# Supplementary material for: Differential effect of mild and severe pulmonary embolism on the rat lung transcriptome
Source: Respir Res. 2016 Jul 19;17:86. doi: 10.1186/s12931-016-0405-9 (PMC4952270; doi:10.1186/s12931-016-0405-9)
Supplement: Additional file 1: — Rat lung 6-group 2-way ANOVA. (XLS 3757 kb) [file 12931_2016_405_MOESM1_ESM.xls]

## Sheet: Sheet1
Rat Lung 6-Group 2-Way ANOVA1.5BH Any Pass
Condition 1 : Group1: 2-hr Vehicle
Condition 2 : Group2: 2-hr Mild PE
Condition 3 : Group3: 2-hr Severe PE
Condition 4 : Group4: 18-hr Vehicle
Condition 5 : Group5: 18-hr Mild PE
Condition 6 : Group6: 18-hr Severe PE
Statistics: Two-way ANOVA (p-value < 0.05); Factor-1 = time, Factor-2 = dose.
Correction: Benjamini and Hochberg (BH)
Data Transformation: Log Transformed
			Fluorescence Means						Fluorescence SEMs
Time (BH)	Dose (BH)	Interaction (BH)	2-hr Veh	2-hr Mild	2-hr Severe	18-hr Veh	18-hr Mild	18-hr Severe	2-hr Veh	2-hr Mild	2-hr Severe	18-hr Veh	18-hr Mild	18-hr Severe	Gene Identifier	Affymetrix ID	Gene Name	UG Cluster	LocusLink	Off. Symbol	Chromosome
3.724361e-04	7.600432e-10	1.141709e-02	2.26042	9.41856	8.62907	2.13176	6.98547	7.85896	0.327546	0.200088	0.30289	0.128484	0.162591	0.293842	NM_053647	1368760_at	Chemokine (C-X-C motif) ligand 2	Rn.10230	114105	Cxcl2	14
3.056476e-01	4.107125e-06	4.641985e-01	6.50562	11.0182	11.6128	6.60429	12.3665	11.5651	0.48204	0.148651	0.383195	0.227664	0.495946	0.74716	NM_031530	1367973_at	Chemokine (C-C motif) ligand 2	Rn.4772	24770	Ccl2	10
2.663227e-01	5.818789e-06	1.154039e-01	3.83618	6.78229	9.51869	3.76093	8.87333	9.05278	0.010565	0.514677	0.744346	0.062261	0.40011	0.421186	BF391820	1373777_at	Transcribed locus	Rn.1141	0	0	13
1.338013e-02	1.179559e-05	5.644439e-02	3.71108	6.01286	8.51925	2.99155	9.42544	10.3192	0.052332	0.773107	0.854378	0.242912	0.352046	0.354426	AI179507	1377340_at	Tissue factor pathway inhibitor 2	Rn.15776	286926	Tfpi2	4
2.200806e-05	8.398198e-09	8.610125e-03	2.94587	5.21641	7.37125	3.00249	7.81826	9.45125	0.015098	0.356496	0.113305	0.068595	0.347108	0.243527	NM_012620	1368519_at	Serine (or cysteine) peptidase inhibitor, clade E, member 1	Rn.29367	24617	Serpine1	12
6.687946e-02	3.855622e-07	4.343843e-04	6.55539	11.6044	10.9209	8.32012	10.0312	9.51204	0.103763	0.059797	0.296651	0.388949	0.133008	0.232289	AA964492	1392791_at	Transcribed locus	Rn.203676	0	0	15
1.168391e-02	5.360704e-04	1.609509e-01	4.31484	6.70079	7.89994	4.55521	10.6071	9.35662	0.130358	0.112319	0.810484	0.673967	0.5181	1.09746	BF419899	1379935_at	Chemokine (C-C motif) ligand 7	Rn.26815	287561	Ccl7	10
5.705614e-02	7.630428e-08	6.463476e-01	4.09851	8.52901	8.9446	3.97652	7.90146	8.1537	0.239483	0.217211	0.129459	0.601674	0.267463	0.113778	NM_031628	1369067_at	Nuclear receptor subfamily 4, group A, member 3	Rn.62694	58853	Nr4a3	5
1.932545e-03	3.950321e-03	2.131411e-01	4.97934	6.46662	8.89102	7.5896	9.29325	9.36818	1.0959	0.19451	0.536497	0.561526	0.595314	0.242903	NM_053565	1369584_at	Suppressor of cytokine signaling 3	Rn.127801	89829	Socs3	10
8.642587e-02	2.849959e-03	5.739840e-01	3.9854	9.51806	8.93896	3.84851	7.81461	6.20747	0.34936	0.676379	1.16172	0.04332	1.03196	1.03781	U22520	1387969_at	Chemokine (C-X-C motif) ligand 10	Rn.10584	245920	Cxcl10	14
8.334092e-02	4.568472e-03	3.461056e-01	3.03101	5.74911	6.00417	3.11826	9.30672	7.01587	0.029517	0.720234	1.07288	0.02343	0.735417	1.36237	L25527	1388018_at	Selectin, endothelial cell	Rn.10359	25544	Sele	13
1.545462e-06	1.636874e-06	1.095935e-02	6.95899	8.65329	9.9151	7.80714	12.1379	13.8321	0.321744	0.333994	0.376181	0.147303	0.444908	0.142621	BM383531	1388271_at	Metallothionein 2A	Rn.115549	689415	Mt2A	19
1.579848e-04	5.580555e-04	5.192432e-01	4.36522	6.80604	6.24163	5.84061	9.65365	9.01282	0.443059	0.474341	0.646318	0.389089	0.420149	0.373487	NM_022194	1387835_at	Interleukin 1 receptor antagonist	Rn.162640	60582	Il1rn	3
3.059305e-01	1.302069e-04	1.574314e-02	9.30339	12.2427	13.2436	11.2147	12.256	12.2468	0.238499	0.015163	0.155042	0.708618	0.222971	0.370807	NM_012551	1368321_at	Early growth response 1	Rn.9096	24330	Egr1	18
2.493307e-01	2.269448e-02	3.480853e-01	4.64444	8.13209	7.43968	6.76134	7.86715	7.61414	0.890212	0.153359	0.81542	1.12916	0.339184	0.071063	AI501458	1380824_at	Hook homolog 3 (Drosophila)	Rn.203282	306548	Hook3	16
1.781405e-04	9.985774e-05	4.876036e-02	5.2027	6.44667	8.25554	5.75653	10.5368	10.5368	0.775748	0.569199	0.47219	0.686238	0.077018	0.146811	BI277836	1393730_at	Transcribed locus	Rn.150301	0	0	13
1.518437e-03	3.948906e-05	1.352801e-01	3.4313	5.19934	6.43207	3.55622	7.60692	8.84029	0.234477	0.492071	0.767488	0.224882	0.134593	0.26903	AF072892	1388054_a_at	Versican	Rn.35666	114122	Vcan	2
6.454652e-02	4.532764e-04	3.001277e-01	4.15547	7.23254	6.89112	5.74308	7.38502	7.13851	0.338626	0.195934	0.212958	0.919246	0.22169	0.158398	BF554138	1386832_a_at	B-cell CLL/lymphoma 6, member B (zinc finger protein)	Rn.137148	360551	Bcl6b	10
7.387095e-04	4.457431e-05	1.856100e-01	4.03276	6.19129	7.00986	5.76915	7.19066	7.40527	0.208008	0.108339	0.298307	0.575879	0.073613	0.166949	BI296947	1383860_at	Fos-like antigen 2	Rn.163577	25446	Fosl2	6
8.419765e-01	5.903456e-05	1.048881e-02	8.54447	12.4177	11.2829	10.207	11.364	10.8371	0.519573	0.15268	0.337267	0.124468	0.142007	0.300274	NM_031512	1398256_at	Interleukin 1 beta	Rn.9869	24494	Il1b	3
5.715856e-01	9.642261e-04	1.669217e-01	2.75553	4.26002	7.343	2.60727	6.49321	6.33381	0.214262	0.36318	0.927672	0.116679	0.721534	0.78922	NM_012589	1369191_at	Interleukin 6	Rn.9873	24498	Il6	4
1.713296e-06	4.001915e-04	1.198309e-03	2.18031	2.19263	2.24698	3.4272	5.74935	10.589	0.012404	0.00653	0.046829	0.635738	1.03967	0.321573	NM_053288	1368731_at	Orosomucoid 1	Rn.10295	24614	Orm1	5
4.470703e-02	4.249680e-02	1.965799e-01	2.98901	6.12605	4.03388	4.265	5.99149	7.45681	0.139499	0.127092	0.521569	1.32733	0.895958	0.889921	AI228307	1376702_at	Megalencephalic leukoencephalopathy with subcortical cysts 1 homolog (human)	Rn.219347	315215	Mlc1	7
3.697483e-04	4.531515e-03	8.587511e-01	7.79192	9.67794	9.3844	9.54532	11.9832	11.1758	1.06804	0.080982	0.197985	0.311427	0.345135	0.398788	AI502757	1382622_at	Cystatin F (leukocystatin)	Rn.24282	296257	Cst7	3
2.308864e-03	6.641096e-05	1.183262e-01	4.34358	5.90316	6.83691	4.32812	7.96568	9.20373	0.306111	0.498293	0.654598	0.274099	0.158093	0.300121	AF084544	1371232_a_at	Versican	Rn.35666	114122	Vcan	2
9.414050e-02	2.971350e-04	4.065399e-01	2.8608	10.0325	4.19787	2.91557	6.93243	2.98697	0.012881	0.480503	1.31876	0.067168	1.29937	0.063914	NM_017028	1369202_at	myxovirus (influenza virus) resistance 2	0	286918	0	0
2.462653e-03	2.522934e-02	9.493883e-01	4.48661	6.3589	5.9659	6.28549	8.42193	7.61124	0.479546	0.271896	0.397601	0.524938	0.542049	0.781922	AA943262	1378386_at	Solute carrier family 2 (facilitated glucose transporter), member 6	Rn.198626	296600	Slc2a6	3
2.232788e-02	3.554425e-06	5.163579e-02	7.94615	12.134	11.1153	8.23472	10.4328	10.5796	0.349796	0.095876	0.31636	0.102832	0.31372	0.308545	U22414	1369815_at	Chemokine (C-C motif) ligand 3	Rn.10139	25542	Ccl3	10
9.205265e-03	1.053664e-02	4.654909e-01	9.02672	11.8049	10.3186	10.9977	12.2598	11.7299	0.441729	0.512953	0.136375	0.900937	0.323594	0.370459	BF415134	1393978_at	Stefin A2-like 3	Rn.140652	498087	Stfa2l3	11
1.642136e-03	1.225544e-06	3.426730e-02	2.16398	3.2996	5.56897	2.22222	5.40781	6.31498	0.232509	0.168019	0.28227	0.183025	0.430977	0.093969	NM_012953	1368489_at	Fos-like antigen 1	Rn.11306	25445	Fosl1	1
3.455832e-04	1.939843e-04	8.223099e-02	5.32802	6.81434	7.24178	5.6197	9.81622	9.58435	0.206695	0.349116	0.41308	0.298727	0.475342	0.525789	AI102790	1370869_at	Branched chain aminotransferase 1, cytosolic	Rn.8273	29592	Bcat1	4
3.195812e-02	3.554425e-06	4.121019e-02	8.06179	10.3497	11.0113	9.2539	10.6739	10.7385	0.185862	0.105169	0.186708	0.268527	0.229444	0.15374	NM_021836	1387788_at	Jun B proto-oncogene	Rn.15806	24517	Junb	19
2.525252e-03	1.816482e-01	1.569086e-01	6.11839	8.27232	7.56135	8.94512	8.81231	8.59752	0.439902	0.054982	0.632448	0.297843	0.543067	0.237399	AA800680	1375277_at	Notch-regulated ankyrin repeat protein	Rn.22790	499745	Nrarp	3
5.469629e-04	2.870773e-06	8.006820e-03	6.48925	11.2777	9.39563	6.71514	8.72626	8.31783	0.275157	0.05757	0.302789	0.049169	0.194603	0.424202	AA819227	1391384_at	Tumor necrosis factor (TNF superfamily, member 2)	Rn.2275	24835	Tnf	20
1.898569e-03	1.773449e-03	2.607280e-01	6.26889	8.32298	8.31871	8.0632	9.42683	8.70572	0.398377	0.163113	0.411586	0.29576	0.236591	0.28981	BM390522	1392731_at	Tumor necrosis factor receptor superfamily, member 1b	Rn.83633	156767	Tnfrsf1b	5
2.149472e-04	2.599826e-05	3.744305e-02	5.00998	6.43256	6.99021	5.03843	8.85417	9.27914	0.248301	0.129585	0.188817	0.205795	0.427736	0.50757	BI294084	1385309_at	Chemokine (C-C motif) ligand 24	Rn.138822	288593	Ccl24	12
2.680044e-12	2.503605e-09	7.173721e-09	2.05196	2.00992	2.05933	2.00357	7.2724	8.35845	0.013735	0.041881	0.008762	0.047704	0.280768	0.12836	BE109939	1393706_at	Six transmembrane epithelial antigen of the prostate 1	Rn.51773	297738	Steap1	4
1.469113e-02	6.088500e-01	6.953958e-01	6.73044	8.39748	7.90664	9.59719	9.68351	9.40017	1.54389	0.049157	1.05565	0.373373	0.380064	0.329769	AI029734	1391512_at	Transcribed locus	Rn.145804	0	0	18
5.185649e-02	4.805169e-05	4.355079e-03	5.14952	8.9098	7.79537	6.28933	7.16107	6.91358	0.259584	0.104648	0.313679	0.075534	0.217805	0.354771	BI293518	1381570_at	Nuclear factor of kappa light polypeptide gene enhancer in B-cells inhibitor, delta	Rn.144998	308496	Nfkbid	1
2.544122e-01	5.713421e-04	9.568176e-02	8.82709	10.5555	12.1545	10.101	11.1887	11.3607	0.315459	0.119739	0.068036	0.821614	0.314759	0.251239	BF415939	1375043_at	FBJ osteosarcoma oncogene	Rn.103750	314322	Fos	6
2.318321e-02	3.496860e-03	5.315650e-01	4.00729	7.56189	4.77198	5.84792	7.94238	6.59667	1.07777	0.301055	0.761517	0.516828	0.354206	0.326264	AI012782	1393688_at	Transcribed locus, moderately similar to NP_001108516.1 hypothetical protein LOC685157 [Rattus norvegicus]	Rn.105826	0	0	12
3.409675e-02	1.862088e-02	8.290783e-01	3.58807	6.07869	4.90929	5.18041	6.83589	5.90715	0.739002	0.129847	0.596783	1.02782	0.182608	0.321053	AI599463	1379435_at	Deoxyguanosine kinase	Rn.6770	297389	Dguok	4
5.593294e-08	7.037015e-07	2.219052e-04	3.83324	4.71315	5.30069	4.61902	8.16498	10.5753	0.03985	0.13474	0.368899	0.147362	0.274444	0.26328	BF282318	1392647_at	Similar to Serum amyloid A-3 protein precursor	Rn.9392	691143	LOC691143	1
3.706827e-01	7.542509e-04	3.982673e-02	3.28281	7.83469	3.28257	6.8833	6.38596	2.85063	0.975257	0.106247	0.994999	0.228584	0.618968	0.572976	AI411359	1376011_at	Transcribed locus	Rn.38649	0	0	11
4.550582e-02	4.107125e-06	8.370274e-01	6.89481	9.35866	9.58883	7.39434	9.66401	10.2521	0.495204	0.061741	0.335817	0.096422	0.20615	0.057062	AF007789	1387269_s_at	Plasminogen activator, urokinase receptor	Rn.82711	50692	Plaur	1
4.812369e-01	7.949321e-06	2.780682e-01	7.17757	9.62607	10.3716	7.78381	9.98311	9.91985	0.080187	0.037784	0.214488	0.175249	0.23342	0.442363	D83508	1387306_a_at	Early growth response 2	Rn.89235	114090	Egr2	20
7.314113e-06	3.166813e-02	9.089761e-03	3.73387	1.95818	2.5969	4.66874	9.67426	12.202	1.63699	0.144401	0.242795	1.58724	0.364344	0.985468	NM_031531	1368224_at	Serine (or cysteine) peptidase inhibitor, clade A, member 3N	Rn.202939	24795	Serpina3n	6
1.110915e-03	1.109247e-04	1.306428e-01	5.72478	7.88629	7.5741	7.20824	8.27944	8.05159	0.203182	0.149365	0.169499	0.387466	0.128625	0.197996	BI293313	1381804_at	B-cell CLL/lymphoma 6, member B (zinc finger protein)	Rn.137148	360551	Bcl6b	10
7.659079e-01	3.018338e-04	3.287399e-02	8.92878	12.0015	11.1014	10.2126	11.3565	10.214	0.382314	0.116672	0.349975	0.273277	0.128852	0.377551	NM_024388	1386935_at	Nuclear receptor subfamily 4, group A, member 1	Rn.10000	79240	Nr4a1	7
8.740334e-05	6.270781e-02	5.270352e-01	2.83958	3.9645	3.44715	4.75667	6.48713	6.87509	0.435561	0.552347	0.684996	0.010797	0.27068	0.522679	NM_017183	1369697_at	Interleukin 8 receptor, beta	Rn.90347	29385	Il8rb	9
3.347088e-01	9.241620e-04	1.542924e-01	5.76993	9.37698	8.77496	6.7243	8.684	7.29747	0.522273	0.354069	0.570371	0.105279	0.400313	0.449186	BF420720	1377110_at	ADP-ribosylation factor-like 5C	Rn.23998	497990	Arl5c	10
2.978367e-04	9.374601e-04	6.538456e-02	7.85962	9.85913	8.9896	9.13359	10.2296	11.1747	0.451732	0.125516	0.074066	0.16743	0.189224	0.459633	NM_030834	1368965_at	Solute carrier family 16, member 3 (monocarboxylic acid transporter 4)	Rn.10826	80878	Slc16a3	10
9.969072e-04	2.013415e-05	3.643391e-03	2.82554	8.00259	4.82207	3.01848	4.5512	4.15825	0.042305	0.1128	0.535026	0.40631	0.224323	0.336005	NM_012675	1387691_at	Tumor necrosis factor (TNF superfamily, member 2)	Rn.2275	24835	Tnf	20
1.238245e-01	1.002091e-03	2.125360e-01	5.73471	8.21944	7.55899	6.94949	7.98166	7.88938	0.272528	0.305399	0.436551	0.267013	0.144684	0.194001	BF390736	1391453_at	Epstein-Barr virus induced 3	Rn.14957	680609	Ebi3	9
5.438088e-01	1.218236e-03	9.107632e-02	2.38244	7.45441	2.83802	4.9505	5.71173	3.17535	0.170948	0.567421	0.335444	1.04506	0.990622	0.467156	BI292231	1377429_at	Lactoperoxidase	Rn.60583	287610	Lpo	10
1.138852e-03	1.510467e-03	2.924567e-01	3.53551	4.91817	5.5436	5.05244	5.91775	5.95288	0.145585	0.328343	0.286603	0.189895	0.286989	0.118672	NM_012954	1387530_a_at	Fos-like antigen 2	Rn.163577	25446	Fosl2	6
3.634912e-04	7.076696e-04	9.710657e-01	7.46574	8.93265	9.1	8.67644	10.1493	10.1744	0.196043	0.196795	0.067694	0.54548	0.181138	0.303961	AW530004	1380229_at	V-maf musculoaponeurotic fibrosarcoma oncogene homolog F (avian)	Rn.31639	366960	Maff	7
1.049414e-02	1.283194e-03	6.617531e-01	7.33559	9.51116	8.69535	8.52977	9.96717	9.50997	0.331787	0.194898	0.411097	0.307905	0.332462	0.152264	BF282961	1375917_at	Leukocyte immunoglobulin-like receptor, subfamily B, member 4	Rn.24628	292594	Lilrb4	1
4.143871e-01	1.565783e-03	4.827497e-01	4.09703	5.70147	7.09798	4.47497	6.74918	6.73937	0.480113	0.204811	0.431666	0.860547	0.497057	0.254155	AW533010	1381121_at	Transcribed locus	Rn.205712	0	0	4
3.002391e-02	1.886639e-05	1.980617e-02	7.00491	9.49269	10.7765	7.64165	8.79049	9.11109	0.263536	0.174689	0.143646	0.528876	0.257643	0.196573	NM_012912	1369268_at	Activating transcription factor 3	Rn.9664	25389	Atf3	13
2.601118e-05	2.476398e-03	3.567895e-01	5.83122	6.88388	6.993	7.35192	8.13765	9.2479	0.274439	0.13904	0.211337	0.197079	0.370097	0.346452	NM_012633	1368028_at	Peripherin	Rn.11086	24688	Prph	7
8.496896e-04	9.168463e-03	4.051018e-01	7.49135	8.96948	8.97065	9.13192	10.2508	9.55958	0.681805	0.094423	0.340536	0.171564	0.092482	0.197218	BI277565	1393411_at	Complement factor properdin	Rn.204119	299314	Cfp	X
3.820320e-04	1.714273e-01	5.421070e-01	7.80442	9.27561	8.42878	9.98302	10.7324	11.2473	0.4858	0.455175	0.437306	0.514455	0.497914	0.511001	NM_053373	1387422_at	Peptidoglycan recognition protein 1	Rn.2834	84387	Pglyrp1	1
2.343458e-01	1.549241e-02	6.635765e-01	9.94381	11.783	12.0635	10.9714	12.2329	12.0453	0.715777	0.289941	0.492048	0.762121	0.093613	0.111375	NM_053634	1387378_at	Ficolin B	Rn.48281	114091	Fcnb	3
4.997353e-02	6.231494e-02	9.742666e-01	6.12104	7.95016	7.31121	7.27539	8.83337	8.46723	0.866231	0.160361	0.583481	0.508586	0.252034	0.709104	AA891475	1376871_at	Similar to paired immunoglobin-like type 2 receptor beta	Rn.3456	501828	RGD1566006	12
1.602953e-06	3.021163e-06	2.001341e-02	4.29004	5.88889	5.62163	5.03096	7.39758	7.99202	0.221255	0.17941	0.13842	0.18559	0.19437	0.194664	NM_017353	1387280_a_at	Solute carrier family 7 (cationic amino acid transporter, y+ system), member 5	Rn.32261	50719	Slc7a5	19
2.464867e-06	2.341778e-03	7.429617e-04	7.62045	9.10254	8.91439	9.9565	9.99436	9.11098	0.131081	0.113704	0.178403	0.162643	0.110933	0.152885	BG380221	1382138_at	Notch-regulated ankyrin repeat protein	Rn.22790	499745	Nrarp	3
1.422566e-04	2.437510e-04	5.248329e-02	3.39864	5.18287	4.13623	3.67288	7.81141	7.17524	0.475567	0.128159	0.396621	0.910845	0.257931	0.082567	AF268593	1388046_at	Integrin alpha M	Rn.54465	25021	Itgam	1
5.116877e-06	4.880034e-06	1.185964e-01	9.74066	10.7296	11.7524	10.8507	12.156	14.1304	0.304334	0.094855	0.224535	0.135448	0.166219	0.332068	AF411318	1371237_a_at	Metallothionein 1a	Rn.54397	24567	Mt1a	19
1.213901e-02	7.076696e-04	3.660437e-01	5.27649	8.23381	6.14415	6.71712	8.4153	7.46672	0.722391	0.249659	0.510832	0.031217	0.241269	0.152961	AI012782	1385047_x_at	Transcribed locus, moderately similar to NP_001108516.1 hypothetical protein LOC685157 [Rattus norvegicus]	Rn.105826	0	0	12
2.915761e-04	1.773449e-03	6.369065e-01	5.74013	7.16107	7.15564	7.1195	7.9817	8.07163	0.511237	0.191102	0.210827	0.082941	0.172723	0.091239	AI715395	1397437_at	AT rich interactive domain 5A (Mrf1 like)	Rn.15775	316327	Arid5a	9
4.646611e-01	9.637470e-03	8.982560e-02	2.99177	4.86579	5.15629	4.27359	4.93134	4.45066	0.31045	0.242975	0.385793	0.147176	0.353341	0.264305	BE111304	1375475_at	Transcribed locus	Rn.208145	0	0	1
2.407369e-05	6.243867e-05	5.825345e-03	10.3618	11.3503	12.8906	11.9464	13.3539	12.9491	0.219499	0.202621	0.257237	0.191565	0.095594	0.191303	BF389682	1377092_at	Transcribed locus	Rn.153630	0	0	10
3.943056e-01	1.101280e-04	3.555073e-01	5.18693	7.41714	7.32351	5.6256	8.04453	6.94849	0.361068	0.213062	0.187056	0.134752	0.300846	0.38645	NM_032060	1369173_at	Complement component 3a receptor 1	Rn.9772	84007	C3ar1	4
4.046829e-03	1.109247e-04	1.009218e-01	7.40794	9.25888	8.97748	8.57117	9.39561	9.31045	0.134356	0.123511	0.169877	0.289635	0.144177	0.161844	BF554138	1386833_at	B-cell CLL/lymphoma 6, member B (zinc finger protein)	Rn.137148	360551	Bcl6b	10
8.250040e-01	2.165132e-05	2.276303e-01	3.74794	6.08945	6.15801	4.2479	5.49905	6.10493	0.094955	0.116575	0.368627	0.27353	0.112062	0.206859	AI639457	1380230_at	Transcribed locus	Rn.204182	0	0	15
4.769595e-02	4.626809e-04	3.322345e-01	8.58023	10.0881	10.8968	9.183	11.3323	10.9319	0.249815	0.30524	0.353324	0.411409	0.249837	0.301178	AI411774	1398482_at	B-cell CLL/lymphoma 3	Rn.198135	680611	Bcl3	1
8.345452e-01	8.067310e-03	5.483309e-01	2.83715	7.48844	3.61381	4.42052	6.43083	3.62123	0.140503	0.28345	0.893491	0.868967	1.27648	0.952767	AI555307	1395301_x_at	Transcribed locus	Rn.199489	0	0	12
9.729583e-05	2.497863e-01	6.953958e-01	8.04035	9.23878	8.86404	10.4392	10.7776	10.7744	0.788175	0.224296	0.412433	0.258289	0.241811	0.253701	AA946110	1386009_at	Colony stimulating factor 3 receptor (granulocyte)	Rn.134664	298518	Csf3r	5
9.764024e-05	3.674483e-06	8.583512e-04	4.02577	2.00483	7.61736	4.29864	6.77172	8.19553	0.039765	0.214897	0.289033	0.744241	0.382156	0.284902	AI229218	1375052_at	Family with sequence similarity 148, member B	Rn.102780	501015	Fam148b	8
1.230170e-05	1.779194e-03	4.224755e-03	2.3753	2.37316	2.3816	2.31504	6.08412	6.89375	0.044852	0.059676	0.044825	0.14208	0.749188	0.516888	AI044556	1379400_at	Transcribed locus	Rn.17900	0	0	7
9.904654e-02	4.282931e-02	1.355128e-01	4.31703	5.5426	6.36083	5.79111	6.03881	5.96366	0.470176	0.171109	0.400835	0.608508	0.147459	0.096657	BE119221	1396539_at	Transcribed locus	Rn.208658	0	0	6
1.747330e-04	2.521635e-03	7.437137e-01	8.16957	9.39473	9.33805	9.42829	10.5781	10.1781	0.39577	0.088896	0.300505	0.300556	0.136566	0.088114	BM386842	1383936_at	Transcribed locus, strongly similar to NP_114437.2 elastin microfibril interfacer 2 [Homo sapiens]	Rn.204039	0	0	9
8.494231e-04	8.555510e-01	8.903512e-01	6.74009	6.82744	6.56765	9.9318	9.14584	9.23873	0.31702	0.493353	1.17658	0.715058	0.264923	0.522918	NM_053744	1369151_at	Delta-like 1 homolog (Drosophila)	Rn.14547	114587	Dlk1	6
1.855635e-02	5.122812e-04	4.434123e-01	7.42202	8.52749	9.38062	8.44849	8.94558	9.62349	0.116458	0.257438	0.297771	0.271203	0.08959	0.224949	NM_053727	1368488_at	Nuclear factor, interleukin 3 regulated	Rn.54147	114519	Nfil3	17
1.198677e-03	2.799662e-03	5.192432e-01	7.95904	9.17723	9.19318	9.01662	10.3973	9.72643	0.315223	0.045417	0.289589	0.394436	0.189173	0.214374	AI178631	1379698_at	Transcribed locus	Rn.22530	0	0	7
1.829856e-03	1.694292e-02	4.047398e-02	3.91257	5.14866	5.28635	5.50293	6.12504	5.16937	0.407091	0.08589	0.035038	0.192779	0.274082	0.259486	AA956791	1379565_at	CAMP responsive element binding protein 3-like 2	Rn.23031	362339	Creb3l2	4
6.345585e-03	3.540520e-01	7.037459e-01	9.6819	10.8985	10.2667	11.3897	12.0489	12.6347	1.57075	0.226644	0.419654	0.389378	0.292926	0.231557	NM_053372	1367998_at	Secretory leukocyte peptidase inhibitor	Rn.18560	84386	Slpi	3
1.665682e-06	1.523194e-03	7.551722e-03	5.84449	5.83332	7.39187	7.42013	8.23012	7.98971	0.126805	0.191382	0.189276	0.216612	0.061354	0.243015	BF564382	1395503_at	Glutamyl-tRNA synthetase 2 mitochondrial (putative)	Rn.79288	361641	Ears2	1
2.210075e-02	5.048402e-03	1.103656e-01	6.20839	7.74061	7.72438	7.49368	7.92262	7.7879	0.417171	0.111055	0.281027	0.183624	0.139857	0.110683	NM_031634	1368604_at	Mediterranean fever	Rn.29105	58923	Mefv	10
2.096073e-03	2.236189e-02	4.429378e-01	3.90778	5.18858	5.05025	5.31377	6.02933	5.54363	0.142652	0.337578	0.210546	0.158727	0.219777	0.315424	AI454322	1382232_at	Transcribed locus	Rn.204381	0	0	19
1.291005e-03	1.965530e-04	5.056951e-01	5.58063	7.03176	7.55763	6.57902	8.24533	8.07175	0.032575	0.173924	0.23723	0.071197	0.129213	0.420532	AI071665	1379631_at	Colony stimulating factor 1 (macrophage)	Rn.83632	78965	Csf1	2
2.574398e-02	2.526390e-02	2.001613e-01	4.70834	8.04	7.68226	4.9997	6.35032	4.84283	0.321818	0.583093	1.01563	0.47065	0.421558	0.378338	NM_134361	1387831_at	Chemokine (C motif) ligand 1	Rn.90962	171371	Xcl1	13
7.893085e-03	1.357682e-01	1.558788e-01	5.47879	6.68451	6.67436	7.21407	7.59831	6.70005	0.726158	0.107627	0.165997	0.411947	0.05597	0.286275	BG377375	1383186_at	Similar to RIKEN cDNA 1600013K19	Rn.106776	299338	RGD1307749	6
9.919111e-01	5.048785e-05	7.054397e-01	6.61614	8.60578	8.35076	6.27115	8.76314	8.54684	0.35335	0.11586	0.134042	0.262779	0.25133	0.38496	NM_053328	1369415_at	Basic helix-loop-helix family, member e40	Rn.81055	79431	Bhlhe40	4
3.949706e-04	5.401633e-03	5.170542e-01	10.1682	11.3438	11.1966	11.4299	12.4708	11.8063	0.372968	0.096622	0.265543	0.211558	0.170508	0.225873	NM_024145	1368693_at	Gardner-Rasheed feline sarcoma viral (v-fgr) oncogene homolog	Rn.11309	79113	Fgr	5
2.048754e-05	6.714166e-07	7.791419e-03	3.15415	3.88464	5.074	3.17692	5.47488	7.00811	0.027945	0.221788	0.16767	0.01901	0.295008	0.113118	AI500951	1392264_s_at	Serine (or cysteine) peptidase inhibitor, clade E, member 1	Rn.29367	24617	Serpine1	12
8.502279e-04	5.812047e-06	5.505915e-01	7.26666	8.49744	9.4182	8.01982	9.39773	9.8473	0.142373	0.219075	0.070102	0.207798	0.157697	0.195332	NM_012715	1387219_at	Adrenomedullin	Rn.10232	25026	Adm	1
9.027498e-02	2.165132e-05	1.317615e-02	7.98756	8.46105	10.91	7.79838	10.4079	10.5729	0.254187	0.25763	0.308825	0.298465	0.276743	0.287026	AI169398	1380063_at	Cholesterol 25-hydroxylase	Rn.155971	309527	Ch25h	1
8.276229e-05	5.709443e-02	1.181000e-01	7.58702	9.14382	8.49685	9.86011	9.92777	9.55476	0.297284	0.187751	0.31882	0.429631	0.114457	0.204382	BI287326	1384202_at	Tescalcin	Rn.198314	288689	Tesc	12
4.543112e-02	9.246001e-06	2.135250e-01	6.47937	8.1159	9.14194	5.98467	8.19952	8.17445	0.294262	0.170473	0.26836	0.166209	0.261998	0.168139	BI284261	1377869_at	CCR4 carbon catabolite repression 4-like (S. cerevisiae)	Rn.15040	310395	Ccrn4l	2
1.775912e-01	2.698543e-02	2.028655e-01	2.81987	5.31354	3.2532	2.93487	5.10927	5.79195	0.138704	0.186102	0.467205	0.298862	0.7032	1.0655	AI101945	1394160_at	Transmembrane protein 2	Rn.107821	309400	Tmem2	1
6.218257e-04	1.143084e-03	4.657244e-01	3.23686	4.20472	5.022	4.23962	5.94158	5.9022	0.32049	0.220482	0.133739	0.264881	0.211777	0.461859	AA964541	1393728_at	Transcribed locus	Rn.11836	0	0	14
2.028285e-06	4.013638e-04	3.863351e-01	6.37526	6.11638	7.39311	7.73416	8.24156	9.57495	0.331816	0.095381	0.275365	0.151509	0.311422	0.142249	BE096731	1379081_at	NADPH oxidase organizer 1	Rn.137764	302976	Noxo1	10
3.362234e-01	1.817081e-04	5.167516e-03	8.78563	10.3336	10.623	9.88063	9.98256	10.2793	0.175565	0.095219	0.176293	0.127575	0.096449	0.176104	AI178746	1389402_at	AXIN1 up-regulated 1	Rn.8793	363165	Axud1	8
9.451369e-02	8.296238e-03	4.207588e-01	8.19605	10.4157	10.7283	8.35254	9.55499	9.33949	0.529426	0.201892	0.47725	0.283933	0.437373	0.498631	U06434	1370832_at	Chemokine (C-C motif) ligand 4	Rn.37880	116637	Ccl4	10
1.050533e-03	1.803674e-02	8.800896e-01	8.16432	9.21741	9.20208	9.3344	10.0846	10.0793	0.400562	0.068648	0.329202	0.329264	0.176046	0.164393	NM_022634	1370119_at	Leukocyte specific transcript 1	Rn.91085	64569	Lst1	20
1.181945e-01	9.756748e-04	4.746416e-01	7.26176	9.11739	9.16644	8.1289	9.5999	9.10386	0.404807	0.257059	0.278002	0.141165	0.258083	0.295751	NM_023987	1370113_at	Baculoviral IAP repeat-containing 3	Rn.64578	78971	Birc3	8
6.614888e-04	7.156645e-03	8.691956e-01	6.12377	7.13419	7.1993	7.20479	7.91117	8.20528	0.522807	0.084949	0.272291	0.184226	0.124257	0.104719	BF281701	1375187_at	Transcribed locus	Rn.12112	0	0	10
1.391355e-03	9.181530e-08	6.846250e-02	8.02186	9.18834	10.308	8.59876	9.87293	10.3123	0.03223	0.132455	0.066174	0.074374	0.173936	0.083117	AI548856	1370177_at	Poliovirus receptor	Rn.10677	25066	PVR	1
5.016953e-05	7.628421e-04	5.597856e-01	9.08018	10.0556	10.516	10.1999	11.826	11.7528	0.322907	0.162894	0.382317	0.212529	0.156698	0.151161	BI279816	1377671_at	Transcribed locus	Rn.164677	0	0	7
3.972922e-01	4.047162e-04	4.703245e-01	7.5793	9.95189	9.01774	8.23701	9.69968	9.27057	0.272897	0.237783	0.428054	0.187824	0.214535	0.146967	AW526982	1392280_at	Toll-like receptor 2	Rn.46387	310553	Tlr2	2
4.785520e-01	7.948491e-03	3.783143e-01	4.56409	3.18581	8.43718	6.88559	4.12691	7.1243	1.45667	0.180848	0.295824	1.99285	1.04224	0.53658	NM_022936	1369663_at	Epoxide hydrolase 2, cytoplasmic	Rn.54495	65030	Ephx2	15
3.971520e-02	1.109247e-04	2.933174e-01	3.99192	5.69402	6.50476	3.99126	5.23282	5.44913	0.115587	0.160708	0.226154	0.537578	0.121539	0.215575	BF396237	1393389_at	Nuclear receptor subfamily 4, group A, member 3	Rn.62694	58853	Nr4a3	5
7.779930e-02	1.524156e-03	1.394423e-01	2.75512	3.31417	5.3267	4.08074	4.08855	4.90056	0.186567	0.196047	0.516577	0.146057	0.243138	0.333764	BG372184	1378301_at	Transcribed locus	Rn.204582	0	0	10
3.274303e-01	5.812047e-06	2.749309e-02	10.7442	12.4927	12.9778	11.5338	12.5704	12.5263	0.139494	0.061546	0.106717	0.219415	0.156555	0.186205	AI176519	1388587_at	Immediate early response 3	Rn.23638	294235	Ier3	20
2.370295e-06	4.919067e-03	8.975349e-01	5.60988	5.91205	6.62401	7.1813	7.62177	8.10708	0.149065	0.168424	0.267936	0.258972	0.16816	0.151411	AI013474	1390455_at	Abhydrolase domain containing 2	Rn.136611	293050	Abhd2	1
3.971520e-02	1.246428e-01	9.018518e-01	10.7908	11.9293	11.7923	11.7939	12.4951	12.7107	0.41089	0.198739	0.501602	0.448179	0.506916	0.211338	AI710284	1375422_at	ESTs	0	0	0	0
2.530475e-04	5.737811e-02	6.619940e-01	3.86907	4.47882	4.93507	5.26624	6.43277	6.1689	0.327003	0.121889	0.285954	0.290284	0.073717	0.576603	BM387000	1385294_at	Ets variant 6	Rn.147424	312777	Etv6	4
4.157809e-06	1.416153e-03	2.740622e-01	6.82339	7.1976	8.0308	8.08067	9.04445	9.11811	0.271866	0.128886	0.274708	0.106553	0.094156	0.174973	BI296897	1391026_at	Transcribed locus	Rn.9531	0	0	3
3.239409e-04	5.903456e-05	4.550754e-01	4.50199	5.55192	6.06939	5.24581	6.28807	7.39822	0.076346	0.130287	0.337514	0.328336	0.137977	0.062264	BI295907	1385310_at	Transcribed locus	Rn.150426	0	0	14
3.699757e-04	1.009802e-05	1.032524e-02	10.5533	10.8773	12.4001	10.4689	12.9106	13.3107	0.254787	0.066981	0.100729	0.187919	0.215754	0.337649	BF558056	1394109_at	ESTs	0	0	0	0
6.072415e-07	7.898162e-05	9.644856e-02	7.19564	7.45549	8.38785	8.24598	9.31833	9.55201	0.173771	0.118406	0.206163	0.105617	0.144184	0.065639	AI599362	1375041_at	Similar to F-box only protein 27	Rn.105566	499114	RGD1563982	1
5.760591e-01	4.020293e-03	7.209910e-01	4.6578	6.27312	6.64728	3.91393	6.55045	6.35086	0.625785	0.408158	0.552176	0.19848	0.194224	0.625076	AI233552	1378428_at	Transcribed locus	Rn.156470	0	0	4
7.608853e-01	1.272984e-06	2.299876e-02	8.15612	9.61113	10.2946	8.58769	9.83184	9.75115	0.147504	0.105094	0.145637	0.118994	0.134662	0.076885	BI290758	1391643_at	Transcribed locus	Rn.205872	0	0	7
1.114412e-05	1.328707e-04	1.425765e-01	4.90666	5.0781	6.4007	5.76651	7.34598	8.39551	0.191408	0.344441	0.25945	0.324691	0.13933	0.2209	AB049572	1368254_a_at	Sphingosine kinase 1	Rn.18522	170897	Sphk1	10
9.101415e-01	1.253595e-02	4.632318e-01	3.89677	4.99419	6.159	4.06946	5.48061	5.36309	0.08927	0.134806	0.5284	0.851821	0.399261	0.187004	BM387324	1371019_at	Tribbles homolog 1 (Drosophila)	Rn.204391	78969	Trib1	7
2.416985e-04	4.107125e-06	1.750246e-03	3.84453	4.77956	6.07102	5.00423	5.67494	5.75412	0.035634	0.173262	0.091053	0.180316	0.055425	0.130608	AW251144	1391710_at	Non-metastatic cells 2, protein (NM23B) expressed in	Rn.927	83782	Nme2	10
1.029350e-01	1.857586e-05	2.665831e-03	8.90926	10.8538	11.1567	9.64859	10.5243	10.0263	0.129634	0.080266	0.233231	0.050028	0.120475	0.161924	AI412355	1390529_at	CD83 molecule	Rn.20096	361226	Cd83	17
2.677470e-02	3.869938e-04	4.539202e-02	8.29493	9.91586	9.2933	7.42004	11.4246	11.5816	0.442563	0.264377	0.309409	0.257215	0.422089	0.649743	AI169984	1392172_at	Chemokine (C-C motif) ligand 9	Rn.145427	360579	Ccl9	10
1.892909e-02	2.771275e-04	4.684975e-01	7.65241	9.40703	9.13467	8.55204	9.6631	9.46673	0.043229	0.134979	0.142968	0.495279	0.141473	0.138001	BF554138	1394375_x_at	B-cell CLL/lymphoma 6, member B (zinc finger protein)	Rn.137148	360551	Bcl6b	10
3.040689e-05	1.305598e-03	1.546471e-01	5.7667	6.34734	7.23759	7.06283	7.73679	7.76685	0.386475	0.121128	0.147186	0.09409	0.192796	0.0871	BE099992	1375025_at	Calcium/calmodulin-dependent protein kinase kinase 2, beta	Rn.88589	83506	Camkk2	12
1.261181e-01	4.599398e-03	5.883696e-03	4.60025	5.98503	7.90368	5.86919	5.51706	5.66835	0.349436	0.230753	0.27666	0.51479	0.163141	0.395405	BF522317	1373759_at	Transcribed locus	Rn.32994	0	0	1
6.846023e-01	5.528466e-06	1.005609e-03	6.66049	7.97096	9.13338	7.48167	8.30907	8.13299	0.076986	0.15307	0.135473	0.157733	0.100299	0.150825	AI102530	1374925_at	Ngfi-A binding protein 2	Rn.161939	314910	Nab2	7
4.904581e-01	4.618050e-02	8.366073e-01	4.98749	6.74227	6.89438	4.48001	6.83253	6.04902	0.801022	0.546594	0.877605	0.985969	0.25283	0.264429	AI177934	1378419_at	Ribonuclease, RNase A family, 2 (liver, eosinophil-derived neurotoxin)	Rn.87496	474169	Rnase2	15
8.630155e-01	1.147124e-02	4.215268e-02	7.00365	8.81234	8.08875	8.42041	8.76335	6.88999	0.61237	0.057436	0.364176	0.186272	0.15964	0.44547	AA945624	1374959_at	NAD(P)H dehydrogenase, quinone 2	Rn.7882	291084	Nqo2	17
9.198191e-07	7.292221e-04	2.105977e-02	10.8776	10.7581	11.9199	11.9393	12.8335	12.8446	0.2742	0.070822	0.169358	0.229086	0.077984	0.102783	AI012869	1388985_at	ESTs	0	0	0	0
2.331947e-03	7.477183e-02	1.111745e-01	2.14184	2.12042	2.16633	2.11844	5.47387	4.78414	0.02043	0.029328	0.018625	0.051185	0.818027	0.96122	AF163477	1370620_at	Chemokine (C-C motif) ligand 22	Rn.48727	117551	Ccl22	19
2.504617e-02	2.338734e-05	6.299749e-01	7.17259	8.19975	9.06345	7.76112	8.62215	9.22235	0.208407	0.055865	0.25849	0.206282	0.066792	0.149679	AI177813	1379311_at	AT rich interactive domain 5A (Mrf1 like)	Rn.15775	316327	Arid5a	9
1.955711e-02	4.644801e-02	3.003656e-01	5.36679	5.80653	6.65892	5.69222	8.34614	7.68368	0.439472	0.185372	0.398497	0.083322	0.664349	0.812341	NM_057151	1370118_at	Chemokine (C-C motif) ligand 17	Rn.46679	117518	Ccl17	19
2.485112e-03	1.101280e-04	8.668891e-01	7.90782	8.68616	10.1098	8.66436	9.84489	11.0987	0.18583	0.13772	0.479426	0.261013	0.276175	0.10651	NM_012580	1370080_at	Heme oxygenase (decycling) 1	Rn.3160	24451	Hmox1	19
4.235562e-04	1.631748e-02	7.084355e-01	5.2618	6.39133	5.77841	6.30712	7.36774	7.27064	0.45804	0.065665	0.441666	0.183401	0.137494	0.108968	NM_022303	1368637_at	Caspase recruitment domain family, member 9	Rn.64486	64171	Card9	3
4.383396e-01	6.256824e-04	8.636676e-01	8.40661	10.1275	9.87901	8.20133	10.1083	9.48513	0.141568	0.159512	0.335815	0.055422	0.258388	0.407735	NM_133416	1368482_at	B-cell leukemia/lymphoma 2 related protein A1d	Rn.19770	170929	Bcl2a1d	8
2.680044e-12	1.001975e-09	2.502714e-07	10.9534	11.4175	11.5906	11.4468	14.3352	14.9027	0.121206	0.068161	0.047256	0.089891	0.080363	0.097839	NM_053819	1367712_at	TIMP metallopeptidase inhibitor 1	Rn.25754	116510	Timp1	X
9.024791e-05	8.218937e-05	3.010800e-01	5.73208	6.58578	7.55898	6.52901	8.33121	8.63932	0.229432	0.176736	0.24152	0.438389	0.177486	0.127392	BI296057	1377761_at	Glutamine-fructose-6-phosphate transaminase 2	Rn.16089	360518	Gfpt2	10
3.390296e-02	1.697695e-04	7.814658e-02	6.44104	7.51295	8.45606	7.28634	8.1432	8.17692	0.332318	0.134964	0.189939	0.30663	0.077464	0.066986	BE105726	1380772_at	Transcribed locus	Rn.199514	0	0	9
8.645899e-03	1.092161e-02	6.714591e-03	11.6395	12.7303	12.8214	12.8408	12.7821	12.6867	0.183848	0.047356	0.173925	0.199249	0.077737	0.100203	BF420059	1372389_at	Immediate early response 2	Rn.4298	494344	Ier2	19
1.870215e-03	1.687202e-01	4.460331e-02	6.68196	8.00432	7.01138	8.84568	8.05651	7.79909	0.234705	0.082162	0.300719	0.538387	0.177802	0.284242	BE107630	1374991_at	YdjC homolog (bacterial)	Rn.144719	287938	Ydjc	11
9.674933e-05	1.396422e-03	3.188842e-03	2.57172	2.51519	2.52821	2.71203	3.89732	7.11502	0.059832	0.021669	0.042214	0.219506	0.826691	0.193865	NM_019369	1368707_at	Inter alpha-trypsin inhibitor, heavy chain 4	Rn.11308	54404	Itih4	16
1.606759e-06	3.824199e-05	1.444224e-04	2.22149	2.25826	2.24964	2.23637	3.76134	6.37491	0.01106	0.013213	0.007239	0.029947	0.325179	0.381646	NM_053289	1368238_at	Regenerating islet-derived 3 beta	Rn.9727	24618	Reg3b	4
7.189595e-02	2.149153e-02	9.437784e-01	8.3787	9.70083	9.41651	8.91991	10.2794	10.2483	0.709055	0.102929	0.361847	0.41909	0.212734	0.358698	AW434602	1398589_at	Paired immunoglobin-like type 2 receptor alpha	Rn.94103	288568	Pilra	12
1.314432e-02	1.101898e-01	2.477251e-01	7.5095	8.97859	8.39849	8.87059	8.99043	9.66303	0.437504	0.044745	0.269905	0.057163	0.501588	0.356107	AW144239	1379440_at	Follistatin-like 3 (secreted glycoprotein)	Rn.48835	114031	Fstl3	7
6.370143e-04	1.204044e-03	9.052619e-01	10.7678	11.7991	11.9083	11.5469	12.7652	12.9459	0.274539	0.20734	0.300307	0.243087	0.189593	0.089799	NM_021744	1368490_at	CD14 molecule	Rn.42942	60350	Cd14	18
1.217062e-01	2.502082e-04	1.399239e-01	2.42391	6.29183	2.4467	2.43277	4.19905	2.48736	0.015511	0.325355	0.013518	0.044339	0.945547	0.010337	AF068268	1388056_at	2-5 oligoadenylate synthetase 1B	Rn.14530	246268	Oas1b	12
5.850413e-05	4.180710e-03	8.674921e-03	10.137	9.45241	10.5907	9.95448	13.3933	13.7409	0.715677	0.354928	0.527196	0.506611	0.124286	0.225153	NM_022935	1368413_at	Amiloride binding protein 1 (amine oxidase, copper-containing)	Rn.54493	65029	Abp1	4
3.127004e-04	3.410422e-02	1.103656e-01	4.24418	5.52218	5.22523	6.00482	6.27693	5.68551	0.140956	0.158656	0.309105	0.255408	0.201861	0.174692	BE104375	1376246_at	Notch-regulated ankyrin repeat protein	Rn.22790	499745	Nrarp	3
7.303035e-01	6.341648e-06	6.121026e-01	3.22299	6.51568	3.42724	3.8375	6.34557	3.30322	0.131647	0.343971	0.095115	0.596263	0.426985	0.079611	BE105136	1392189_at	Regulatory factor X, 4 (influences HLA class II expression)	Rn.147753	500818	Rfx4	7
7.116420e-01	1.061955e-02	6.065265e-01	8.29065	10.0493	9.73021	8.91594	9.89427	9.60186	0.7469	0.070011	0.237471	0.21914	0.224864	0.289866	AI408580	1377023_at	Dual specificity phosphatase 2	Rn.136933	311406	Dusp2	3
9.641279e-02	9.892132e-03	7.171995e-01	9.09763	10.3829	10.5982	9.90446	10.5294	11.1725	0.19549	0.249552	0.444635	0.521621	0.158342	0.197687	NM_031537	1369497_at	RoBo-1	Rn.48721	24906	LOC24906	10
3.099693e-05	1.548593e-03	2.949741e-03	5.74116	5.2606	5.68906	5.37691	8.09633	9.75386	0.34107	0.169506	0.564576	0.574888	0.181434	0.248674	AI237698	1382601_at	Transcribed locus	Rn.25444	0	0	16
2.620612e-02	5.267455e-04	1.560081e-01	5.58153	6.18704	7.11046	5.23596	7.55218	8.50363	0.198486	0.354484	0.473834	0.526439	0.118831	0.287865	AA850991	1388142_at	Versican	Rn.35666	114122	Vcan	2
5.486512e-02	3.508805e-04	2.218653e-01	9.5415	11.0927	10.9431	10.3265	11.5668	10.8061	0.227958	0.11016	0.201142	0.037597	0.171554	0.278421	BI293600	1376835_at	Nuclear factor of kappa light polypeptide gene enhancer in B-cells inhibitor, epsilon	Rn.129334	316241	Nfkbie	9
1.198202e-01	3.822058e-03	1.555408e-01	4.57694	5.98584	5.72627	5.07573	5.6548	6.85495	0.314896	0.339058	0.232666	0.109001	0.389881	0.148647	NM_057138	1368545_at	CASP8 and FADD-like apoptosis regulator	Rn.204752	117279	Cflar	9
3.039896e-01	4.512383e-03	2.371459e-01	7.97429	9.35797	9.63102	8.71698	9.80657	9.20748	0.286678	0.183856	0.381353	0.107297	0.149746	0.291239	D45412	1368412_a_at	Protein tyrosine phosphatase, receptor type, O	Rn.10163	50677	Ptpro	4
4.109741e-03	2.039277e-05	3.965927e-02	6.84414	7.89221	8.69903	7.71037	8.45028	8.56435	0.072016	0.133739	0.068596	0.163267	0.112017	0.194821	NM_017180	1368860_at	Pleckstrin homology-like domain, family A, member 1	Rn.40778	29380	Phlda1	7
3.415449e-06	1.737055e-03	1.936950e-02	6.01861	6.17969	6.7227	6.8258	9.68967	9.36574	0.08782	0.130021	0.37079	0.09447	0.436133	0.325525	BI296054	1391946_at	Selectin, platelet	Rn.10012	25651	Selp	13
1.750271e-05	4.495608e-01	5.715978e-01	3.71951	4.39722	3.74752	5.59951	5.75898	5.84541	0.095022	0.351463	0.149095	0.583704	0.254975	0.065023	AI704067	1382003_at	Solute carrier family 16, member 13 (monocarboxylic acid transporter 13)	Rn.23260	287451	Slc16a13	10
1.172401e-04	3.946669e-01	4.131379e-02	4.50457	4.85928	3.59799	5.59115	6.55628	7.95258	0.449626	0.357143	0.140896	0.861131	0.620883	0.248612	Y09333	1388211_s_at	Acyl-CoA thioesterase 2	Rn.37524	192272	Acot2	6
4.270119e-03	1.974541e-04	1.308622e-01	7.21984	9.05357	8.16631	8.31108	9.14028	8.63022	0.169644	0.067938	0.155093	0.303572	0.232405	0.054075	BI274471	1385696_at	Transcribed locus	Rn.126019	0	0	5
3.415697e-03	7.933699e-02	5.525294e-01	6.73788	7.95114	7.35451	8.19632	8.62772	8.06925	0.362539	0.07041	0.485384	0.29798	0.224792	0.094211	BI294354	1380037_at	Transcribed locus	Rn.81227	0	0	1
1.037042e-03	9.976098e-03	2.946543e-02	3.58236	3.27009	3.72905	3.30435	5.56336	7.58713	0.271275	0.079296	0.24537	0.08634	0.843775	0.645882	BG661061	1393260_at	WDNM1 homolog	Rn.41321	360228	LOC360228	10
4.033627e-03	3.107809e-03	8.284760e-01	6.85184	8.03638	8.12004	7.7781	8.7493	8.67167	0.312645	0.015983	0.096262	0.241875	0.241657	0.330654	AW535553	1380583_s_at	Colony stimulating factor 1 (macrophage)	Rn.83632	78965	Csf1	2
7.558612e-01	3.707189e-03	7.490293e-01	5.23646	6.51844	6.39252	5.04439	6.56514	6.81907	0.331843	0.10596	0.197862	0.318149	0.224976	0.517958	BF404154	1385608_at	Transcribed locus	Rn.146615	0	0	13
1.555990e-01	1.168462e-04	9.893975e-01	7.19927	10.7836	7.96849	6.64271	10.134	7.2386	0.220956	0.087126	0.671303	0.719164	0.528956	0.248279	BG378620	1370176_at	Trafficking protein, kinesin binding 2	Rn.26957	171086	Trak2	9
2.303185e-06	4.302190e-04	7.316553e-04	3.73563	3.22166	3.63353	3.60953	5.91253	7.43472	0.107075	0.057447	0.050529	0.103206	0.505423	0.275383	NM_022282	1398276_at	Discs, large homolog 2 (Drosophila)	Rn.202966	64053	Dlg2	1
1.111395e-04	1.868736e-02	8.058014e-01	3.22939	4.10536	3.17985	4.64544	6.11211	4.92866	0.150298	0.271181	0.25036	0.17838	0.417759	0.463159	AI454360	1382111_at	Glyoxalase domain containing 5	Rn.19978	302554	Glod5	X
6.310760e-02	2.483796e-05	2.448503e-02	8.41221	10.291	9.64465	9.37945	10.2742	9.47789	0.168251	0.043337	0.178054	0.113567	0.132293	0.161841	NM_133578	1368124_at	Dual specificity phosphatase 5	Rn.10877	171109	Dusp5	1
1.414131e-05	3.453419e-03	8.044057e-03	3.49518	3.11278	3.4417	3.87842	5.44387	7.4334	0.176965	0.123445	0.231339	0.042987	0.351644	0.615439	NM_012488	1367794_at	Alpha-2-macroglobulin	Rn.109457	24153	A2m	4
2.309699e-07	2.167303e-02	6.711074e-02	10.6837	10.677	10.7816	11.7239	12.6425	12.8225	0.227795	0.039618	0.21618	0.13756	0.171472	0.085826	BI285489	1371817_at	Inositol-3-phosphate synthase 1	Rn.98850	290651	Isyna1	16
1.661223e-02	5.579038e-02	9.386430e-01	4.99203	6.17714	5.84343	6.00811	7.08063	6.54252	0.714979	0.077874	0.543079	0.145668	0.132629	0.093747	BF406829	1378713_at	Transcribed locus	Rn.211170	0	0	7
9.381005e-06	1.376714e-01	5.582330e-01	3.89267	4.28285	4.83124	5.76128	6.10719	6.08529	0.438847	0.223225	0.212781	0.411977	0.084402	0.093281	AW532262	1389675_at	Immediate early response 5-like	Rn.162656	499772	Ier5l	3
6.192644e-03	1.292815e-01	1.943892e-01	2.69148	2.76046	2.71452	2.77822	4.75598	5.69482	0.047097	0.020651	0.132539	0.020768	0.762915	0.979558	AF280967	1368014_at	Prostaglandin E synthase	Rn.7730	59103	Ptges	3
3.182215e-04	2.752328e-03	6.217178e-01	5.38801	6.31254	6.57921	6.50767	6.98462	7.286	0.442922	0.157034	0.119158	0.124092	0.132638	0.060723	AW252517	1392563_at	Proline rich 5 (renal)	Rn.30314	315189	Prr5	7
1.162120e-03	2.039501e-04	6.148395e-01	8.18848	10.1076	9.01782	9.02815	10.7599	10.246	0.439628	0.147657	0.305237	0.327036	0.043535	0.083277	BI284779	1376675_at	CD300A molecule	Rn.11988	501736	Cd300a	10
5.965368e-01	1.616195e-03	8.675597e-01	9.70204	11.1748	10.7544	9.96331	11.1178	10.9	0.171526	0.193135	0.340933	0.125986	0.241078	0.161467	AI556803	1390687_at	Pleckstrin	Rn.6178	364206	Plek	14
2.467039e-03	7.998223e-02	1.670793e-01	5.41647	5.6771	5.62997	6.11241	7.39799	9.46912	0.52576	0.404221	0.498183	0.103909	0.648823	0.904877	NM_053953	1387180_at	Interleukin 1 receptor, type II	Rn.10758	117022	Il1r2	9
7.312748e-05	1.482223e-01	7.234951e-01	8.24371	8.38432	8.73412	9.47332	10.2186	10.494	0.22124	0.192769	0.318905	0.221968	0.346415	0.360872	AI059694	1393060_at	ADAMTS-like 2	Rn.19250	311827	Adamtsl2	3
6.800223e-06	1.513762e-03	4.879945e-01	6.43824	7.28766	7.41818	7.73576	8.77855	9.42474	0.448818	0.115234	0.231785	0.174528	0.168931	0.214291	AJ011116	1371166_at	Nitric oxide synthase 3, endothelial cell	Rn.44265	24600	Nos3	4
1.220151e-02	6.943008e-04	2.131082e-01	10.1119	11.7655	10.9042	11.1325	11.8698	11.267	0.262811	0.046557	0.209025	0.229005	0.152313	0.201549	BM389126	1389911_at	Meteorin, glial cell differentiation regulator-like	Rn.64557	316842	Metrnl	10
6.487715e-04	2.796958e-01	1.853614e-02	5.95119	6.55603	7.1363	7.48763	7.54739	7.01015	0.4403	0.118323	0.199699	0.064014	0.104156	0.138836	BF388563	1380124_at	Transcribed locus	Rn.20815	0	0	1
8.179381e-01	6.253620e-03	7.035097e-01	4.75482	6.05895	6.14951	4.98414	6.01721	5.78409	0.146698	0.241299	0.391453	0.234822	0.182415	0.256129	BG374639	1378867_at	Transcribed locus	Rn.18432	0	0	X
2.677306e-07	6.402233e-03	2.630586e-01	6.26085	6.47975	6.75487	7.4705	8.38258	8.35517	0.157411	0.156173	0.217043	0.138217	0.025159	0.13056	BG373522	1379059_at	MICAL-like 2	Rn.108004	288515	Micall2	12
6.072415e-07	3.869938e-04	6.368448e-03	2.5395	2.94851	2.81952	3.21328	5.42279	5.72848	0.058007	0.182944	0.134326	0.34094	0.14812	0.303466	AI059573	1384778_at	Chymotrypsin C (caldecrin)	Rn.19214	362653	Ctrc	5
2.013641e-03	4.987494e-01	1.183262e-01	6.77553	7.47468	7.82909	8.46753	8.08744	8.10344	0.202284	0.149613	0.457551	0.216418	0.076222	0.082209	AA963505	1381942_at	Hypermethylated in cancer 1	Rn.11570	303310	Hic1	10
5.894450e-01	2.344004e-02	8.712813e-01	5.60727	8.84478	5.52227	6.40267	8.62228	6.30622	0.789403	1.04584	0.72603	0.271398	1.14794	0.701325	BI395698	1388202_at	RT1 class Ib, locus Aw2	Rn.145377	24737	RT1-Aw2	20
5.853455e-06	1.507942e-03	4.452900e-01	6.00668	6.62959	6.91881	7.10733	8.3844	8.72882	0.224861	0.244385	0.238021	0.049248	0.24903	0.176399	AA964554	1374836_at	Ribosomal RNA processing 9, small subunit (SSU) processome component, homolog (yeast)	Rn.11840	363134	Rrp9	8
1.184699e-03	5.812047e-06	6.123421e-02	9.21952	9.81223	11.222	9.78754	10.9166	11.3146	0.204496	0.152421	0.172796	0.182118	0.146859	0.061791	NM_012603	1368308_at	Myelocytomatosis oncogene	Rn.12072	24577	Myc	7
6.203543e-01	1.945004e-02	6.628604e-01	3.99164	5.0328	5.72876	3.93424	4.86778	6.77774	0.303429	0.299342	0.62004	0.379636	0.401697	0.95094	BI275261	1391505_x_at	ESTs	0	0	0	0
1.462532e-05	7.787465e-05	4.244243e-02	10.438	11.4841	11.0287	10.8691	12.6558	12.8083	0.10387	0.148843	0.166466	0.106842	0.296316	0.044218	AI137406	1372729_at	Protein C receptor, endothelial	Rn.144312	362248	Procr	3
6.566415e-05	3.992731e-03	4.610159e-01	8.43561	9.12095	9.45902	9.49415	10.0642	10.0192	0.277888	0.087982	0.21781	0.117837	0.078503	0.11741	AI171676	1372569_at	Four and a half LIM domains 3	Rn.100732	313582	Fhl3	5
2.294425e-06	3.422370e-04	2.595908e-03	2.33741	2.47459	2.54801	2.48701	4.63574	5.13816	0.122238	0.083298	0.036694	0.060778	0.419156	0.112138	BE104792	1375051_at	Transcribed locus	Rn.20417	0	0	1
1.753995e-02	6.243867e-05	5.145149e-02	8.67996	10.9803	10.5971	9.03196	10.2125	9.54189	0.072901	0.147117	0.167667	0.108985	0.223718	0.287775	AI070558	1385641_at	ESTs	0	0	0	0
2.634731e-06	1.211110e-04	2.887655e-03	6.89562	6.61253	7.63043	7.04303	9.39614	10.0897	0.14498	0.086654	0.079673	0.176035	0.341346	0.318829	NM_022300	1369310_at	Brain abundant, membrane attached signal protein 1	Rn.37779	64160	Basp1	2
7.651964e-01	4.560684e-03	6.220826e-01	7.69567	8.85713	9.08025	8.07823	8.90941	8.84729	0.335602	0.209242	0.285796	0.284068	0.17455	0.116163	AI705087	1385434_at	Prostaglandin E receptor 2, subtype EP2	Rn.10264	81752	Ptger2	15
8.648353e-03	1.786692e-01	1.708187e-01	4.54138	4.30994	4.41017	4.32777	6.91639	7.2282	0.065911	0.007152	0.182711	0.031009	0.817151	1.07192	NM_053963	1368530_at	Matrix metallopeptidase 12	Rn.33193	117033	Mmp12	8
1.717032e-02	1.129258e-03	6.793532e-01	7.84191	9.73814	8.32328	8.57986	10.1336	9.35581	0.327053	0.13989	0.454904	0.17977	0.224346	0.25424	BG372375	1374469_at	Transcribed locus, strongly similar to XP_578186.2 PREDICTED: similar to oxidation resistance 1 [Rattus norvegicus]	Rn.22305	0	0	3
2.725186e-01	2.062696e-02	6.095034e-01	3.80788	5.44259	4.52464	3.8884	5.62934	5.62471	0.306402	0.491383	0.233926	0.382395	0.60201	0.383707	BE120145	1391915_at	Heat shock protein 9	Rn.7535	291671	Hspa9	18
1.116179e-04	1.063140e-01	2.152277e-02	6.13414	6.81783	7.17446	7.73024	7.28265	7.50816	0.218229	0.19373	0.008713	0.031351	0.128882	0.200118	AW523444	1392341_at	Transcribed locus	Rn.206199	0	0	1
2.602565e-05	4.770896e-02	5.806879e-01	6.85492	7.32993	7.18233	7.94755	9.10855	8.78483	0.273493	0.125983	0.369618	0.386773	0.135679	0.127149	BI285027	1378418_at	TRAF-interacting protein with forkhead-associated domain, family member B	Rn.160910	364674	Tifab	17
1.337198e-02	2.827141e-02	3.045156e-01	2.86773	3.86261	3.68717	3.14067	6.89149	5.39734	0.040061	0.54319	0.459478	0.166891	0.925782	0.788847	BF401793	1385605_at	G protein-coupled receptor 84	Rn.171137	688730	Gpr84	7
3.220823e-02	3.740358e-03	6.212740e-01	3.32972	4.20232	5.07846	3.91059	5.34815	5.4599	0.354447	0.404204	0.311463	0.253941	0.355506	0.15648	AA996726	1380414_at	B-cell CLL/lymphoma 3	Rn.198135	680611	Bcl3	1
1.345817e-03	6.085786e-03	8.156074e-02	6.64842	8.05785	5.56109	7.74913	8.3778	7.93332	0.695237	0.11444	0.108192	0.211569	0.426304	0.289423	BE095854	1393250_at	Transcribed locus, moderately similar to NP_034175.2 Duffy blood group antigen [Mus musculus]	Rn.49370	0	0	13
1.869104e-02	4.830157e-04	2.728199e-01	8.65001	10.0243	9.68077	9.45815	10.4124	9.72454	0.194527	0.108965	0.20796	0.29791	0.082937	0.118093	AI502796	1385426_at	Coiled-coil domain containing 109B	Rn.35486	295462	Ccdc109b	2
8.944248e-02	7.869088e-03	6.461235e-01	4.66559	4.17262	6.0039	6.06573	4.32424	7.18958	0.439491	0.007491	0.448613	0.334865	0.143436	1.04542	NM_138875	1387762_s_at	Jun D proto-oncogene	Rn.46225	24518	Jund	16
4.026905e-02	9.397809e-04	5.338661e-01	6.26875	7.1304	7.6572	6.36443	7.87538	8.62347	0.123237	0.20362	0.107636	0.30676	0.453174	0.316387	BF282304	1376098_a_at	Transcribed locus	Rn.2799	0	0	14
5.846352e-01	5.513782e-03	7.431516e-01	5.21062	9.20232	4.17266	4.66086	7.79023	4.6153	1.29738	0.64102	0.446237	1.133	1.43367	0.687649	AI408767	1379357_at	ESTs, Weakly similar to POL1_HUMAN RETROVIRUS-RELATED POL POLYPROTEIN (H.sapiens)	0	0	0	0
1.755812e-04	9.511233e-04	1.301787e-02	5.71012	6.27072	6.06101	5.56241	8.10812	8.72964	0.257139	0.194895	0.473554	0.44614	0.091742	0.186511	BF395317	1376390_at	Membrane-spanning 4-domains, subfamily A, member 11	Rn.101878	361735	Ms4a11	1
2.969702e-05	2.587238e-01	5.874869e-01	10.92	11.6689	11.4084	12.5977	12.744	13.0098	0.358904	0.162486	0.254501	0.197294	0.241238	0.243066	BG371585	1374626_at	Leucine-rich alpha-2-glycoprotein 1	Rn.17847	367455	Lrg1	9|Un
7.200723e-02	2.218239e-02	6.998839e-01	4.55835	6.07259	5.26409	5.28948	7.60939	5.75541	0.528457	0.092381	0.794639	0.631035	0.264488	0.511008	BE098003	1395550_at	Collagen and calcium binding EGF domains 1	Rn.199045	361341	Ccbe1	18
8.776615e-06	1.561888e-05	3.479804e-01	5.29585	6.12281	6.63924	5.99727	7.42779	7.6739	0.155485	0.052915	0.174848	0.091224	0.197893	0.140906	BF390450	1382267_at	Four jointed box 1 (Drosophila)	Rn.93503	366140	Fjx1	3
6.842215e-02	1.224223e-04	1.426611e-01	8.52944	9.40594	10.3216	8.73506	10.39	10.251	0.237785	0.193293	0.224766	0.059083	0.072252	0.293277	AI144754	1381533_at	Rho family GTPase 1	Rn.198250	362993	Rnd1	7
4.315780e-03	1.793913e-01	1.668410e-01	5.7407	6.79317	6.0408	6.79881	6.83933	7.12021	0.299532	0.241762	0.258999	0.102715	0.094172	0.273502	BG374774	1376077_at	Max dimerization protein 1	Rn.19241	362391	Mxd1	4
1.110440e-02	9.524731e-02	5.874368e-02	4.54	5.82234	5.3859	5.8217	5.63453	5.96747	0.278083	0.087372	0.139986	0.262901	0.101064	0.31341	NM_017034	1369862_at	Pim-1 oncogene	Rn.34888	24649	Pim1	20
3.522210e-03	2.577321e-02	2.475415e-01	8.96856	10.1277	9.77751	10.0516	10.2959	10.448	0.108034	0.110071	0.126184	0.159197	0.127891	0.354261	BG371683	1382941_at	Transcribed locus, moderately similar to NP_808250.1 MLX interacting protein isoform 1 [Mus musculus]	Rn.66859	0	0	1
2.623771e-01	2.251749e-02	7.661403e-01	5.1329	8.13337	6.22072	4.55734	6.74869	6.02396	0.932628	0.153273	0.466625	0.83218	0.94895	0.532438	BE105683	1392361_at	Transcribed locus	Rn.49221	0	0	11
1.579848e-04	3.423480e-07	1.043312e-03	12.8431	13.1534	14.1763	12.6341	14.4221	14.6588	0.154257	0.041147	0.065291	0.122933	0.113996	0.122955	AI406660	1374529_at	ESTs	0	0	0	0
3.724398e-04	8.418102e-02	8.974416e-01	6.41155	6.86945	7.24823	7.6292	8.47157	8.63407	0.544599	0.12054	0.229743	0.181146	0.221525	0.45535	BI291872	1377058_at	Solute carrier family 37 (glycerol-3-phosphate transporter), member 2	Rn.41938	500973	Slc37a2	8
7.014198e-04	1.052801e-02	4.186392e-01	4.68978	5.90095	5.25741	5.57379	6.80311	7.01804	0.151024	0.129403	0.472662	0.199869	0.198919	0.309966	AI070419	1384946_at	Transcribed locus, strongly similar to NP_109607.1 toll-like receptor 1 [Mus musculus]	Rn.107212	0	0	14
1.342061e-03	4.830157e-04	3.449584e-01	4.89681	6.36391	5.61133	5.48503	6.90616	6.88407	0.409681	0.255653	0.180252	0.190862	0.11953	0.089695	AI071470	1377797_at	EMG1 nucleolar protein homolog (S. cerevisiae)	Rn.162786	312706	Emg1	4
2.143528e-05	4.858893e-05	1.585983e-03	6.33211	6.65612	6.93077	5.95219	8.80692	9.31164	0.27859	0.048927	0.205133	0.273608	0.307933	0.173728	AA997640	1383434_at	Pyrroline-5-carboxylate reductase 1	Rn.99704	287877	Pycr1	10
3.548836e-01	4.528708e-02	5.173049e-01	5.79386	5.60526	7.61529	6.03728	6.90674	7.4425	0.599892	0.123486	0.529656	1.1928	0.330301	0.156107	AW526130	1381057_at	Transcribed locus	Rn.199627	0	0	18
6.478901e-04	2.910397e-01	7.519182e-01	12.8783	13.7003	13.2039	14.2845	14.7585	14.8861	0.431023	0.359755	0.36008	0.295259	0.300799	0.243448	NM_053587	1387125_at	S100 calcium binding protein A9	Rn.6703	94195	S100a9	2
1.555575e-04	1.102506e-03	8.305169e-03	3.92514	3.76771	4.36587	3.56695	6.12358	6.82901	0.180858	0.023429	0.404001	0.067293	0.344415	0.381176	AI136314	1382186_a_at	G patch domain containing 4	Rn.20166	295228	Gpatch4	2
3.190219e-03	4.093723e-01	5.893957e-01	11.609	12.3903	11.7868	12.8232	13.3254	13.7655	0.362948	0.477113	0.39687	0.398411	0.450053	0.331005	NM_053822	1368494_at	S100 calcium binding protein A8	Rn.31839	116547	S100a8	2
4.058303e-01	7.932064e-04	5.279806e-01	8.33882	10.489	9.53716	8.62645	10.0254	9.05271	0.281716	0.16281	0.166259	0.057776	0.232154	0.47832	AI179953	1373386_at	Gap junction protein, beta 2	Rn.219269	394266	Gjb2	15
2.567593e-01	1.161210e-03	9.121086e-01	3.46455	5.68238	3.46414	4.18808	6.20432	3.68826	0.547478	0.18267	0.297993	0.246627	0.747632	0.372686	NM_021585	1368610_at	Mast cell antigen 32	Rn.40569	59105	Mca32	10
4.161300e-03	6.115468e-02	1.877847e-01	2.78945	3.01347	3.04823	2.98661	4.61076	5.64518	0.145583	0.016648	0.036943	0.052551	0.637414	0.785297	AI009823	1376976_at	Secreted and transmembrane 1B	Rn.25030	287884	Sectm1b	10
3.700490e-04	7.375681e-04	4.180259e-03	3.59703	3.40127	3.85003	2.95151	5.3122	6.96373	0.198037	0.12533	0.134591	0.157656	0.510951	0.448973	AA926109	1383486_at	Transcribed locus	Rn.35842	0	0	17
4.848048e-02	1.168462e-04	2.038407e-01	6.54903	7.54883	7.84339	6.32579	8.25059	8.74197	0.160897	0.141513	0.019938	0.557329	0.267345	0.05273	AB066224	1368392_at	Solute carrier family 7 (cationic amino acid transporter, y+ system), member 1	Rn.9439	25648	Slc7a1	12
1.456767e-06	1.251362e-05	1.429536e-03	11.3902	11.9439	11.9646	11.4849	13.7816	14.1646	0.112399	0.144755	0.214726	0.111722	0.185486	0.126875	BG671549	1370172_at	superoxide dismutase 2, mitochondrial	0	0	0	0
9.621907e-05	3.452521e-01	7.481572e-01	6.81577	6.95719	7.02184	7.82607	8.43391	8.47751	0.164982	0.229596	0.28332	0.357155	0.219855	0.23013	AI072008	1379026_at	Rhomboid, veinlet-like 3 (Drosophila)	Rn.20693	287556	Rhbdl3	10
4.630313e-05	2.998971e-01	5.746001e-01	7.17037	7.50894	7.06294	8.23486	8.84097	8.81069	0.472858	0.080798	0.173194	0.384935	0.216629	0.149853	AI407337	1377351_at	Sushi domain containing 3	Rn.3005	306810	Susd3	17
2.060288e-05	5.618174e-04	3.615968e-02	9.30569	10.2689	9.84791	9.83124	12.0741	12.4961	0.35939	0.223585	0.157329	0.600472	0.136806	0.111493	AA818262	1388924_at	Angiopoietin-like 4	Rn.119611	362850	Angptl4	7
1.072111e-04	7.857116e-02	6.538592e-01	6.33001	6.94773	6.76083	7.4389	8.10325	8.41453	0.456958	0.092291	0.20834	0.436276	0.172611	0.182979	NM_031659	1370051_at	Transglutaminase 1, K polypeptide	Rn.10039	60335	Tgm1	15
7.043369e-02	2.456205e-02	5.991081e-01	7.04732	7.54322	8.17203	7.19971	8.69828	8.83132	0.24035	0.100048	0.282701	0.899866	0.334196	0.147064	AI113159	1393797_at	EST	0	0	0	0
2.526106e-06	4.346283e-02	6.768431e-01	7.48099	7.76046	7.84035	8.57104	9.08197	9.32347	0.155291	0.087735	0.254338	0.130121	0.115639	0.163188	AI599324	1389378_at	CDC42 effector protein (Rho GTPase binding) 5	Rn.198486	361505	Cdc42ep5	1
8.736836e-06	5.361139e-05	3.199720e-03	5.76244	5.84494	6.39909	5.72819	7.61628	8.5526	0.074967	0.12304	0.123403	0.084457	0.300356	0.224794	AA850715	1373984_at	Solute carrier family 39 (zinc transporter), member 14	Rn.7037	306009	Slc39a14	15
6.679886e-01	2.207880e-04	8.082410e-01	6.30485	8.5371	6.10313	6.3545	8.45626	6.5605	0.190866	0.215814	0.421062	0.225332	0.539806	0.154609	AI603505	1385521_at	Transcribed locus	Rn.150075	0	0	11
2.739467e-05	2.286205e-02	8.956538e-01	7.09476	7.90875	7.41132	8.29371	9.14258	8.84827	0.39246	0.084852	0.307059	0.040951	0.123449	0.178056	BF414808	1389497_at	SET and MYND domain containing 5	Rn.3127	312503	Smyd5	4
3.316727e-04	4.157385e-03	1.519965e-02	7.6599	7.48352	7.9364	7.35287	9.71523	10.2287	0.184631	0.097555	0.543131	0.128292	0.306718	0.230984	BM385061	1391106_at	Transcribed locus	Rn.20457	0	0	2
8.952766e-01	2.511640e-05	1.757105e-02	7.66941	8.21253	9.65238	6.12053	9.32006	9.98053	0.572376	0.2997	0.075585	0.51848	0.096739	0.174785	BI303379	1371785_at	Tumor necrosis factor receptor superfamily, member 12a	Rn.105040	302965	Tnfrsf12a	10
2.656015e-04	9.560935e-05	4.657244e-01	8.07405	8.87591	9.40053	8.77267	9.55793	10.6129	0.199713	0.179731	0.167661	0.228263	0.253916	0.025232	NM_024356	1387221_at	GTP cyclohydrolase 1	Rn.28195	29244	Gch1	15
1.417876e-03	1.536427e-03	2.687429e-02	4.26042	4.37294	4.88805	3.87971	6.18742	7.3024	0.20969	0.197804	0.297986	0.305014	0.59974	0.154899	BF404846	1375088_at	Transcribed locus	Rn.154299	0	0	3
1.183160e-04	8.760361e-01	6.800555e-01	7.72947	7.86343	8.14369	9.30629	9.14507	9.12636	0.157391	0.106584	0.486209	0.151429	0.074107	0.180601	BI290815	1375464_at	RGD1564982	Rn.3332	308556	RGD1564982	1
4.679870e-01	2.272764e-04	2.883301e-01	10.5062	10.9385	12.3206	10.6272	11.5429	12.0423	0.392855	0.13962	0.244654	0.22627	0.152622	0.148289	NM_013154	1368813_at	CCAAT/enhancer binding protein (C/EBP), delta	Rn.202620	25695	Cebpd	11
1.186147e-03	5.622995e-01	2.837098e-01	5.12621	4.23357	4.48107	6.06491	7.87578	8.67408	1.32414	0.129548	0.574002	0.543403	0.63231	1.04755	AB001382	1367581_a_at	Secreted phosphoprotein 1	Rn.8871	25353	Spp1	14
4.068090e-02	3.700872e-03	2.942166e-01	6.09481	7.13952	6.24264	6.01243	7.80229	7.35677	0.209304	0.204607	0.315804	0.254753	0.314308	0.265155	BI292219	1377943_at	CD86 molecule	Rn.6734	56822	Cd86	11
6.328720e-05	1.668091e-02	1.251575e-01	5.1898	5.64446	5.43382	5.8467	7.62234	7.88596	0.233441	0.206911	0.380975	0.388404	0.063494	0.420749	NM_021859	1387834_at	Megakaryocyte-associated tyrosine kinase	Rn.44303	60450	Matk	7
4.202643e-02	1.986868e-04	2.026720e-01	2.44221	3.82839	2.40663	2.37751	5.34584	2.92826	0.008613	0.278732	0.018474	0.056591	0.439809	0.48035	AI030465	1380559_at	Transcribed locus	Rn.128277	0	0	11
7.075668e-04	5.738908e-02	9.542476e-01	6.44406	7.28019	6.13051	7.94146	8.56856	7.66713	0.445216	0.203532	0.534705	0.0412	0.184142	0.380896	BE113131	1374125_at	GATA binding protein 5	Rn.27175	499951	Gata5	3
4.446297e-07	5.845493e-05	3.073554e-04	10.8368	10.4188	11.0928	10.7918	12.804	13.2788	0.067377	0.106247	0.083072	0.015271	0.248978	0.177329	BG380454	1398350_at	Brain abundant, membrane attached signal protein 1	Rn.37779	64160	Basp1	2
8.461387e-01	3.245881e-05	3.450062e-01	7.94471	8.83688	9.76687	7.97411	9.19831	9.47371	0.26741	0.122892	0.211002	0.271567	0.086411	0.089738	AI406908	1373767_at	Zinc finger, AN1-type domain 2A	Rn.19157	360772	Zfand2a	12
1.450592e-04	3.849100e-01	3.731496e-01	6.00243	6.56241	6.6212	7.6357	7.89777	7.33111	0.503251	0.216671	0.105684	0.331421	0.129028	0.205541	AW252811	1374725_at	Moloney leukemia virus 10	Rn.3508	310756	Mov10	2
2.431625e-07	1.549864e-05	1.015220e-03	8.13507	8.67972	8.59582	8.65432	10.2467	11.22	0.071365	0.122226	0.064969	0.159911	0.188403	0.191444	AI411542	1376265_at	Six transmembrane epithelial antigen of the prostate 2	Rn.203614	312052	Steap2	4
7.909560e-01	1.813176e-03	6.790223e-01	4.41981	7.2431	4.77509	4.6696	6.7914	5.33848	0.473759	0.297171	0.394806	0.540798	0.283753	0.706527	AI237410	1398576_at	Transcribed locus	Rn.17544	0	0	2
3.035181e-04	5.137437e-03	6.897934e-02	8.42262	8.7677	8.86068	8.57086	10.8029	10.6282	0.162762	0.075741	0.444622	0.103142	0.293023	0.320884	X73371	1371079_at	Fc fragment of IgG, low affinity IIb, receptor (CD32)	Rn.33323	289211	Fcgr2b	13
4.107642e-06	1.426615e-01	5.623523e-01	7.6302	8.0887	8.25275	9.1282	9.14604	9.34348	0.095705	0.138545	0.219673	0.28898	0.090683	0.097436	AI500893	1382266_at	G protein-coupled receptor 146	Rn.41446	498153	Gpr146	12
8.111067e-04	4.611929e-04	5.381700e-01	7.51492	8.59624	8.05542	7.9408	9.50356	9.02139	0.164151	0.086985	0.218243	0.105338	0.197279	0.253922	BI278559	1395003_at	C-type lectin domain family 4, member a1	0	0	0	0
4.785639e-05	1.618264e-03	3.524544e-02	6.23862	6.92895	6.56337	6.59456	8.49555	8.95283	0.236867	0.337469	0.329139	0.123317	0.142477	0.200081	BF401102	1380318_at	CDNA clone IMAGE:7309686	Rn.159858	0	0	1
3.097370e-02	1.963333e-01	7.135216e-02	4.74619	5.79814	5.75258	6.02712	5.69736	5.94996	0.547748	0.043799	0.010061	0.277705	0.057276	0.135792	AI502538	1377969_at	Transcribed locus	Rn.155302	0	0	11
4.059044e-01	3.194782e-02	3.751684e-01	5.40548	6.79718	6.35038	5.51334	6.5032	7.54424	0.275858	0.243047	0.625107	0.606251	0.303157	0.342618	U24174	1387391_at	Cyclin-dependent kinase inhibitor 1A (p21, Cip1)	Rn.10089	114851	Cdkn1a	20
3.038497e-02	1.243169e-01	6.687098e-01	8.61042	8.54427	9.64881	9.21844	10.0377	10.345	0.471135	0.116366	0.61774	0.391007	0.3705	0.385296	AI233740	1370902_at	Aldo-keto reductase family 1, member B8	Rn.23676	286921	Akr1b8	4
8.750933e-07	3.696599e-05	7.454682e-04	8.48982	8.69779	8.76359	8.58119	10.1745	10.8991	0.078215	0.083737	0.243195	0.156212	0.082223	0.073549	AA859578	1392773_at	Proprotein convertase subtilisin/kexin type 5	Rn.104002	116548	Pcsk5	1
7.846614e-02	3.880803e-03	3.149889e-01	3.23745	3.16467	4.3412	3.28237	3.64409	6.17432	0.25942	0.066759	0.912808	0.033408	0.209363	0.298056	BI289867	1390036_at	Solute carrier family 16, member 6 (monocarboxylic acid transporter 7)	Rn.157381	303772	Slc16a6	10
2.607644e-03	1.375215e-03	1.020383e-01	7.97714	8.98159	8.469	8.24959	9.38493	9.83212	0.395236	0.047161	0.231197	0.190502	0.156811	0.131957	BM388441	1390232_at	Similar to RIKEN cDNA 1810055G02	Rn.16921	309145	RGD1311946	1
9.483655e-01	5.528466e-06	1.048079e-03	6.83642	7.66214	8.98018	7.24532	8.23105	8.02598	0.110427	0.067886	0.054509	0.154468	0.12028	0.19317	NM_012945	1368983_at	Heparin-binding EGF-like growth factor	Rn.10148	25433	Hbegf	18
2.741752e-03	2.502082e-04	1.947702e-01	6.09713	6.36391	7.40049	6.49741	7.3796	7.6683	0.173022	0.169322	0.10134	0.234237	0.145123	0.178223	AI009661	1371692_at	Myeloid/lymphoid or mixed-lineage leukemia (trithorax homolog, Drosophila)	translocated to, 11	Rn.144837	295264	Mllt11
1.492430e-06	2.990617e-02	8.006816e-01	7.08984	7.44684	7.41455	8.10543	8.69451	8.62876	0.198536	0.111034	0.211762	0.062371	0.061824	0.102317	AI713147	1374629_at	Mediator complex subunit 8	Rn.102063	362575	Med8	5
6.742465e-05	5.796930e-03	3.136515e-02	6.00952	5.94733	6.43428	6.20534	8.10293	8.06536	0.203965	0.26344	0.156595	0.294584	0.332934	0.156182	AW919282	1394313_at	Tumor necrosis factor receptor superfamily, member 11a	Rn.141251	498206	Tnfrsf11a	13
5.732047e-06	5.445576e-04	8.948514e-03	6.96234	7.24961	7.25755	7.23421	8.80925	9.43466	0.199211	0.118618	0.345553	0.100298	0.054013	0.108668	BF549923	1393467_at	Proprotein convertase subtilisin/kexin type 5	Rn.104002	116548	Pcsk5	1
9.090903e-01	1.183830e-02	7.525179e-01	7.98871	11.6344	6.30446	8.03662	10.4129	7.11541	1.69565	0.226394	0.126938	1.45541	1.21284	1.35663	AI029637	1392954_at	CDNA, clone: bA2, differentially expressed in pylorus, strain: BUF/Nac	Rn.203219	0	0	20
1.719571e-04	8.490032e-02	7.426007e-01	5.10199	5.88569	5.41768	6.22373	6.83029	6.81274	0.116721	0.179249	0.119756	0.294396	0.349661	0.236553	NM_019235	1387729_at	Gamma-glutamyltransferase 5	Rn.44367	29566	Ggt5	20
2.536509e-04	3.161825e-01	9.494813e-01	4.66666	5.01364	5.23758	5.91393	6.17568	6.27738	0.347519	0.157242	0.258553	0.310934	0.208748	0.237259	BF408988	1385398_at	Zinc finger and BTB domain containing 7B	Rn.73830	295248	Zbtb7b	2
7.563804e-02	1.549996e-02	6.601603e-02	2.37273	3.86585	2.82892	2.85931	3.46441	4.13337	0.140903	0.162699	0.308556	0.224181	0.075188	0.423575	AI712728	1381127_at	Transcribed locus	Rn.199521	0	0	7
6.201903e-02	8.224731e-03	3.763725e-01	2.55444	5.73663	3.2668	2.404	3.64708	2.56457	0.006649	0.169213	0.960984	0.08549	0.641315	0.004051	BG377313	1375057_at	Transcribed locus, strongly similar to NP_899003.1 tetraspanin 18 [Mus musculus]	Rn.145602	0	0	3
1.283058e-02	1.339415e-01	6.953958e-01	5.6082	6.68247	5.65236	6.50049	7.35768	7.12152	0.566655	0.313046	0.459982	0.449294	0.261642	0.289228	D10831	1369801_at	Selectin, lymphocyte	Rn.10461	29259	Sell	13
8.903808e-01	3.050824e-05	2.751784e-02	4.9361	6.7464	4.78075	6.07107	6.26492	4.21656	0.31135	0.122647	0.207894	0.245843	0.303683	0.131056	NM_133558	1368208_at	N-acetyltransferase 8B	Rn.3643	171084	Nat8b	4
1.038291e-07	1.376177e-05	1.323057e-04	10.2051	10.0575	10.4218	10.2734	11.9206	12.3142	0.04524	0.138896	0.139746	0.087828	0.083079	0.080175	AI028877	1392965_a_at	SPARC related modular calcium binding 2	Rn.6092	292401	Smoc2	1
5.732047e-06	3.980770e-03	9.056158e-01	6.48885	7.05304	7.35859	7.65169	8.24823	8.38918	0.24862	0.066773	0.101708	0.236307	0.093215	0.203431	BI296329	1372499_at	Transcribed locus, moderately similar to NP_001100241.1 ankyrin repeat domain 24 [Rattus norvegicus]	Rn.4291	0	0	7
1.825783e-03	4.445786e-02	1.477272e-01	6.46297	6.67989	6.86661	6.79634	9.09862	8.15444	0.350431	0.256971	0.364668	0.161966	0.590423	0.253051	AI577849	1390420_at	Transcribed locus, strongly similar to NP_001099981.1 carboxypeptidase X (M14 family), member 1 [Rattus norvegicus]	Rn.222060	0	0	3
8.049789e-05	2.741147e-01	2.135157e-01	7.13238	7.72455	6.80491	8.26192	8.6095	8.8039	0.388708	0.074583	0.394938	0.119815	0.163465	0.198075	BM390235	1389869_at	Sjogren's syndrome/scleroderma autoantigen 1 homolog (human)	Rn.6896	689397	Sssca1	1
8.205065e-02	8.794724e-03	9.371395e-01	4.165	4.88087	5.70331	4.81831	5.44248	6.07423	0.145207	0.292846	0.400963	0.391407	0.111444	0.348096	AI105018	1389119_at	Xin actin-binding repeat containing 1	Rn.27588	316071	Xirp1	8
1.567570e-02	1.544475e-03	8.362590e-01	5.52862	6.75617	7.31909	4.95182	5.74578	6.65038	0.227341	0.145323	0.366026	0.580736	0.243541	0.148381	U03389	1368527_at	Prostaglandin-endoperoxide synthase 2	Rn.44369	29527	Ptgs2	13
1.130823e-03	1.553357e-03	4.444826e-03	8.26957	8.26992	8.33273	7.46243	10.0707	10.6827	0.342014	0.189686	0.388138	0.169646	0.308788	0.236377	BG671549	1370173_at	superoxide dismutase 2, mitochondrial	0	0	0	0
1.249705e-07	7.885336e-05	6.377206e-04	11.5871	11.6292	11.7294	11.8605	13.3977	13.5632	0.239841	0.038353	0.15715	0.020429	0.048021	0.069718	BI282993	1371691_at	Retinoic acid receptor responder (tazarotene induced) 2	Rn.28532	297073	Rarres2	4
2.693312e-05	1.246728e-02	9.201191e-01	6.05984	6.86956	6.80575	7.27564	7.96048	7.82485	0.3253	0.079514	0.169831	0.232911	0.129672	0.185728	AW523520	1380030_at	Zinc finger protein 593	Rn.147537	298546	Znf593	5
7.312748e-05	9.059696e-01	9.931971e-01	5.92742	5.90668	5.84007	7.14525	7.06459	7.00554	0.039241	0.170091	0.40063	0.176038	0.115883	0.130651	BF548463	1376642_at	XK, Kell blood group complex subunit-related family, member 8	Rn.13596	313033	Xkr8	5
9.433160e-01	2.094658e-04	2.235961e-01	6.93715	9.61687	7.03657	7.92117	8.94086	6.65553	0.145456	0.122311	0.277903	0.479874	0.611143	0.147966	BI288131	1374583_at	Transcribed locus, strongly similar to NP_695214.1 decapping enzyme, scavenger [Rattus norvegicus]	Rn.101986	0	0	8
1.290970e-04	2.654200e-01	1.894638e-01	8.31853	9.28231	8.88316	10.0902	9.96837	9.74364	0.163755	0.099115	0.367692	0.160394	0.181867	0.178724	BF543779	1394367_at	Delta-like 4 (Drosophila)	Rn.147393	311332	Dll4	3
1.393072e-03	8.240558e-01	5.406764e-01	6.00128	6.54961	6.32988	7.62327	7.35932	7.18955	0.220776	0.18035	0.32746	0.23688	0.417216	0.236181	AB008803	1387239_a_at	Peptidyl arginine deiminase, type IV	Rn.11155	29512	Padi4	5
1.586415e-06	1.549864e-05	7.765663e-03	9.91918	10.2619	11.0815	10.6319	11.5606	11.4582	0.080115	0.028211	0.09375	0.019748	0.064508	0.166754	AI706508	1379312_at	Peroxisome proliferator-activated receptor gamma, coactivator-related 1	Rn.9484	294007	Pprc1	1
7.213298e-03	3.665930e-01	9.342271e-01	4.887	5.71692	5.47992	6.18843	6.65817	6.52227	0.579501	0.143042	0.653405	0.118968	0.240857	0.105379	BE100752	1377498_at	Adenosine monophosphate deaminase 2 (isoform L)	Rn.104557	362015	Ampd2	2
1.244206e-06	1.213266e-02	4.487900e-02	4.14163	4.27586	4.17137	4.9053	6.28838	6.19625	0.282571	0.116406	0.126788	0.15118	0.208486	0.214668	AW527595	1376564_at	Spectrin, beta, non-erythrocytic 4	Rn.63104	308458	Sptbn4	1
1.755812e-04	1.782334e-04	7.136000e-01	8.74115	9.33689	9.84112	9.38587	10.0738	10.8214	0.044526	0.142494	0.154656	0.135826	0.190937	0.194338	AI599365	1374610_at	Transcribed locus	Rn.19608	0	0	14
1.527170e-06	1.470339e-03	4.541888e-03	6.95402	5.96958	7.31326	7.42052	9.17803	9.81104	0.358837	0.290977	0.252496	0.210437	0.168015	0.182707	AI102517	1372750_at	Transcribed locus	Rn.2743	0	0	2
4.308192e-05	4.701582e-02	5.959542e-01	3.96386	4.51491	4.51425	5.09211	5.34046	5.82297	0.084102	0.216892	0.122817	0.24914	0.230837	0.166929	AI180165	1390520_at	DnaJ (Hsp40) homolog, subfamily B, member 3	Rn.198850	680216	Dnajb3	9
1.107809e-02	1.318578e-01	2.120335e-01	4.55044	4.85437	4.26719	4.4605	6.59379	6.43428	0.601281	0.319268	0.390959	0.619726	0.434105	0.51681	AY032728	1387709_at	C-fos induced growth factor	Rn.10796	360457	Figf	X
3.207827e-06	3.576280e-02	6.968236e-03	5.34734	5.31199	6.24763	7.14415	6.53794	6.54003	0.209343	0.150088	0.168063	0.088073	0.120577	0.107311	BE098978	1376950_at	Transcribed locus, strongly similar to NP_001032271.1 de-etiolated homolog 1 [Rattus norvegicus]	Rn.9608	0	0	1
6.570845e-05	1.109247e-04	1.043312e-03	2.40944	2.38967	2.72962	3.02024	2.8015	6.99266	0.059695	0.012513	0.188468	0.680605	0.308431	0.386918	BF419239	1385258_at	UDP-GlcNAc:betaGal beta-1,3-N-acetylglucosaminyltransferase 7	Rn.39638	316583	B3gnt7	9
3.169431e-03	4.168182e-02	1.032664e-01	3.57909	3.70375	3.69842	3.69943	5.97826	4.7836	0.028444	0.024619	0.014811	0.034227	0.6877	0.350622	BI286468	1393954_at	Chordin-like 2	Rn.78674	308854	Chrdl2	1
1.059505e-06	2.012028e-04	5.055145e-02	6.8861	7.49774	7.59213	7.69155	9.54301	9.58449	0.264292	0.071463	0.06726	0.068552	0.182004	0.295658	AI030449	1382233_a_at	Transcribed locus, strongly similar to NP_034922.1 methyltransferase like 1 [Mus musculus]	Rn.216446	0	0	*
4.877570e-02	8.701982e-03	8.018242e-01	6.24595	7.72442	6.80624	6.9484	8.00765	7.49468	0.192038	0.150271	0.402129	0.420133	0.270258	0.16046	BI289330	1380336_at	Interleukin-1 receptor-associated kinase 3	Rn.147737	314870	Irak3	7
7.920221e-07	1.107898e-04	3.960740e-03	8.33904	8.55563	8.7096	8.71407	10.1042	10.7615	0.204297	0.059662	0.186824	0.019081	0.18702	0.097251	NM_053464	1367834_at	Spermidine synthase	Rn.22258	84596	Srm	5
2.521635e-03	2.239775e-01	2.656139e-02	7.05651	7.93283	5.21455	7.20054	9.38825	10.8024	0.616462	0.313578	0.585235	1.56844	0.704319	0.166452	NM_031315	1398250_at	Acyl-CoA thioesterase 1	Rn.11326	50559	Acot1	6
4.567543e-05	2.135642e-01	5.482258e-01	8.20396	8.82473	8.80143	9.58976	9.65705	9.78152	0.324788	0.115795	0.246768	0.062881	0.196631	0.074679	NM_053669	1368605_at	SH2B adaptor protein 2	Rn.163202	114203	Sh2b2	12
1.972267e-06	6.889726e-05	4.416771e-02	4.90413	5.45079	5.89465	5.57754	7.41184	7.80006	0.184359	0.087805	0.156284	0.269073	0.199025	0.214111	BF414330	1377387_a_at	Transcribed locus, strongly similar to NP_079738.2 endothelin converting enzyme 2 isoform c [Mus musculus]	Rn.24479	0	0	11
4.966802e-06	9.506952e-04	4.098760e-03	5.92222	5.86869	6.04842	5.99246	7.45912	7.82811	0.245982	0.064128	0.134409	0.279295	0.159786	0.077078	AA859827	1383945_at	Uridine-cytidine kinase 2	Rn.24811	304944	Uck2	13
7.264125e-07	1.453478e-04	4.748383e-03	6.87868	6.27188	7.60449	7.44632	9.04889	9.79167	0.242099	0.160648	0.288253	0.195296	0.12163	0.149575	NM_012561	1387843_at	Follistatin	Rn.162557	24373	Fst	2
2.956133e-05	7.241265e-02	2.965629e-01	5.84167	6.46274	5.46751	6.98698	7.42286	7.28085	0.303535	0.174838	0.211348	0.35459	0.17851	0.143283	AA849388	1375976_a_at	MUS81 endonuclease homolog (S. cerevisiae)	Rn.137652	293678	Mus81	1
1.420390e-05	1.280814e-01	1.121356e-01	9.44802	10.2166	9.84621	11.0929	10.9789	10.605	0.122034	0.060163	0.274034	0.116424	0.119035	0.155203	BI288729	1379790_at	Delta-like 4 (Drosophila)	Rn.147393	311332	Dll4	3
5.607670e-04	1.990394e-03	9.611613e-03	12.9158	12.5895	13.2176	12.3975	14.6245	15.513	0.108418	0.252104	0.183409	0.770707	0.201167	0.059598	NM_130741	1387011_at	Lipocalin 2	Rn.11303	170496	Lcn2	3
8.080021e-01	3.078525e-04	9.792380e-01	3.19037	5.15014	3.52792	3.34414	5.21177	3.52076	0.049281	0.3131	0.178565	0.298829	0.491129	0.10979	BF402235	1392262_at	Transcribed locus	Rn.205373	0	0	2
7.763231e-01	1.925109e-02	2.942902e-01	7.08396	8.44621	8.32833	7.66127	8.79138	7.66346	0.147782	0.316008	0.208594	0.175383	0.213457	0.51296	BI278479	1388773_at	Tumor necrosis factor, alpha-induced protein 2	Rn.34387	299339	Tnfaip2	6
3.468417e-06	1.656713e-04	9.832257e-03	7.22825	7.62746	7.68989	7.54404	9.12389	9.65641	0.258041	0.114757	0.047274	0.254318	0.191515	0.135003	NM_053370	1368400_at	Translocase of inner mitochondrial membrane 8 homolog a1 (yeast)	Rn.162342	84383	Timm8a1	X
2.418986e-06	1.350336e-02	9.186519e-01	5.52842	6.03015	5.75568	6.55756	7.14521	6.74098	0.186948	0.066209	0.091271	0.034521	0.087203	0.215752	AI014074	1370923_at	Non-metastatic cells 6, protein expressed in (nucleoside-diphosphate kinase)	Rn.36170	58964	Nme6	8
3.299336e-03	8.303643e-03	1.603904e-02	2.217	2.23083	2.22246	2.2142	2.96854	6.118	0.011371	0.006642	0.009243	0.027618	0.458982	0.927266	BF283408	1376765_at	Maestro	Rn.16360	361348	Mro	18
2.859610e-06	6.432335e-06	4.376988e-05	5.79066	5.77279	5.86021	5.83029	6.4116	9.66586	0.040826	0.082995	0.137725	0.028355	0.37242	0.132187	NM_019214	1368193_at	Solute carrier family 26, member 4	Rn.11792	29440	Slc26a4	6
6.937779e-02	3.481817e-02	8.171178e-01	7.94196	8.68324	9.2272	8.55151	9.51108	9.54506	0.439862	0.070052	0.447574	0.159967	0.315712	0.32259	AF129400	1387799_at	FXYD domain-containing ion transport regulator 2	Rn.6700	29639	Fxyd2	8
2.230814e-01	1.183830e-02	3.369104e-01	7.83005	9.63673	8.31254	8.61219	9.30812	8.91651	0.712296	0.119413	0.283544	0.311033	0.199745	0.098322	BF419319	1377497_at	2'-5'-oligoadenylate synthetase-like	Rn.7429	304545	Oasl	12
9.024909e-04	1.142099e-01	3.521963e-01	6.30505	6.78435	6.33734	6.94599	8.40803	8.45189	0.227722	0.13126	0.397687	0.103784	0.300766	0.605126	NM_023021	1368930_at	Potassium intermediate/small conductance calcium-activated channel, subfamily N, member 4	Rn.44212	65206	Kcnn4	1
1.895578e-01	3.455854e-02	4.937258e-01	4.56385	2.21016	5.64913	4.16939	3.84913	10.0353	2.06203	0.022583	1.98326	1.95938	1.66119	0.33042	AA799328	1371970_at	Family with sequence similarity 111, member A	Rn.112856	499322	Fam111a	1
2.348975e-05	1.917841e-01	8.951015e-01	7.63994	8.07626	8.01636	8.7725	9.10925	8.93956	0.336519	0.083283	0.185203	0.191097	0.124316	0.088057	BI289400	1380621_at	Feline sarcoma oncogene	Rn.27239	361597	Fes	1
5.468386e-01	4.029903e-03	5.704930e-01	5.74102	8.04349	5.79984	6.71382	7.7265	5.91865	0.578106	0.090075	0.327681	0.991761	0.390531	0.250884	BE105606	1391262_at	SUMO/sentrin specific protease 5	Rn.3336	303874	Senp5	11
2.206945e-01	5.438880e-04	1.670793e-01	5.25817	7.15218	6.38552	6.19214	7.17197	6.19418	0.267068	0.283376	0.137878	0.233032	0.183407	0.183405	AI709592	1394865_at	receptor (chemosensory) transporter protein 3	0	0	0	0
3.545514e-04	5.260609e-02	9.020255e-01	7.27693	8.068	7.8449	8.41136	9.12194	8.71731	0.317793	0.1083	0.332633	0.278922	0.105688	0.180216	AA998071	1379563_at	Interferon regulatory factor 5	Rn.203787	296953	Irf5	4
4.683341e-02	3.730850e-01	4.751783e-01	2.66672	2.68443	2.71535	3.72244	3.15306	5.22365	0.011893	0.007839	0.031582	0.713942	0.376281	1.34825	NM_033237	1387088_at	Galanin prepropeptide	Rn.8929	29141	Gal	1
4.257899e-04	5.828914e-02	1.130362e-01	5.99232	6.13314	5.99828	6.25358	7.53319	7.88941	0.363218	0.123024	0.233045	0.426811	0.337888	0.139677	AW251324	1372808_at	Methylenetetrahydrofolate dehydrogenase (NADP+ dependent) 2, methenyltetrahydrofolate cyclohydrolase	Rn.11744	680308	Mthfd2	4
3.176311e-01	2.209854e-03	9.307670e-01	7.27783	8.84855	8.35948	7.18256	8.51441	8.04272	0.358579	0.022623	0.368728	0.066103	0.27663	0.233376	BF406832	1373750_at	Leprecan-like 2	Rn.15264	297595	Leprel2	4
4.252904e-05	2.917325e-03	3.643391e-03	5.95182	6.02786	5.85895	5.92822	7.08604	8.0301	0.382148	0.03733	0.105309	0.14513	0.239338	0.133339	BG372891	1379376_at	Transcribed locus	Rn.16467	0	0	9
3.010511e-05	5.620202e-02	7.010814e-01	8.296	8.77399	8.55568	9.37239	9.91471	9.35814	0.295133	0.035724	0.163278	0.203143	0.173224	0.137325	NM_019285	1368370_at	Adenylate cyclase 4	Rn.1904	54223	Adcy4	15
3.811064e-01	1.613066e-02	9.408783e-01	11.2551	12.5518	11.9999	11.439	12.7354	12.424	0.565068	0.118957	0.400363	0.291269	0.116091	0.316157	BF288115	1376688_a_at	Similar to paired immunoglobin-like type 2 receptor alpha	Rn.164512	685020	LOC685020	12
4.849560e-05	4.448589e-04	1.190756e-03	8.37036	8.61941	8.28569	7.99153	9.9467	10.5135	0.315542	0.093085	0.276082	0.130634	0.072135	0.157944	AI230728	1388436_at	Small nuclear ribonucleoprotein polypeptide A	Rn.9347	292729	Snrpa	1
1.308611e-06	6.714166e-07	5.576743e-06	3.32545	3.32933	3.42655	3.42576	3.44559	6.64499	0.026743	0.007516	0.043811	0.084088	0.111621	0.264142	NM_012599	1387765_at	Mannose-binding lectin (protein A) 1	Rn.10273	24548	Mbl1	16
7.807475e-03	5.722839e-03	2.797040e-01	6.588	7.18134	8.06313	7.51759	8.03767	8.1529	0.100197	0.155159	0.259617	0.112887	0.211156	0.289949	AI044316	1390364_at	Transcribed locus	Rn.166042	0	0	11
9.133503e-06	3.992981e-04	8.650748e-02	6.03717	6.46131	6.86474	6.63302	8.21347	8.66859	0.279821	0.138279	0.328861	0.177801	0.123327	0.081604	BI285572	1392701_at	GDP-mannose pyrophosphorylase B	Rn.102187	363145	Gmppb	8
1.602953e-06	5.120375e-04	1.043312e-03	4.34022	4.5015	4.35188	4.76124	5.43035	6.80167	0.006755	0.0789	0.084314	0.019919	0.185768	0.257107	BF546148	1383298_at	LOC363015	Rn.27612	363015	RGD1310444	8
7.031698e-01	4.621234e-02	8.352544e-01	6.13951	7.89234	5.33902	5.61949	8.85928	5.94261	0.559293	0.081547	1.1806	1.7014	0.22284	1.1755	BF387765	1384191_at	ESTs	0	0	0	0
3.012192e-01	9.954592e-03	4.997645e-01	8.21346	8.71632	9.30115	8.18534	9.44299	9.38159	0.211524	0.262515	0.282242	0.265376	0.193933	0.308668	BG375029	1378321_at	Ras association (RalGDS/AF-6) domain family member 4	Rn.195253	362423	Rassf4	4
5.593294e-08	5.767199e-04	2.363872e-02	7.92005	8.70712	8.12006	9.2434	9.35649	9.09951	0.176342	0.037503	0.05268	0.055332	0.074106	0.059914	BI275245	1378387_at	TERF1 (TRF1)-interacting nuclear factor 2	Rn.107132	290232	Tinf2	15
2.612871e-01	1.487933e-03	9.644954e-01	7.51802	9.82184	7.43013	7.18324	9.16038	6.94059	0.687584	0.077159	0.420048	0.333283	0.481228	0.579506	BE102391	1390399_at	CAMP responsive element binding protein-like 2	Rn.107553	362453	Crebl2	4
4.805912e-03	1.037849e-01	9.272712e-02	7.37391	8.5001	6.60237	8.06889	8.88096	9.1455	0.500801	0.267699	0.214954	0.793559	0.299305	0.29754	NM_022849	1368007_at	deleted in malignant brain tumors 1	0	0	0	0
1.195917e-03	4.874429e-01	7.301790e-01	9.86804	10.293	10.4869	11.1033	11.2924	11.1849	0.372359	0.110824	0.353005	0.277903	0.206562	0.183061	AW252129	1375040_at	nuclear factor, erythroid derived 2	0	0	0	0
8.185333e-03	2.424675e-01	9.837953e-01	6.41272	7.13129	7.06099	7.45433	8.13277	7.94989	0.597559	0.078914	0.326914	0.564892	0.281941	0.210613	D38468	1370574_a_at	Signal-regulatory protein alpha	Rn.53971	25528	Sirpa	3
3.458662e-03	3.884342e-02	2.156174e-01	4.07137	4.42511	4.38111	4.26082	5.68455	6.22954	0.574301	0.125781	0.432289	0.225427	0.36767	0.153093	NM_022230	1369579_at	Stanniocalcin 2	Rn.44823	63878	Stc2	10
2.280706e-03	1.069058e-03	8.350442e-02	8.34508	8.61868	9.57304	8.93045	9.61128	9.61911	0.191708	0.174909	0.172319	0.075387	0.183383	0.055638	BI294478	1392529_at	Sprouty homolog 4 (Drosophila)	Rn.146922	291610	Spry4	18
6.121600e-01	9.756748e-04	2.109990e-01	9.42351	10.2812	11.0956	9.79716	10.6586	10.6392	0.100235	0.069928	0.206394	0.243249	0.292361	0.182041	AI548256	1379483_at	Transcribed locus	Rn.165893	0	0	4
2.590009e-07	4.235785e-05	5.057878e-03	10.7463	11.3213	11.198	11.3955	12.7242	13.3286	0.167973	0.061479	0.183949	0.102124	0.131573	0.108565	BI275923	1373043_at	Stromal cell-derived factor 2-like 1	Rn.1414	680945	Sdf2l1	11
2.492748e-03	1.311968e-03	9.295646e-02	3.85497	4.17192	4.73172	4.08527	5.05645	6.95177	0.12031	0.115641	0.602653	0.05446	0.075341	0.347561	AF084544	1388265_x_at	Versican	Rn.35666	114122	Vcan	2
1.489078e-05	9.066925e-05	3.183177e-02	12.587	13.3923	13.2629	12.9066	14.8098	15.0257	0.040818	0.283832	0.271277	0.070426	0.042861	0.054309	AA945643	1392171_at	Chitinase 3-like 1	Rn.68940	89824	Chi3l1	13
1.537099e-02	1.562876e-02	9.813505e-01	10.3477	11.1811	11.464	11.0531	11.9013	12.0665	0.513793	0.130243	0.216211	0.192746	0.308351	0.189852	BF387360	1373889_at	Similar to dendritic cell-derived immunoglobulin(Ig)-like receptor 1, DIgR1 - mouse	Rn.131111	303666	RGD1561778	10
1.798599e-01	1.107898e-04	2.850574e-03	6.34236	6.72152	8.04981	6.88441	7.39781	7.34291	0.245016	0.128215	0.12719	0.023491	0.133901	0.067137	AI232697	1374632_at	Jumonji domain containing 6	Rn.202659	360665	Jmjd6	10
9.052979e-05	5.814733e-02	9.632668e-02	3.89987	3.937	3.92144	4.63622	5.13468	6.30113	0.169089	0.279405	0.151452	0.415502	0.332151	0.238176	AA819560	1391977_at	Transcribed locus	Rn.16789	0	0	7
2.590009e-07	1.102712e-05	1.155154e-04	8.42549	8.42737	8.53292	8.43096	9.52248	10.2781	0.107359	0.059392	0.074679	0.100115	0.123346	0.069284	NM_012716	1386981_at	Solute carrier family 16, member 1 (monocarboxylic acid transporter 1)	Rn.6085	25027	Slc16a1	2
4.625683e-06	6.121968e-03	4.131379e-02	8.3013	8.44071	8.46515	8.85189	9.89213	10.395	0.317295	0.024911	0.260692	0.060821	0.152135	0.115853	BF285150	1388695_at	Serine hydroxymethyltransferase 2 (mitochondrial)	Rn.9214	299857	Shmt2	7
2.977322e-04	1.473015e-01	2.197011e-01	6.43959	7.12041	7.37672	7.84527	8.1362	7.78508	0.342837	0.127626	0.336534	0.038634	0.067526	0.127367	AJ005424	1370985_at	Mitogen-activated protein kinase 7	Rn.221942	114509	Mapk7	10
3.734286e-04	1.190718e-01	6.232579e-01	5.52661	6.27051	5.82585	6.53153	6.92714	6.99251	0.278873	0.247377	0.186004	0.09184	0.216331	0.188242	U23056	1370371_a_at	Carcinoembryonic antigen-related cell adhesion molecule 10	Rn.92160	287009	Ceacam10	1
9.003440e-06	4.646053e-04	9.992261e-03	8.75191	8.82627	9.05967	9.02525	9.98987	10.9879	0.149918	0.046155	0.204629	0.168271	0.224746	0.11747	BI276210	1372653_at	FK506 binding protein 11	Rn.100569	300211	Fkbp11	7
5.657140e-06	5.335693e-03	3.326419e-02	6.3683	6.69062	6.38041	6.82762	8.1063	8.2348	0.120707	0.18767	0.193834	0.19407	0.167557	0.149296	BF290018	1374152_at	WD repeat domain 46	Rn.104783	309628	Wdr46	20
1.016014e-02	1.243928e-02	3.446591e-01	6.80292	7.71681	8.14244	7.73661	8.65588	8.2685	0.266366	0.170095	0.192087	0.097972	0.224972	0.362529	BF408850	1376160_at	Splicing factor, arginine/serine-rich 16	Rn.17553	499390	Sfrs16	1
6.181323e-02	1.212385e-04	8.282656e-03	5.58051	7.33024	6.86935	6.03751	6.38097	6.60306	0.216174	0.082002	0.188157	0.08333	0.091239	0.115784	AI574699	1393140_at	Zinc finger CCCH type containing 12A	Rn.93819	313587	Zc3h12a	5
5.752031e-07	1.133927e-03	1.183611e-02	9.30916	9.29319	9.62886	9.84745	11.1194	11.1537	0.196146	0.128341	0.136114	0.067276	0.122639	0.140088	AA875261	1373286_at	Filamin binding LIM protein 1	Rn.2851	362650	Fblim1	5
7.968073e-01	4.054915e-02	8.587511e-01	6.46087	8.93205	5.60806	7.02489	8.4399	6.19643	1.27555	0.124622	0.955623	1.55807	0.384136	0.850361	AI029460	1379496_at	ESTs	0	0	0	0
4.980953e-06	4.891883e-03	1.265778e-02	2.16199	2.48388	2.21756	2.71284	3.60314	4.4143	0.2074	0.034816	0.204228	0.101474	0.223337	0.18984	BI283849	1377179_at	PQ loop repeat containing 2	Rn.41973	362642	Pqlc2	5
8.314654e-05	2.393901e-01	5.129575e-02	5.56805	5.96426	5.60753	7.90453	6.34778	7.19688	0.389605	0.088917	0.270671	0.299004	0.362619	0.164799	AI411345	1372920_at	Proline dehydrogenase	Rn.153570	680409	Prodh	11
1.164864e-01	3.697221e-03	2.237564e-01	5.79445	6.81137	7.32125	3.58914	7.04767	6.9513	0.720055	0.065935	0.499245	0.108808	0.658826	0.565405	BF287720	1382926_s_at	CDNA clone IMAGE:7376599	Rn.160948	0	0	2
1.102946e-03	1.322156e-02	2.313210e-01	4.73488	5.23782	5.27828	5.13982	6.49762	7.16786	0.283817	0.068141	0.402181	0.225921	0.382991	0.285831	AW141715	1395329_at	GDP-mannose pyrophosphorylase B	Rn.102187	363145	Gmppb	8
4.647314e-06	4.847337e-04	5.624307e-03	4.77933	4.53733	4.98747	4.95353	5.9964	6.93007	0.22373	0.029731	0.117046	0.163586	0.249099	0.12366	AI407016	1375697_at	Similar to Hypothetical protein KIAA0152	Rn.162140	304543	RGD1307736	12
4.961607e-06	2.819725e-04	9.477068e-02	7.6499	8.08004	8.54298	8.31241	9.88935	10.136	0.430879	0.09268	0.092406	0.12831	0.175983	0.148935	BI281827	1374945_at	GCD14/PCMT domain containing protein	Rn.54722	314462	RGD1359191	6
2.982221e-02	2.165569e-03	2.512120e-01	6.61439	5.94567	7.86159	7.76411	6.76596	7.77241	0.351531	0.198266	0.044899	0.286171	0.483753	0.106264	AI007889	1379275_at	Sorting nexin 10	Rn.44192	297096	Snx10	4
5.091369e-06	3.876176e-04	3.563961e-02	7.47948	8.08391	7.94173	7.98962	9.43484	9.83044	0.24112	0.097771	0.099725	0.07513	0.209217	0.227674	BG371620	1383675_at	Transcribed locus, strongly similar to NP_955518.1 ribosomal RNA processing 12 homolog [Mus musculus]	Rn.216740	0	0	*
1.113793e-07	6.436892e-05	2.001966e-03	10.6002	10.7068	10.8619	11.0253	12.1714	12.5504	0.14683	0.070038	0.087443	0.045307	0.112884	0.117142	AW921151	1371539_at	Nucleolar protein family A, member 2	Rn.4216	287273	Nola2	10
3.333036e-03	1.740183e-02	3.200367e-02	2.0742	2.07947	2.07979	2.16251	3.06244	5.88877	0.002831	0.004807	0.007247	0.053905	0.823296	0.716723	NM_022670	1387257_at	Secretin	Rn.9919	24769	Sct	1
8.389342e-07	6.082817e-04	2.073412e-04	7.99306	7.99106	7.62462	7.88771	9.35731	9.82739	0.123394	0.049739	0.086645	0.095093	0.21218	0.117453	BF283798	1371782_at	Nipsnap homolog 3A (C. elegans)	Rn.8287	313211	Nipsnap3a	5
9.635028e-01	4.685153e-02	3.460323e-01	2.75529	5.69416	2.20062	3.26953	4.05954	3.22078	0.55685	0.225423	0.005402	1.12192	0.936539	0.990803	AI178337	1391258_at	CDNA, clone: bA2, differentially expressed in pylorus, strain: BUF/Nac	Rn.203219	0	0	20
2.907060e-02	6.443381e-05	4.138236e-02	10.4426	10.9736	11.7077	10.7472	11.63	11.5304	0.100095	0.064203	0.208984	0.129587	0.068894	0.030824	AI031032	1373035_at	ESTs	0	0	0	0
5.447046e-04	6.522735e-01	8.078953e-01	5.19557	5.60437	5.40226	6.24518	6.30266	6.3479	0.397275	0.050245	0.33976	0.059754	0.140792	0.040956	BG378690	1390700_s_at	Histone deacetylase 10	Rn.107028	362981	Hdac10	7
4.512801e-03	7.079296e-01	7.207186e-01	8.08807	8.53629	8.6186	9.30965	9.40631	9.22017	0.511559	0.119076	0.466714	0.111077	0.111184	0.13602	AA946199	1373219_at	Snail homolog 1 (Drosophila)	Rn.8008	116490	Snai1	3
3.928412e-02	3.502154e-01	4.344278e-01	1.38892	1.39629	1.39026	1.38715	2.63126	2.83344	0.006966	0.004436	0.005134	0.01182	0.72929	0.602976	AF163477	1370619_at	Chemokine (C-C motif) ligand 22	Rn.48727	117551	Ccl22	19
2.703734e-08	2.814144e-06	5.721134e-04	9.12505	9.34468	9.56358	9.48829	10.7502	11.1961	0.157357	0.083097	0.035359	0.084856	0.079865	0.066562	BF282365	1374565_at	NIMA (never in mitosis gene a)-related kinase 6	Rn.18744	360161	Nek6	3
5.976719e-01	1.258893e-02	4.336622e-01	9.38682	9.89515	10.5163	9.25167	10.5714	10.3902	0.080113	0.236406	0.313501	0.196339	0.252389	0.358295	AI227769	1374284_at	Ras association (RalGDS/AF-6) domain family member 4	Rn.195253	362423	Rassf4	4
2.597735e-06	7.885336e-05	6.550352e-03	9.76158	9.90956	10.2441	9.95351	11.3156	11.7033	0.161396	0.075105	0.109074	0.048646	0.2041	0.096597	NM_053563	1387048_at	DEAD (Asp-Glu-Ala-Asp) box polypeptide 39	Rn.161716	89827	Ddx39	19
4.763952e-04	1.634138e-02	1.637459e-01	3.38888	3.78078	3.47476	3.66322	5.31071	4.885	0.223107	0.098736	0.136612	0.156571	0.202967	0.442553	BG378695	1381212_at	Transcribed locus, strongly similar to XP_001068884.1 PREDICTED: similar to Pentraxin-related protein PTX3 precursor (Pentaxi	Rn.209339	0	0	2
3.734286e-04	7.794995e-01	6.907940e-01	4.06136	4.24881	4.44811	5.20174	5.0906	5.12642	0.205139	0.093108	0.237069	0.151002	0.25706	0.179455	BF419854	1390505_a_at	Transcribed locus, strongly similar to NP_700437.2 leucine rich repeat and fibronectin type III domain containing 4 [Mus musc	Rn.198548	0	0	1
9.336945e-06	1.308871e-02	7.442100e-02	7.1628	7.32172	7.2847	7.65735	8.87304	8.88406	0.273375	0.122456	0.156199	0.276348	0.168888	0.121703	AI385327	1384667_x_at	Galanin receptor 2	Rn.9789	29234	Galr2	10
8.769303e-01	1.204523e-02	9.272219e-01	7.05585	8.48458	6.84365	6.94447	8.83442	6.82672	0.612084	0.093226	0.683661	0.430221	0.081258	0.660094	AA997871	1391671_at	Transcribed locus	Rn.156326	0	0	17
8.538489e-04	5.334755e-03	1.767789e-01	11.4485	13.3467	13.2869	11.0613	11.3719	12.0698	0.097796	0.075999	0.176122	0.194108	0.326489	0.519442	BM390487	1372213_at	Similar to hypothetical protein MGC6835	Rn.22047	500300	LOC500300	4
1.925944e-05	9.799271e-03	1.091179e-02	7.17066	7.34553	7.1484	7.69046	8.2436	9.46546	0.307306	0.060858	0.287895	0.157513	0.201823	0.086184	M61142	1370323_at	Thimet oligopeptidase 1	Rn.9490	64517	Thop1	7
5.361518e-03	6.502782e-01	8.820322e-01	6.63452	7.07316	7.10199	7.74272	7.84388	7.86607	0.337461	0.145384	0.479088	0.16744	0.162394	0.241358	BI296756	1389919_at	Parvin, beta	Rn.16709	362973	Parvb	7
1.977274e-03	5.833468e-02	2.670017e-01	4.54385	4.70358	4.84099	4.79482	6.12562	6.3084	0.34497	0.070592	0.072737	0.087048	0.445921	0.390707	AI549034	1395792_at	Transcribed locus	Rn.205811	0	0	7
1.927629e-01	3.728380e-05	2.443584e-02	8.02615	9.17127	9.73518	8.3554	9.09867	8.99439	0.153019	0.116103	0.122324	0.160541	0.119197	0.118951	AI177358	1371754_at	Solute carrier family 25 (mitochondrial carrier, phosphate carrier), member 25	Rn.17644	246771	Slc25a25	3
5.390443e-03	3.210314e-01	4.510509e-01	4.50611	5.15609	5.36973	5.77602	6.17987	5.70453	0.344074	0.13306	0.149162	0.461943	0.291538	0.334091	NM_021593	1368915_at	Kynurenine 3-monooxygenase (kynurenine 3-hydroxylase)	Rn.35029	59113	Kmo	13
3.549801e-04	3.613631e-01	1.325674e-01	6.41403	6.95196	7.3161	7.8509	7.83437	7.6209	0.323702	0.134875	0.19564	0.201368	0.192283	0.14734	AI170497	1379021_a_at	Transcribed locus	Rn.81481	0	0	Un
5.364990e-05	7.148003e-01	5.116543e-03	10.9378	11.4614	11.8484	12.8	12.0875	11.9801	0.274433	0.10389	0.17678	0.082048	0.106077	0.162288	BF288243	1386041_a_at	Kruppel-like factor 2 (lung)	Rn.92653	306330	Klf2	16
2.703482e-06	4.646053e-04	5.643079e-03	10.4077	10.4617	10.6107	10.8726	11.4721	12.6826	0.095181	0.107698	0.134265	0.027349	0.249319	0.125425	BE106888	1377016_at	Cysteine-rich with EGF-like domains 2	Rn.19198	362978	Creld2	7
1.277352e-03	2.250382e-03	9.999954e-02	3.64589	4.43568	4.15453	3.79592	5.43628	5.91422	0.439756	0.129111	0.204621	0.181225	0.33603	0.192447	BI295964	1378443_at	SLAM family member 9	Rn.205911	289235	Slamf9	13
2.787703e-06	4.114291e-02	1.147988e-01	10.1993	10.8321	10.8296	11.455	11.4455	11.5527	0.176125	0.070182	0.1037	0.089902	0.11218	0.113265	NM_133380	1368134_a_at	Interleukin 4 receptor, alpha	Rn.10471	25084	Il4ra	1
8.389342e-07	1.720732e-04	1.127643e-03	5.90133	5.97003	5.99019	6.00748	7.12683	7.52391	0.07052	0.011448	0.039796	0.086826	0.163977	0.134086	AF059530	1370536_at	Protein arginine methyltransferase 3	Rn.33389	89820	Prmt3	1
5.477849e-03	3.771358e-03	3.449584e-01	9.1324	10.0918	10.3538	9.97523	10.9088	10.5164	0.213658	0.165719	0.22816	0.087338	0.150233	0.256405	AI170362	1375989_a_at	Nuclear factor of kappa light polypeptide gene enhancer in B-cells 2, p49/p100	Rn.204814	309452	Nfkb2	1
3.272981e-01	3.390989e-01	1.846178e-02	3.7122	4.50258	5.11936	4.88696	4.96138	4.17335	0.260919	0.153987	0.124972	0.48567	0.267132	0.181228	BF391203	1385986_at	Transcribed locus	Rn.209840	0	0	19
4.543112e-02	8.590302e-02	1.831571e-01	7.26106	8.18821	8.42088	8.5991	8.01504	8.99895	0.45124	0.121908	0.175348	0.304242	0.287451	0.362516	BF415104	1378251_at	Triggering receptor expressed on myeloid cells-like 1	Rn.198829	501096	Treml1	9
7.505931e-07	4.023562e-03	2.040116e-02	10.6234	10.5728	11.3435	11.6841	11.7367	11.7739	0.033429	0.101934	0.102509	0.104071	0.085603	0.104794	BF284573	1374844_at	Transcribed locus, strongly similar to NP_063922.2 RNA binding motif protein 14 [Mus musculus]	Rn.203474	0	0	1
5.988757e-05	6.523488e-03	5.944997e-03	5.77251	5.70365	5.64854	5.69079	6.86144	7.49745	0.027226	0.157514	0.143048	0.247091	0.076355	0.268486	AF265360	1388064_a_at	Solute carrier family 1 (glial high affinity glutamate transporter), member 3	Rn.34134	29483	Slc1a3	2
6.088230e-03	7.821125e-01	2.578125e-01	4.33054	5.15915	5.03765	5.94499	5.58418	5.52948	0.55834	0.278031	0.197718	0.016051	0.206746	0.270249	AW252983	1375468_at	ATP-binding cassette, sub-family C (CFTR/MRP), member 5	Rn.9491	116721	Abcc5	11
5.075990e-05	7.173258e-04	1.618172e-01	7.88086	8.42871	8.7183	8.38294	10.0106	10.1584	0.364868	0.103881	0.228303	0.138989	0.232239	0.150667	AF036537	1370422_at	Receptor-interacting serine-threonine kinase 3	Rn.7110	246240	Ripk3	15
1.352469e-05	2.557671e-03	1.494930e-02	5.20532	5.10581	5.32471	5.45781	6.28184	7.1178	0.038333	0.107005	0.129158	0.010509	0.305539	0.10964	BE101435	1372623_at	Transcribed locus	Rn.12649	0	0	12
3.092606e-03	2.127463e-02	4.151766e-01	8.69678	9.75294	9.33423	9.90008	10.5629	9.67815	0.344061	0.038308	0.16774	0.248387	0.255677	0.295211	BF417582	1393049_at	myosin IG	0	0	0	0
8.612648e-03	3.992981e-04	2.643108e-02	7.66746	8.58337	9.26479	8.62055	9.07021	9.03888	0.017261	0.138226	0.191327	0.184577	0.113021	0.121313	BI295051	1383614_at	Transcribed locus	Rn.177413	0	0	13
2.368571e-05	3.496860e-03	2.527527e-01	6.14009	6.51143	6.82824	6.86555	8.18625	8.38015	0.381169	0.062202	0.304998	0.17866	0.072751	0.194783	BI282331	1376291_at	WD repeat domain 4	Rn.116634	690032	Wdr4	20
3.658899e-06	9.875252e-04	2.355899e-02	8.44945	8.80525	8.7246	8.92556	9.99185	10.5146	0.236218	0.07486	0.12554	0.13317	0.169934	0.166361	BI282363	1372043_at	Transcribed locus, strongly similar to NP_001100167.1 mRNA turnover 4 homolog [Rattus norvegicus]	Rn.102515	0	0	5
1.141778e-03	7.843782e-02	8.973129e-02	5.59749	5.75877	5.54018	5.80188	6.69567	7.4215	0.218275	0.131015	0.248217	0.32727	0.168961	0.389595	AF157595	1370492_a_at	Fms-related tyrosine kinase 1	Rn.10239	54251	Flt1	12
1.663158e-04	1.096150e-03	9.973340e-02	5.88386	6.18593	6.54459	6.1207	7.53539	7.92577	0.320816	0.193818	0.23701	0.091541	0.217374	0.060443	BE096098	1389660_at	Adhesion molecule with Ig like domain 3	Rn.203829	316003	Amigo3	8
6.399152e-01	1.662034e-02	3.160447e-01	5.37494	6.63449	5.44873	5.84308	8.17955	4.34599	0.77899	0.520331	0.490106	0.677739	0.276123	1.05985	BF395647	1386993_at	Myosin, heavy chain 6, cardiac muscle, alpha	Rn.54399	29556	Myh6	15
4.836311e-05	1.705069e-03	3.167073e-01	6.82162	6.72062	7.70328	7.61418	8.42834	9.47943	0.402328	0.226999	0.390895	0.026571	0.153571	0.069514	D87927	1370633_at	Chemokine (C-X-C motif) ligand 3	Rn.10525	171551	Cxcl3	14
4.236560e-04	1.283194e-03	2.904892e-01	5.54573	5.61819	6.51862	6.01487	7.00831	8.08452	0.052882	0.175151	0.350081	0.527093	0.194634	0.054811	D87927	1388032_a_at	Chemokine (C-X-C motif) ligand 3	Rn.10525	171551	Cxcl3	14
7.737433e-01	4.827595e-02	9.018518e-01	7.0473	9.04923	7.40408	7.5714	8.88253	7.524	0.566867	0.778388	0.130363	0.126021	0.833126	0.345967	BI395698	1388203_x_at	RT1 class Ib, locus Aw2	Rn.145377	24737	RT1-Aw2	20
9.832600e-01	1.305957e-03	7.733441e-01	3.29448	4.78868	3.30745	3.27375	4.55582	3.54453	0.081918	0.284776	0.292735	0.052586	0.380193	0.174413	BF413443	1381673_at	Transcribed locus	Rn.208285	0	0	20
3.462799e-06	2.014796e-04	4.005344e-04	9.38223	9.21137	9.3236	9.12733	10.5417	11.1765	0.059606	0.033749	0.223859	0.044137	0.149975	0.071161	NM_031325	1367938_at	UDP-glucose dehydrogenase	Rn.3967	83472	Ugdh	14
6.801023e-01	1.218380e-02	6.687098e-01	2.49899	4.19739	2.54899	2.58563	3.56474	2.65716	0.292129	0.371458	0.219349	0.371156	0.575575	0.183609	AW527799	1385564_at	LIM domain containing preferred translocation partner in lipoma	Rn.206503	288010	Lpp	11
1.052129e-02	5.106810e-02	2.160582e-01	3.03861	3.33662	2.93853	2.99041	4.82582	4.14912	0.074041	0.210847	0.05032	0.13799	0.253509	0.624341	AI171821	1382153_at	C-type (calcium dependent, carbohydrate recognition domain) lectin, superfamily member 6	Rn.24032	474143	Clecsf6	4
2.053836e-01	5.659022e-03	5.980487e-01	9.35681	11.8944	9.64879	8.57751	10.7311	9.74754	0.138173	0.117245	0.279161	1.09774	0.689219	0.268664	BI289620	1391448_at	Cysteine rich transmembrane BMP regulator 1 (chordin like)	Rn.54364	298744	Crim1	6
8.725116e-05	2.498769e-03	1.301820e-02	4.95966	5.12809	5.08043	5.04165	6.00151	6.73126	0.111535	0.079304	0.128215	0.136663	0.294857	0.090019	BF563974	1394310_at	SPARC related modular calcium binding 2	Rn.6092	292401	Smoc2	1
6.607174e-03	5.139586e-01	6.297641e-01	3.80246	4.34924	4.4993	5.037	4.94106	5.1082	0.160053	0.020813	0.094796	0.663187	0.227987	0.273272	NM_032063	1368938_at	Delta-like 1 (Drosophila)	Rn.10628	84010	Dll1	1
5.716951e-05	1.015304e-03	7.818972e-03	8.1069	8.20851	8.2522	8.02635	9.32888	9.64584	0.01724	0.027665	0.145869	0.050458	0.213871	0.190592	BI276972	1383685_at	Transcribed locus, strongly similar to NP_060542.4 protein BAP28 [Homo sapiens]	Rn.47600	0	0	17
2.117772e-01	1.187602e-05	8.022093e-03	7.40004	10.3975	8.17179	8.01065	9.02291	8.21189	0.098558	0.146572	0.290751	0.102936	0.15254	0.243001	BI296811	1385590_at	Transcribed locus	Rn.79620	0	0	12
3.778142e-07	3.021163e-06	2.781939e-04	11.3614	11.8984	11.7122	11.5554	12.7292	13.4924	0.108652	0.051332	0.109858	0.073381	0.095776	0.098699	BF281299	1370163_at	Ornithine decarboxylase 1	Rn.874	24609	Odc1	6
7.462007e-03	1.371170e-01	6.702574e-01	8.02844	9.00891	8.88651	9.22946	9.6392	9.47078	0.523388	0.101158	0.381316	0.317495	0.139403	0.125539	AF003598	1371106_at	Integrin, beta 7	Rn.10767	25713	Itgb7	7
1.265099e-02	3.301255e-01	2.566355e-01	6.03587	6.71992	5.60819	6.48792	7.719	8.33122	0.669478	0.616444	0.22673	0.576691	0.332356	0.653599	NM_031055	1398275_at	Matrix metallopeptidase 9	Rn.10209	81687	Mmp9	3
4.548376e-05	5.753412e-03	4.204509e-01	7.4175	8.07574	8.12311	8.3144	9.8644	9.63602	0.408093	0.174016	0.153333	0.386251	0.150643	0.252793	BI298096	1384285_at	Membrane-associated ring finger (C3HC4) 3	Rn.203312	364878	March3	18
2.816296e-01	9.560935e-05	2.780636e-03	8.50394	10.0893	9.84573	9.1843	9.37282	9.52697	0.030899	0.059991	0.2018	0.038229	0.058266	0.125953	BI284349	1370174_at	Protein phosphatase 1, regulatory (inhibitor) subunit 15A	Rn.2232	171071	Ppp1r15a	1
4.263245e-05	3.073226e-03	8.235213e-02	5.76009	6.21169	6.11134	6.20576	7.33982	7.8262	0.277387	0.092997	0.083588	0.149401	0.204116	0.270849	BF565188	1386668_a_at	Transcribed locus, strongly similar to NP_955518.1 ribosomal RNA processing 12 homolog [Mus musculus]	Rn.216740	0	0	*
1.951597e-06	7.063421e-04	9.779102e-02	6.66688	6.6853	7.28771	7.3493	8.2992	8.72684	0.204091	0.027645	0.196494	0.142376	0.177683	0.115461	AI235631	1373960_at	Transmembrane protein 120A	Rn.6288	288591	Tmem120a	12
5.183419e-07	1.069058e-03	1.049618e-02	8.13957	8.0819	8.30795	8.59164	9.44285	9.87652	0.194001	0.047892	0.108649	0.186598	0.084953	0.099843	BF392737	1389450_at	Williams Beuren syndrome chromosome region 22	Rn.163205	368084	Wbscr22	12
1.616443e-02	4.710680e-01	1.719669e-01	3.82807	4.38795	3.25023	4.25006	5.17118	6.39562	0.658771	0.6173	0.476958	0.45705	0.498362	0.665493	NM_031055	1369166_at	Matrix metallopeptidase 9	Rn.10209	81687	Mmp9	3
3.249572e-03	1.743758e-01	3.198277e-03	5.60373	5.96069	6.67432	6.62962	6.8044	6.20762	0.085665	0.032524	0.212326	0.2227	0.04539	0.145567	BE113215	1374228_at	Tripartite motif-containing 47	Rn.198921	690374	Trim47	10
4.553937e-07	4.442645e-04	1.309510e-02	11.2974	11.4045	11.5574	11.792	12.6845	13.0959	0.235349	0.045904	0.144277	0.035404	0.092353	0.043281	BF547738	1389815_at	Protein phosphatase 1, regulatory (inhibitor) subunit 14B	Rn.2773	259225	Ppp1r14b	1
2.809631e-06	1.222723e-03	2.651246e-02	8.34972	8.67656	8.55849	8.79482	9.8379	10.1652	0.172367	0.059837	0.2205	0.1011	0.117094	0.087841	BF551426	1385625_at	EGF-containing fibulin-like extracellular matrix protein 2	Rn.16151	293677	Efemp2	1
5.229198e-03	1.089869e-03	8.929723e-01	9.35464	10.3922	10.1541	9.95464	10.8119	10.5818	0.203992	0.056766	0.199966	0.218509	0.131835	0.12502	BM390276	1372546_at	Mitogen-activated protein kinase-activated protein kinase 3	Rn.8789	315994	Mapkapk3	8
7.056312e-03	8.686231e-02	6.600354e-02	4.46883	4.15598	4.37954	4.04296	5.92749	6.15	0.652045	0.122362	0.529193	0.333256	0.193941	0.130945	BF391914	1393563_at	Interleukin 1 receptor accessory protein	Rn.10511	25466	Il1rap	11
8.096006e-04	1.744358e-02	8.447860e-02	4.34125	4.63539	4.5103	4.53059	5.49223	6.14902	0.342583	0.15309	0.188123	0.101921	0.324061	0.119721	AW251632	1379047_at	Transcribed locus	Rn.166823	0	0	12
2.584871e-03	6.317862e-02	3.965247e-01	4.88621	5.87964	5.66931	6.12548	6.54631	6.06724	0.308787	0.093371	0.132407	0.201875	0.299436	0.251072	BE100570	1379987_at	Similar to RIKEN cDNA 6330416G13 gene	Rn.15144	298104	RGD1304595	5
3.997429e-02	1.912036e-02	2.115851e-01	5.8862	6.12159	6.55481	5.56635	7.51183	7.78605	0.273248	0.172535	0.580767	0.635405	0.0942	0.229806	AA901151	1385702_at	Interferon activated gene 204	Rn.15194	304988	Ifi204	13
1.234739e-04	6.126798e-04	5.028710e-02	6.30456	6.37472	6.81427	6.44605	7.43974	8.18513	0.078658	0.09763	0.244043	0.028593	0.246721	0.086728	NM_031062	1368020_at	Mevalonate (diphospho) decarboxylase	Rn.10288	81726	Mvd	19
2.034897e-03	3.275348e-03	1.121593e-02	2.60137	2.63187	2.71889	2.63918	3.14477	5.61293	0.048803	0.050543	0.073179	0.089756	0.225542	0.671907	AA957889	1378295_at	Six transmembrane epithelial antigen of the prostate 2	Rn.203614	312052	Steap2	4
1.089226e-03	9.023707e-04	2.409418e-03	3.47353	3.50109	3.49328	3.48164	3.67974	6.00408	0.017455	0.007923	0.010463	0.062222	0.184944	0.4774	AI137930	1379744_at	Serum amyloid A4, constitutive	Rn.25066	365245	Saa4	1
1.307051e-05	3.018338e-04	1.284078e-02	9.09677	9.36293	9.43855	9.2887	10.3299	10.9248	0.132773	0.090705	0.184966	0.127831	0.161227	0.066449	BG379788	1378137_at	Leucine rich repeat containing 59	Rn.2783	287633	Lrrc59	10
7.916371e-05	2.165569e-03	1.767656e-01	6.42816	7.04598	6.95566	6.9328	8.21654	8.5484	0.152695	0.08445	0.077903	0.066806	0.192446	0.375284	BF565188	1386669_at	Transcribed locus, strongly similar to NP_955518.1 ribosomal RNA processing 12 homolog [Mus musculus]	Rn.216740	0	0	*
5.078924e-05	2.238718e-03	1.141709e-02	7.48423	7.81849	7.64623	7.75993	8.52986	9.46421	0.205861	0.122764	0.099043	0.159784	0.267601	0.079348	H31931	1396086_at	Transmembrane protein 97	Rn.20057	303330	Tmem97	10
9.458657e-01	7.618869e-03	6.955763e-01	3.42396	4.95507	3.20879	3.36603	4.57034	3.58109	0.151968	0.350458	0.013781	0.129263	0.596625	0.357153	AA996432	1380119_at	Transcribed locus	Rn.151748	0	0	20
1.452751e-02	3.284381e-01	6.145471e-01	9.99601	10.2974	10.0571	10.4044	11.5197	11.489	0.406423	0.212719	0.695115	0.240154	0.217344	0.288674	NM_012582	1370148_at	Haptoglobin	Rn.10950	24464	Hp	19
3.148221e-06	4.497431e-03	2.745807e-02	9.85727	9.95737	9.96683	10.2603	11.0974	11.4718	0.200223	0.03541	0.205488	0.062826	0.124505	0.073513	AI233262	1374135_at	Importin 4	Rn.107154	290228	Ipo4	15
1.960569e-05	8.004180e-04	2.698274e-02	8.66972	9.04313	9.04286	9.05471	10.7485	9.96116	0.122506	0.115397	0.17878	0.094317	0.156526	0.211686	AW435343	1373847_at	Transmembrane 4 L six family member 1	Rn.24712	295061	Tm4sf1	2
2.276489e-05	5.529547e-02	2.339422e-01	5.82436	5.48492	6.30407	6.7815	7.7081	7.95525	0.247668	0.223303	0.049554	0.495398	0.271742	0.241951	AF019973	1370341_at	Enolase 2, gamma, neuronal	Rn.10828	24334	Eno2	4
8.204700e-01	1.493837e-02	6.104671e-01	7.41993	8.5112	8.45131	7.75716	8.61644	8.16518	0.338638	0.263066	0.189422	0.196517	0.219151	0.218601	AI103284	1381376_at	Tumor necrosis factor, alpha-induced protein 2	Rn.34387	299339	Tnfaip2	6
2.519603e-05	5.202041e-02	6.284147e-02	6.21499	6.5267	6.14619	6.7983	7.56123	8.04655	0.164214	0.054521	0.05236	0.321841	0.291525	0.166519	BI274054	1390348_at	Folate receptor 2 (fetal)	Rn.8801	293154	Folr2	1
4.950758e-02	5.453166e-02	9.725484e-02	2.39924	2.40243	2.43618	2.41388	2.59266	4.85798	0.010345	0.003993	0.034086	0.039291	0.189657	0.964138	NM_012777	1398258_at	Apolipoprotein D	Rn.11339	25239	Apod	11
8.285564e-02	4.947548e-04	6.121026e-01	8.1328	8.47568	10.2481	7.53616	8.36864	9.39369	0.151568	0.302224	0.277651	0.368198	0.376063	0.254526	NM_030845	1387316_at	Chemokine (C-X-C motif) ligand 1 (melanoma growth stimulating activity, alpha)	Rn.10907	81503	Cxcl1	14
2.809668e-01	4.919067e-03	8.647718e-01	6.13873	7.30957	7.1481	5.70306	7.2417	6.78549	0.258801	0.135737	0.256248	0.405611	0.263569	0.340006	BI296502	1397589_at	Transcribed locus	Rn.73063	0	0	7
3.272524e-06	1.220470e-02	7.858878e-02	6.64138	6.61185	6.77724	7.2805	7.8327	8.45405	0.116238	0.175919	0.070678	0.133901	0.089663	0.240186	AI101347	1389043_at	AarF domain containing kinase 4	Rn.11549	308453	Adck4	1
4.075632e-06	6.040009e-04	1.853985e-02	9.89797	10.2148	10.1424	10.2287	11.2564	11.6155	0.163238	0.03966	0.204075	0.045409	0.130905	0.070924	AI112299	1393240_at	EGF-containing fibulin-like extracellular matrix protein 2	Rn.16151	293677	Efemp2	1
4.690380e-06	1.426159e-03	6.458266e-02	7.39354	7.66109	7.7226	7.83744	8.92964	9.07963	0.213579	0.078955	0.200505	0.062904	0.097474	0.125086	BG381676	1393233_at	Armadillo repeat containing 6	Rn.162263	306352	Armc6	16
1.103527e-05	4.555435e-02	4.582476e-02	5.57511	5.49252	5.50895	6.01604	6.6895	7.22132	0.199032	0.065132	0.15776	0.153811	0.203295	0.19161	BF559626	1385606_at	Brain protein 16	Rn.17102	315094	Brp16	7
5.308570e-03	7.387911e-02	2.285539e-01	9.21127	9.03429	9.64211	9.32605	10.5902	10.7108	0.512366	0.08851	0.201838	0.050258	0.370501	0.341498	AI412131	1380077_at	Transcribed locus	Rn.43019	0	0	1
1.399298e-03	5.048402e-03	4.456038e-02	5.99744	6.12228	6.2239	5.8859	7.06795	7.54453	0.337991	0.111112	0.167298	0.324589	0.133051	0.115342	AI170278	1378940_at	SHQ1 homolog (S. cerevisiae)	Rn.54034	297483	Shq1	4
1.130823e-03	4.102523e-05	1.444224e-04	9.69693	9.21266	10.0128	7.75541	11.8907	12.3917	0.283122	0.103526	0.366321	0.413063	0.256219	0.143659	AI176034	1373401_at	Tenascin C	Rn.12723	116640	Tnc	*
4.169629e-06	6.630899e-03	3.405327e-03	5.35529	4.82256	5.03737	5.55554	6.38569	7.51607	0.128283	0.172758	0.252026	0.138268	0.169145	0.198096	BM390763	1395663_at	Mal, T-cell differentiation protein-like	Rn.48232	362211	Mall	3
2.787703e-06	2.390506e-03	3.434363e-01	5.54563	5.90726	6.15058	6.48088	7.35974	7.77064	0.209636	0.099496	0.134092	0.169996	0.200726	0.200919	BI277552	1371980_at	ATPase family, AAA domain containing 3A	Rn.17450	298682	Atad3a	5
1.527170e-06	1.558753e-05	8.144746e-04	11.8703	12.0702	12.1247	11.8913	12.9328	13.4171	0.122865	0.044846	0.081234	0.084526	0.113537	0.065131	BF285649	1371445_at	Leucine rich repeat containing 59	Rn.2783	287633	Lrrc59	10
3.386683e-03	9.068866e-02	1.782326e-01	3.57829	3.85466	3.64002	3.80065	4.62548	5.21905	0.193374	0.038952	0.053682	0.017683	0.372481	0.413655	BF281848	1390141_at	Methylenetetrahydrofolate dehydrogenase (NADP+ dependent) 1-like	Rn.18065	361472	Mthfd1l	1
1.283155e-02	2.377550e-01	7.089768e-01	7.89404	8.75216	8.26071	8.9126	9.17265	8.94855	0.469392	0.113116	0.423319	0.140218	0.127318	0.163093	BI395605	1393441_at	Similar to cyclin-dependent kinase inhibitor 2D	Rn.185816	494444	Cdkn2d	8
1.803514e-03	1.342847e-01	3.282346e-01	4.31201	4.38701	4.45775	4.59622	5.58271	5.6687	0.250812	0.133332	0.34516	0.120359	0.330165	0.136895	BM392227	1377860_at	Tetratricopeptide repeat domain 39B	Rn.204942	298186	Ttc39b	5
5.709197e-06	3.289877e-03	4.363920e-02	7.22613	7.36825	7.44176	7.71353	8.38675	9.02956	0.206227	0.089152	0.219689	0.123403	0.101533	0.086771	BI289064	1372902_at	Asparagine-linked glycosylation 12 homolog (yeast, alpha-1,6-mannosyltransferase)	Rn.30142	315212	Alg12	7
5.721987e-03	7.291269e-05	5.624307e-03	2.00002	4.90645	2.03939	1.97685	2.67083	2.05579	0.006441	0.35897	0.028261	0.046027	0.409214	0.016429	NM_019175	1368384_at	Kallikrein related-peptidase 6	Rn.10732	29245	Klk6	1
2.597803e-03	2.300787e-04	5.944997e-03	9.59675	10.0713	9.9528	9.00767	11.1776	11.5473	0.082785	0.087423	0.275413	0.152439	0.228524	0.238919	AI236989	1382275_at	PAK1 interacting protein 1	Rn.115052	361232	Pak1ip1	17
3.599708e-02	7.081314e-03	7.084299e-01	10.6181	11.7134	11.4441	11.2747	11.9539	11.7779	0.333113	0.086544	0.291097	0.153282	0.078694	0.126713	U72660	1370348_at	Ninjurin 1	Rn.11245	25338	Ninj1	17
1.103816e-06	4.141418e-04	7.309715e-03	7.83389	8.15835	7.97444	8.1878	9.12174	9.47248	0.193821	0.088267	0.121488	0.071164	0.09721	0.06204	AA925790	1392522_at	Nuclear undecaprenyl pyrophosphate synthase 1 homolog (S. cerevisiae)	Rn.23082	294400	Nus1	20
6.084278e-03	6.270781e-02	2.699110e-01	3.84669	3.86261	4.0927	3.94086	4.84726	5.3097	0.38436	0.086972	0.21314	0.322574	0.360152	0.103122	AI111601	1393522_at	Transcribed locus	Rn.22006	0	0	13
4.975807e-03	9.329771e-03	2.821257e-02	6.11497	6.13529	6.2088	5.72661	7.20959	7.61414	0.02168	0.050029	0.147173	0.30554	0.326354	0.266227	BE114011	1395998_at	Nucleolar protein 5A	Rn.145204	362214	Nol5a	3
1.606432e-03	3.639963e-02	3.133673e-01	2.40665	2.69034	2.7242	2.68078	3.86496	3.91187	0.150225	0.015298	0.076872	0.013441	0.440807	0.264952	AI602131	1384603_at	ATP-binding cassette, sub-family A (ABC1), member 4	Rn.40415	310836	Abca4	2
9.133503e-06	7.221606e-03	1.375925e-01	10.6363	10.9678	10.8891	11.2333	12.1268	12.412	0.307305	0.1264	0.170917	0.23163	0.031441	0.084158	BE113397	1372642_at	Transcribed locus	Rn.13357	0	0	5
7.175214e-05	4.413664e-02	4.832808e-01	6.70341	7.09347	7.03216	7.48886	8.44656	8.54303	0.424691	0.090974	0.337331	0.158034	0.110177	0.11285	BF402630	1374886_at	BCS1-like (yeast)	Rn.15293	301514	Bcs1l	9
1.121888e-05	2.834778e-03	5.374285e-02	7.23518	7.65347	7.57791	7.88554	8.57882	9.37966	0.17172	0.089447	0.217627	0.272232	0.118181	0.143488	AW251315	1373850_at	Sphingomyelin phosphodiesterase, acid-like 3B	Rn.220246	362619	Smpdl3b	5
1.843162e-04	7.731073e-02	5.878632e-02	6.4718	7.36789	6.38414	7.37766	8.08358	8.82117	0.411025	0.100891	0.469826	0.133328	0.150038	0.194913	BF283000	1399083_at	Abhydrolase domain containing 11	Rn.195940	360831	Abhd11	12
1.485044e-06	3.503185e-03	9.107632e-02	5.55296	5.48258	5.81546	6.23278	6.7925	7.39486	0.007053	0.274619	0.049459	0.131255	0.019921	0.10306	BM386775	1379226_at	Absent in melanoma 1-like	Rn.93581	298543	Aim1l	5
6.921162e-05	4.247250e-04	4.019034e-04	7.12929	6.96909	6.91032	6.46013	8.26588	9.10601	0.170678	0.06742	0.147741	0.306635	0.209181	0.128439	AI176172	1389430_at	Transcribed locus	Rn.7039	0	0	13
6.513385e-06	3.117393e-02	2.433275e-01	5.62494	5.28819	5.98926	6.57315	7.25904	7.70193	0.297066	0.19418	0.193972	0.142675	0.323046	0.062913	AI012181	1389380_at	Transcribed locus, strongly similar to NP_001139597.2 folylpolyglutamate synthase [Rattus norvegicus]	Rn.216473	0	0	*
2.002190e-05	1.767306e-02	1.065163e-01	6.41868	6.76295	6.52657	6.96119	7.78852	8.10243	0.238432	0.048707	0.26772	0.139112	0.135165	0.091629	BE118552	1390848_at	Transcribed locus	Rn.113817	0	0	11
4.988665e-02	4.425633e-02	7.754439e-02	2.39393	2.42316	2.42451	2.41082	2.50209	4.63757	0.016945	0.015809	0.009765	0.028035	0.067049	0.863166	AA893436	1380262_at	Serum/glucocorticoid regulated kinase 2	Rn.3685	171497	Sgk2	3
1.300422e-02	1.588901e-02	4.863503e-01	6.95668	7.84312	6.96142	7.18627	8.88281	8.20681	0.332038	0.102631	0.355635	0.396948	0.054579	0.473999	AF209406	1370483_at	Cd244 molecule, natural killer cell receptor 2B4	Rn.113760	64025	Cd244	13
3.892326e-05	4.007000e-02	8.479976e-02	8.51751	8.67434	8.50374	8.88407	9.68916	9.93789	0.224278	0.037594	0.205102	0.13831	0.169274	0.150469	AI704469	1372578_at	Valyl-tRNA synthetase	Rn.12314	25009	Vars	20
5.299749e-05	2.173556e-04	6.377206e-04	2.66819	2.73923	2.70375	2.81615	3.12415	5.42996	0.044765	0.021545	0.045631	0.06664	0.161984	0.392703	AA957707	1393228_at	4-hydroxyphenylpyruvate dioxygenase-like	Rn.9366	313521	Hpdl	5
8.906786e-03	3.186716e-02	1.395595e-01	8.38294	8.7696	8.55243	8.40522	9.41337	9.97556	0.342203	0.094077	0.320256	0.35724	0.06389	0.251241	BI293027	1395197_at	Transcribed locus	Rn.203900	0	0	12
3.227946e-04	4.271167e-03	5.721134e-04	3.8865	3.94479	3.21536	3.705	4.25235	7.20725	0.129816	0.221107	0.148969	0.162192	0.408053	0.43949	BF555488	1393917_at	CD163 molecule	Rn.221900	312701	Cd163	4
3.471684e-02	2.605667e-02	6.813323e-02	7.00631	7.88379	8.10723	8.12458	7.69639	8.39538	0.133996	0.263988	0.074819	0.312912	0.153116	0.135997	BF408325	1390336_at	Similar to Protein C21orf63 homolog precursor	Rn.2895	360695	RGD1307569	11
2.659166e-02	5.540325e-01	2.682506e-01	5.37765	5.87636	5.54728	7.6306	5.97612	6.43016	0.274236	0.179848	0.328036	0.150299	0.31518	0.89877	BE113640	1387656_at	Solute carrier family 4 (anion exchanger), member 1	Rn.32202	24779	Slc4a1	10
6.242982e-06	6.057956e-02	7.801457e-02	6.56961	6.74852	6.62014	7.53421	7.73478	8.6315	0.166045	0.1723	0.1125	0.391891	0.178083	0.088834	BG374111	1379205_at	Transcribed locus	Rn.148149	0	0	4
1.529413e-04	1.187602e-05	3.558245e-02	8.02547	8.81325	8.97454	8.09887	9.68312	10.2079	0.140453	0.101626	0.099202	0.043595	0.252108	0.106186	AB066224	1368391_at	Solute carrier family 7 (cationic amino acid transporter, y+ system), member 1	Rn.9439	25648	Slc7a1	12
6.203171e-05	1.284686e-01	6.011717e-01	6.41585	6.80596	6.39816	7.35687	8.22727	7.9817	0.582812	0.207892	0.151745	0.066654	0.123883	0.170234	AI228970	1374713_at	Transcribed locus	Rn.24383	0	0	2
1.010525e-04	3.696599e-05	1.585983e-03	2.1137	2.05419	2.57528	2.2768	2.53662	5.24521	0.119929	0.087003	0.089777	0.077505	0.159498	0.41383	AI178784	1372966_at	Major facilitator superfamily domain containing 2	Rn.20566	298504	Mfsd2	5
2.752631e-07	1.302069e-04	2.413559e-03	10.2412	10.404	10.3836	10.5387	11.3699	11.7359	0.157973	0.037567	0.084765	0.073827	0.078683	0.066978	AI407490	1372009_at	Tyrosyl-tRNA synthetase	Rn.41002	313047	Yars	5
1.636962e-07	8.541376e-06	1.288494e-03	11.7763	12.1061	11.9755	11.9968	13.241	13.0788	0.123771	0.068613	0.071711	0.09142	0.062939	0.03341	NM_022538	1369961_at	Phosphatidic acid phosphatase type 2A	Rn.61687	64369	Ppap2a	2
6.080561e-01	3.708977e-03	6.307010e-04	8.06581	6.86828	10.4266	9.4878	8.45655	7.88867	0.147616	0.372144	0.334054	0.44667	0.144469	0.349898	BE096504	1390943_at	Similar to chromosome 1 open reading frame 63	Rn.3870	362626	RGD1359529	5
8.428532e-04	1.217655e-03	2.369206e-02	6.08023	6.55934	6.39401	6.11438	7.12798	7.87249	0.16058	0.081279	0.131008	0.276897	0.186815	0.192701	AI171727	1379812_at	Nicotinamide N-methyltransferase	Rn.15755	300691	Nnmt	8
2.166130e-05	1.441310e-01	2.409418e-03	7.5868	7.58762	6.8099	7.728	8.61818	9.48383	0.181435	0.06441	0.272417	0.333046	0.205444	0.13726	U41853	1370665_at	Hypoxia up-regulated 1	Rn.10542	192235	Hyou1	8
9.259366e-06	1.096087e-03	2.395625e-01	8.42485	8.78965	9.09584	9.07285	10.1768	10.3598	0.223662	0.080976	0.227114	0.137598	0.103952	0.160635	BI302669	1392107_at	Strawberry notch homolog 2 (Drosophila)	Rn.67287	314619	Sbno2	7
3.272524e-06	6.016176e-06	3.332328e-04	2.11772	2.12559	2.5565	2.41901	2.88307	5.62964	0.048151	0.048026	0.144372	0.012183	0.350741	0.112983	NM_012863	1387212_at	Basic helix-loop-helix family, member a15	Rn.9897	25334	Bhlha15	12
2.416985e-04	1.218881e-02	2.086556e-01	5.24171	5.18217	5.63453	5.58183	6.38113	6.88849	0.063798	0.158191	0.212644	0.266286	0.222657	0.192902	AI712781	1383325_at	Hypothetical protein LOC690806	Rn.23454	690806	LOC690806	17
4.461588e-03	5.341837e-04	8.100363e-03	8.21488	8.63863	8.47418	7.64749	9.59749	10.0744	0.256295	0.043972	0.17875	0.260108	0.271546	0.2088	AA996838	1386586_at	PAK1 interacting protein 1	Rn.115052	361232	Pak1ip1	17
7.920221e-07	1.669016e-03	2.583173e-02	7.56022	7.70682	7.71633	8.01311	8.82099	9.04414	0.167133	0.070842	0.036084	0.050665	0.151758	0.102221	BM386451	1373741_at	Pseudouridylate synthase 1	Rn.11475	304567	Pus1	12
1.755375e-02	3.482651e-03	9.852903e-03	4.15518	3.92108	4.20198	6.89333	4.0807	3.75892	0.141651	0.056308	0.255335	0.939856	0.065235	0.091208	NM_012824	1368587_at	Apolipoprotein C-I	Rn.8887	25292	Apoc1	1
9.742211e-03	1.451375e-01	5.895028e-01	4.06328	4.71213	4.49248	4.70396	5.65283	6.17057	0.266533	0.124781	0.404934	0.569224	0.469247	0.396374	NM_053321	1369299_at	Platelet-activating factor receptor	Rn.10137	58949	Ptafr	5
8.811651e-05	6.082817e-04	3.188842e-03	7.34108	7.5383	7.33881	7.14038	8.43796	8.61779	0.043564	0.054411	0.121692	0.107307	0.153049	0.170547	AI763467	1384330_at	TRNA-histidine guanylyltransferase 1-like (S. cerevisiae)	Rn.160832	303067	Thg1l	10
3.339721e-05	4.915435e-03	1.898691e-01	9.28096	9.49053	9.9321	9.88201	11.0218	10.9731	0.200609	0.049761	0.104591	0.038137	0.261767	0.237618	BG372334	1371040_at	Solute carrier family 1 (neutral amino acid transporter), member 5	Rn.28965	292657	Slc1a5	1
1.672018e-06	1.328707e-04	1.605831e-02	8.8964	9.33133	9.31067	9.3677	10.2274	10.8334	0.185755	0.063342	0.042956	0.047632	0.134145	0.156649	AI232273	1373452_at	RNA terminal phosphate cyclase-like 1	Rn.22496	309301	Rcl1	1
9.789563e-01	6.347183e-03	9.262844e-01	4.34079	4.29216	5.39925	4.15562	4.36723	5.48638	0.269413	0.07135	0.409376	0.12583	0.00543	0.450057	AI045507	1385150_at	Transcribed locus	Rn.20886	0	0	14
4.161490e-06	5.489485e-03	9.559386e-02	7.84164	7.90706	8.072	8.37059	8.99022	9.4574	0.230917	0.044594	0.197055	0.067064	0.122203	0.067404	BF544427	1383152_at	Chitinase domain containing 1	Rn.162505	293628	Chid1	1
1.700884e-06	5.767199e-04	3.329305e-02	7.22491	7.40968	7.92233	7.87025	9.05192	8.85967	0.103954	0.023965	0.087578	0.114813	0.174036	0.181374	AI177038	1376681_at	Similar to RIKEN cDNA 1500003O22	Rn.14828	308911	RGD1308302	1
7.752141e-05	2.113957e-06	1.544467e-03	10.618	11.3497	11.3048	10.3074	12.5137	12.3841	0.195431	0.098646	0.097827	0.151512	0.10539	0.101376	BI274903	1376100_at	Tubulin, beta 6	Rn.98430	307351	Tubb6	18
4.206312e-07	3.988477e-05	6.160759e-02	5.3263	5.77624	5.94039	5.96039	6.96173	7.31905	0.22023	0.110324	0.077984	0.065698	0.063735	0.086365	BI274923	1376866_at	CD3E antigen, epsilon polypeptide-associated protein	Rn.155132	680493	Cd3eap	1
8.456774e-03	1.438219e-02	3.046956e-01	9.22852	10.062	10.2701	10.0876	10.6696	10.3674	0.354264	0.099701	0.231116	0.107295	0.150481	0.105092	BI285628	1372904_at	MOB1, Mps One Binder kinase activator-like 2A (yeast)	Rn.9147	362833	Mobkl2a	7
4.792691e-05	2.404266e-02	4.138236e-02	11.2596	11.2898	11.2104	11.4061	12.3764	12.2938	0.137543	0.10328	0.142122	0.096033	0.125469	0.176627	NM_022531	1367600_at	Desmin	Rn.39196	64362	Des	9
2.508323e-05	9.512462e-02	3.862028e-01	6.07411	6.13196	6.26678	7.06209	7.29333	8.01377	0.272676	0.20468	0.216825	0.263113	0.184901	0.173672	BE098813	1381832_at	Pyrroline-5-carboxylate reductase-like	Rn.40859	300035	Pycrl	7
5.432100e-02	3.776456e-02	5.513895e-01	7.23541	8.1361	8.25216	7.98714	8.69958	8.3269	0.390248	0.10599	0.331649	0.205127	0.23702	0.098444	AI602715	1375716_at	Interferon gamma receptor 2	Rn.23305	360697	Ifngr2	11
5.439605e-04	5.639087e-03	2.382913e-03	7.21	6.73554	6.81585	6.38246	8.45533	9.57809	0.187863	0.25612	0.220418	0.599194	0.239385	0.190779	AA893454	1384934_at	Solute carrier family 41, member 2	Rn.7329	362861	Slc41a2	7
3.157655e-05	2.981263e-02	2.040991e-01	3.42891	3.91325	3.29617	4.10353	5.08797	4.97736	0.206729	0.034749	0.187912	0.212079	0.170878	0.292388	BI290473	1373690_at	ESTs, Weakly similar to S70642 ubiquitin ligase Nedd4 - rat (R.norvegicus)	0	0	0	0
4.690931e-06	3.142538e-05	1.140135e-04	2.91042	2.99097	2.93502	3.01909	3.45581	5.57768	0.047415	0.023905	0.048302	0.074066	0.197217	0.245495	AI406785	1376258_at	Transcribed locus	Rn.164670	0	0	17
8.111755e-01	2.207880e-04	3.969187e-01	7.56627	8.21422	9.5769	7.57883	8.53014	9.08742	0.193204	0.116745	0.378543	0.089789	0.241271	0.163351	AI599423	1388792_at	Growth arrest and DNA-damage-inducible, gamma	Rn.16950	291005	Gadd45g	17
2.797503e-04	1.861657e-03	4.331501e-03	1.91297	1.92062	1.91515	1.89877	2.68701	4.61701	0.009691	0.004786	0.004831	0.012401	0.405938	0.378239	BF410740	1379805_at	Solute carrier family 41, member 2	Rn.7329	362861	Slc41a2	7
9.463459e-06	1.736686e-04	1.902404e-01	6.84717	6.53018	7.71095	7.57414	8.12024	9.3818	0.232115	0.077625	0.33984	0.159096	0.073931	0.153868	D87927	1370634_x_at	Chemokine (C-X-C motif) ligand 3	Rn.10525	171551	Cxcl3	14
7.867947e-05	2.546719e-04	6.609279e-03	10.9528	11.1461	11.1976	10.8591	11.9812	12.3509	0.06455	0.046646	0.104109	0.25253	0.112988	0.095158	BI284436	1371936_at	Eukaryotic translation initiation factor 4A1	Rn.91523	287436	Eif4a1	10
8.389342e-07	6.027538e-03	1.340355e-02	10.2004	10.3565	10.142	10.6115	11.3715	11.5479	0.090961	0.040216	0.083255	0.104484	0.157723	0.104736	AA892843	1371888_at	Mitochondrial ribosomal protein L24	Rn.162593	295224	mrpl24	2
5.327364e-07	8.420379e-03	1.853985e-02	7.81318	8.12205	7.81437	8.489	9.05466	9.43929	0.128529	0.049942	0.110481	0.129089	0.173504	0.028545	AA891414	1379390_at	ST6 (alpha-N-acetyl-neuraminyl-2,3-beta-galactosyl-1,3)-N-acetylgalactosaminide alpha-2,6-sialyltransferase 2	Rn.53257	303692	St6galnac2	10
8.134001e-09	7.783170e-04	1.545130e-03	10.3255	10.4979	10.2327	10.9159	11.6038	11.784	0.072539	0.068614	0.067099	0.080357	0.047699	0.088556	M83092	1368473_at	Gap junction protein, alpha 5	Rn.88300	50563	Gja5	2
1.073447e-02	1.302315e-01	4.434123e-01	4.86787	5.12654	4.80283	6.06248	6.04053	5.03853	0.238592	0.075208	0.103355	0.215322	0.33934	0.470171	BE118616	1390873_at	BTB (POZ) domain containing 11	Rn.99361	314675	Btbd11	7
7.234542e-07	1.438219e-02	3.237763e-02	9.97998	9.98579	9.99627	10.486	11.0178	11.3413	0.110204	0.075273	0.069964	0.072842	0.066959	0.170073	D88666	1370445_at	Phospholipase A1 member A	Rn.10696	85311	Pla1a	11
4.656786e-03	6.986790e-02	4.161003e-01	3.85181	4.12219	4.13779	4.0952	5.12742	5.24358	0.091726	0.021892	0.024808	0.091025	0.372858	0.400065	BF416738	1381368_at	Transcribed locus	Rn.173767	0	0	2
3.440664e-05	2.941518e-01	1.873048e-01	6.15647	6.4645	5.84154	7.0782	7.73962	7.98464	0.390565	0.141685	0.317226	0.225064	0.175657	0.215912	M83092	1387207_at	Gap junction protein, alpha 5	Rn.88300	50563	Gja5	2
5.493172e-02	6.092741e-03	4.271199e-02	9.9337	10.212	10.2211	9.1124	11.3431	11.7708	0.393382	0.172152	0.501775	0.167021	0.258922	0.268315	BF284791	1379371_at	Transcribed locus	Rn.25117	0	0	1
5.734704e-03	1.295907e-02	3.646033e-01	6.86906	7.00018	7.48253	7.03488	8.02204	8.48458	0.02485	0.112798	0.226245	0.181369	0.445352	0.076597	AI044816	1392632_at	Tetratricopeptide repeat domain 9	Rn.8149	500689	Ttc9	6
2.352545e-02	7.161062e-03	6.964530e-01	3.8489	4.80764	3.41293	5.12017	5.83572	3.84298	0.549741	0.352819	0.311636	0.524758	0.253407	0.40721	NM_031539	1387739_at	CD8b molecule	Rn.10330	24931	Cd8b	4
3.478390e-03	1.793898e-02	5.156145e-01	2.83869	3.50728	3.30103	3.2127	4.59998	4.43496	0.100079	0.018058	0.130473	0.183835	0.460626	0.303869	BM389467	1376279_at	Processing of precursor 1, ribonuclease P/MRP subunit (S. cerevisiae)	Rn.22746	315045	Pop1	7
1.060264e-05	1.714595e-01	4.530396e-01	6.11695	6.26037	6.22945	6.99356	7.48258	7.7319	0.252027	0.056161	0.09845	0.322545	0.099482	0.229336	BM385468	1374221_at	Solute carrier family 29 (nucleoside transporters), member 3	Rn.15870	353307	Slc29a3	20
5.922393e-05	3.673905e-02	9.254070e-02	6.05526	5.96747	6.14618	6.32067	7.07811	7.32407	0.171951	0.095981	0.211778	0.159138	0.067898	0.176107	AI169002	1392535_at	pyrroline-5-carboxylate reductase-like	0	0	0	0
3.914842e-04	5.456445e-03	6.550352e-03	7.2028	7.47416	6.85512	6.93058	8.49382	8.64249	0.03914	0.074352	0.085463	0.406949	0.196387	0.211382	NM_053720	1368330_at	Apoptosis antagonizing transcription factor	Rn.15500	114512	Aatf	10
5.672338e-05	9.775519e-02	2.006175e-01	7.14866	7.5036	7.13822	7.79224	8.43707	8.70301	0.251652	0.050144	0.30664	0.201491	0.125226	0.106996	AI101582	1382461_at	Protein arginine methyltransferase 7	Rn.14954	361402	Prmt7	19
2.677306e-07	7.657713e-03	1.219891e-02	7.74706	7.78486	7.71334	8.19527	8.83258	9.0105	0.018732	0.032102	0.125071	0.026948	0.134316	0.060036	BG378579	1390208_at	HIV-1 tat interactive protein 2, homolog (human)	Rn.138436	292935	Htatip2	1
4.837368e-04	2.046169e-02	1.784585e-01	3.4074	3.59531	3.62589	3.63432	4.50489	4.77019	0.143366	0.055241	0.021787	0.012766	0.290008	0.234366	AI030628	1392606_at	ESTs	0	0	0	0
1.520847e-05	4.809764e-03	2.876447e-01	4.53281	4.909	5.01327	5.2735	5.97603	6.506	0.267981	0.196687	0.108297	0.12769	0.089111	0.205892	BF405871	1398109_at	Transcribed locus, strongly similar to NP_001013128.1 transferrin [Rattus norvegicus]	Rn.218152	0	0	1
1.627650e-02	2.004223e-01	6.683317e-01	7.50081	7.80584	7.97535	8.17193	8.68704	9.58237	0.299164	0.385751	0.535868	0.402534	0.474974	0.264678	AF169636	1370682_at	Leukocyte immunoglobulin-like receptor, subfamily B (with TM and ITIM domains), member 3-like	Rn.207198	361493	Lilrb3l	1
5.613537e-01	6.778715e-04	2.390976e-01	11.2086	12.3394	12.2149	11.6662	12.2294	12.092	0.142154	0.083978	0.145252	0.173622	0.183192	0.054974	AI598401	1374429_at	Transcribed locus	Rn.129615	0	0	20
8.282431e-07	2.221898e-02	3.451275e-01	5.13658	5.38785	5.3889	6.11908	6.63862	6.93486	0.204195	0.095263	0.073724	0.071293	0.178018	0.159884	BF386271	1390316_at	Transcribed locus	Rn.216789	0	0	2
5.636528e-04	9.242868e-03	2.507222e-01	7.56915	7.9241	7.94439	7.85466	8.88246	9.08513	0.233758	0.026806	0.248795	0.153532	0.260139	0.067579	AF248543	1370561_at	Alpha 1,3-galactosyltransferase 2	Rn.37737	171553	A3galt2	5
3.056740e-02	1.592792e-02	2.610289e-01	3.34749	3.90141	3.42242	3.20793	4.90677	4.36446	0.077332	0.185291	0.14901	0.326458	0.40055	0.300518	NM_020081	1387627_at	CD86 molecule	Rn.6734	56822	Cd86	11
1.871925e-04	5.626093e-02	4.175876e-01	7.33772	7.72828	7.50533	7.92027	8.78319	8.84046	0.394189	0.09713	0.176164	0.230511	0.169439	0.183834	AI060136	1383238_at	Queuine tRNA-ribosyltransferase 1	Rn.53858	64016	Qtrt1	8
2.257098e-04	4.711310e-03	2.131848e-01	4.70537	4.96996	5.14869	5.00761	5.99199	6.23347	0.250278	0.144558	0.146788	0.171056	0.147315	0.179673	AI136314	1382187_at	G patch domain containing 4	Rn.20166	295228	Gpatch4	2
2.825976e-07	4.883027e-04	4.580634e-02	9.36293	9.59395	9.64238	9.92109	10.7144	10.8774	0.145476	0.046895	0.030423	0.058197	0.124606	0.110896	BG375714	1383752_at	Nucleolar protein 1	Rn.32804	314969	Nol1	4
1.201053e-04	1.676734e-01	2.449669e-01	2.31139	2.35645	2.33595	3.38505	3.57695	2.8008	0.007226	0.014389	0.027277	0.297916	0.236921	0.242792	BF406553	1384543_at	ESTs	0	0	0	0
1.601427e-03	1.671468e-03	1.095409e-01	6.05827	6.23216	6.57526	6.06693	7.15991	7.4214	0.153468	0.080993	0.137728	0.275409	0.224828	0.054883	BI289167	1385269_s_at	Coiled-coil domain containing 93	Rn.79004	304743	Ccdc93	13
8.502279e-04	2.968029e-06	8.254676e-04	2.45232	5.2773	2.56856	2.44246	3.25581	2.58586	0.0217	0.250327	0.088579	0.043344	0.25466	0.039417	NM_053785	1368706_at	Transmembrane 4 L six family member 4	Rn.13425	116467	Tm4sf4	2
2.269124e-04	5.132635e-02	2.793855e-01	7.123	7.3541	7.35213	7.67715	8.23004	8.79032	0.395908	0.072388	0.285901	0.050998	0.140227	0.12545	NM_017209	1398252_at	Mitochondrial trans-2-enoyl-CoA reductase	Rn.15375	29470	Mecr	5
3.031929e-02	1.187602e-05	5.372093e-01	7.99228	7.79471	8.99646	8.07282	8.26173	9.29146	0.093577	0.045738	0.185413	0.082319	0.169224	0.076297	BI279615	1374119_at	E74-like factor 3	Rn.3063	304815	Elf3	13
3.700556e-06	5.629773e-06	6.764283e-05	3.39611	3.51738	3.59771	3.78378	3.63061	6.09432	0.110709	0.046641	0.04367	0.127197	0.085833	0.246983	AI013568	1390835_at	Solute carrier family 47, member 1	Rn.17240	360539	Slc47a1	10
2.160312e-06	1.686235e-02	1.056624e-01	10.9127	11.1805	11.0072	11.559	12.1592	12.4277	0.250667	0.066896	0.182909	0.040372	0.038025	0.083991	NM_031557	1370012_at	Prostaglandin I2 (prostacyclin) synthase	Rn.73051	25527	Ptgis	3
1.374199e-05	9.535178e-04	1.426556e-01	7.54044	7.89795	7.99786	7.99214	8.8776	9.21802	0.159296	0.096068	0.110611	0.019972	0.114382	0.209629	BG379782	1375551_at	Coiled-coil domain containing 86	Rn.40466	293738	Ccdc86	1
6.080651e-07	1.228003e-05	1.036290e-01	7.6982	8.06207	8.55021	8.30058	9.27939	9.6832	0.044931	0.040639	0.031905	0.066085	0.137599	0.170168	BG380440	1376001_at	Polymerase (RNA) I polypeptide E	Rn.11499	313245	Polr1e	5
2.715580e-02	4.841698e-04	6.054100e-02	7.24622	8.35375	8.28751	5.55609	7.4626	8.75042	0.095586	0.317315	0.283669	0.319881	0.1438	0.465637	BI284255	1380611_at	FK506 binding protein 5	Rn.144288	361810	Fkbp5	20
1.694120e-05	3.776456e-02	2.794872e-01	8.68115	9.19135	8.75086	9.48177	10.1938	10.2948	0.144387	0.02798	0.27589	0.145352	0.134709	0.190345	BG668812	1392786_at	Dysferlin	Rn.22869	312492	Dysf	4
9.399896e-01	4.739308e-03	9.893975e-01	5.97408	7.76614	6.94603	5.99745	7.85712	6.91167	0.491234	0.168263	0.183409	0.344116	0.5007	0.40323	AI175779	1397164_at	Transcribed locus	Rn.153998	0	0	1
3.100738e-04	2.476032e-03	2.535865e-03	3.86751	3.47067	4.6739	3.86121	5.58938	5.09723	0.147949	0.030687	0.132003	0.169407	0.340353	0.102416	AW526095	1398525_at	Transcribed locus	Rn.148967	0	0	6
2.538208e-06	1.685128e-03	4.181679e-03	9.33324	8.93948	9.48465	9.47742	10.4135	10.684	0.052342	0.058133	0.094416	0.064692	0.159675	0.168919	AI579023	1374857_at	Nucleolar protein family A, member 1 (H/ACA small nucleolar RNPs)	Rn.15522	499709	Nola1	2
1.667389e-03	2.101709e-02	1.934804e-01	6.82732	6.95065	7.11399	6.93548	7.91204	7.99778	0.146199	0.172925	0.116689	0.273029	0.223811	0.121883	AA819409	1394643_at	Transcribed locus	Rn.34150	0	0	11
1.621940e-02	7.574827e-04	8.536060e-02	3.94159	6.15648	4.99039	4.1431	4.85732	4.35883	0.309327	0.143376	0.387006	0.178964	0.139159	0.053998	AA943546	1381245_at	Transcribed locus	Rn.7590	0	0	11
2.926571e-02	6.078570e-02	4.556015e-01	2.95292	3.76354	4.00695	3.8865	4.11112	4.20371	0.103485	0.11499	0.087895	0.019773	0.34851	0.300839	AA997437	1370380_s_at	Nuclear receptor subfamily 2, group F, member 6	Rn.25840	245980	Nr2f6	16
2.306651e-03	5.480762e-02	2.460594e-01	7.60322	7.87758	7.73373	7.79988	8.63999	8.8859	0.290178	0.083961	0.28888	0.208738	0.197849	0.08301	BE109168	1391572_at	Cysteinyl-tRNA synthetase	Rn.14865	293638	Cars	1
1.067368e-04	3.776456e-02	1.356716e-02	3.78739	5.83849	5.02457	3.91599	3.53703	2.59507	0.432276	0.083806	0.208067	0.602219	0.198505	0.263394	NM_012884	1387424_at	Contactin 2 (axonal)	Rn.89910	25356	Cntn2	13
3.918587e-06	3.880604e-03	3.991736e-02	10.1689	10.2394	10.3257	10.4645	11.2709	11.2986	0.16896	0.045395	0.140069	0.075443	0.089566	0.069649	AI233766	1372506_at	Proteasome (prosome, macropain) activator subunit 3	Rn.198325	287716	Psme3	10
1.802843e-01	2.100214e-02	9.424478e-01	5.32872	7.47635	5.50157	4.1111	6.74517	4.86372	0.954455	0.23451	0.703457	0.117555	0.963525	0.497247	BE099845	1392118_at	Transcribed locus	Rn.3109	0	0	3
1.107093e-04	7.246766e-02	8.705786e-02	7.03968	7.24352	7.46463	8.59971	7.60325	8.37895	0.213785	0.063927	0.14853	0.122809	0.133061	0.302498	BM390144	1380636_at	Arachidonate 12-lipoxygenase	Rn.66513	287454	Alox12	10
6.933146e-06	2.556804e-02	1.462795e-01	9.56807	9.80852	9.68575	10.1597	10.742	11.0486	0.196956	0.061008	0.122131	0.100599	0.159607	0.158772	BG375634	1383922_a_at	ARD1 homolog A, N-acetyltransferase (S. cerevisiae)	Rn.12061	363518	Ard1a	X
2.217763e-05	1.118083e-03	2.024727e-02	10.7991	11.0705	10.9302	10.9487	11.8111	12.0296	0.091433	0.075502	0.104883	0.033778	0.097468	0.161236	NM_024363	1386897_at	Protein arginine methyltransferase 1	Rn.5870	60421	Prmt1	1
8.409121e-04	3.621504e-01	2.385139e-01	4.08504	3.72071	4.19203	4.48662	5.40592	5.32652	0.324195	0.244885	0.248158	0.140166	0.217857	0.34719	AI179412	1378160_at	Ferric-chelate reductase 1	Rn.162616	310810	Frrs1	2
1.895827e-06	9.990175e-03	2.044547e-01	8.45912	8.8858	8.68387	9.28685	9.91478	10.1703	0.307702	0.028967	0.104344	0.090172	0.101694	0.135042	AA943541	1371622_at	DPH1 homolog (S. cerevisiae)	Rn.217509	287523	Dph1	10
5.949698e-03	1.835520e-01	4.651349e-01	8.52816	8.73068	8.64545	8.79775	9.5815	9.74337	0.433972	0.030816	0.393777	0.075175	0.104337	0.178958	AY009504	1370752_a_at	Tumor protein p53	Rn.54443	24842	Tp53	10
1.124041e-06	2.702127e-02	1.429500e-01	6.86049	7.07277	6.88688	7.506	8.10209	8.18135	0.095393	0.025612	0.098094	0.204905	0.129277	0.107191	AI043872	1384428_at	Similar to OTTHUMP00000040081	Rn.136597	502228	RGD1566403	1
1.457399e-04	2.039277e-05	4.653876e-04	8.37079	11.0992	9.37216	9.16193	9.17208	7.90452	0.259506	0.109133	0.169054	0.010958	0.130544	0.241808	AI707080	1398591_at	Chemokine (C-C motif) receptor-like 2	Rn.67232	316019	Ccrl2	8
4.289925e-03	2.705140e-01	6.953958e-01	3.76146	4.17928	3.7314	4.36232	5.19303	5.03723	0.348265	0.051254	0.323124	0.673211	0.126056	0.229505	BG377434	1383038_at	Transcribed locus, strongly similar to XP_219270.3 PREDICTED: similar to Rab6 interacting protein 1 [Rattus norvegicus]	Rn.204337	0	0	1
9.336945e-06	5.193152e-03	2.336192e-01	6.43966	6.85875	6.64588	6.99465	7.8533	7.85081	0.10615	0.071641	0.208686	0.143176	0.11525	0.111921	NM_031685	1370031_at	Golgi SNAP receptor complex member 2	Rn.13518	64154	Gosr2	10
3.465805e-04	1.255978e-02	4.167481e-01	5.94082	6.44738	6.31319	6.41094	7.39096	7.48361	0.397149	0.100013	0.193885	0.177396	0.113087	0.161692	AI411847	1380245_at	Transcribed locus	Rn.43641	0	0	1
1.172197e-04	3.102189e-01	2.242351e-01	6.19672	6.37214	6.04096	6.79516	7.34209	7.62129	0.228085	0.139171	0.275624	0.214043	0.209521	0.13898	AI072137	1384512_at	Transcribed locus	Rn.33396	0	0	7
8.186273e-06	2.439674e-03	1.702725e-01	11.3461	11.5126	11.7114	11.8146	12.5019	12.8295	0.170962	0.041708	0.192583	0.109162	0.064121	0.115652	BM384693	1388460_at	Capping protein (actin filament), gelsolin-like	Rn.8945	297339	Capg	4
5.075990e-05	1.657311e-02	3.998398e-01	7.14186	7.66895	7.48231	7.85611	8.63793	8.86546	0.365045	0.051666	0.287002	0.061792	0.09694	0.018597	BF417096	1377707_at	Solute carrier family 35, member B4	Rn.23967	296969	Slc35b4	4
2.160312e-06	1.601734e-03	3.677987e-01	8.3427	8.69474	8.84803	9.10959	9.81229	10.1296	0.255166	0.055651	0.116813	0.12135	0.132619	0.103925	AA859968	1392910_at	Block of proliferation 1	Rn.101388	300050	Bop1	7
5.185902e-05	3.103832e-03	1.306428e-01	8.46734	8.5961	8.80597	8.75218	9.50662	9.81125	0.072082	0.050827	0.133251	0.293067	0.099472	0.09347	AA956405	1393621_at	Vitamin K epoxide reductase complex, subunit 1-like 1	Rn.163208	399684	Vkorc1l1	12
8.389342e-07	3.077887e-03	1.195567e-01	10.752	11.0695	10.9781	11.4141	12.0451	12.2913	0.153083	0.057229	0.081517	0.134417	0.110383	0.125927	NM_031668	1387779_at	MYB binding protein (P160) 1a	Rn.35696	60571	Mybbp1a	10
1.939677e-04	3.152456e-02	5.205704e-01	4.04362	4.39635	4.40925	4.61829	5.4464	5.56047	0.027415	0.086236	0.183351	0.114072	0.29275	0.220955	AA875186	1382714_at	kazrin	0	0	0	0
1.123174e-03	1.154123e-02	4.312749e-01	4.02154	4.2662	3.70477	5.16494	5.15826	4.11547	0.204332	0.158856	0.341355	0.209971	0.180057	0.047209	BM387886	1379087_at	family with sequence similarity 109, member B	0	0	0	0
9.655207e-06	5.381155e-03	1.174947e-01	7.36793	7.54163	7.59352	7.74449	8.57533	8.5603	0.082698	0.107594	0.113225	0.136049	0.147751	0.094693	BF409808	1379557_at	Parvin, gamma	Rn.120440	689069	Parvg	7
3.937246e-05	2.556804e-02	4.456667e-01	6.72966	6.95127	7.06888	7.33319	8.04278	8.19873	0.109019	0.184023	0.176847	0.061323	0.172069	0.167708	BE114818	1392839_at	Bri3 binding protein	Rn.136726	498176	Bri3bp	12
4.455733e-04	4.196690e-03	1.728394e-01	9.23498	9.54068	9.69516	9.47585	10.644	10.4501	0.081726	0.040636	0.204604	0.129512	0.19813	0.180402	BG380693	1388521_at	Pyrroline-5-carboxylate synthetase (glutamate gamma-semialdehyde synthetase)	Rn.3148	361755	Pycs	1
5.461359e-06	7.412444e-03	5.603396e-01	8.56126	8.88903	9.05144	9.40045	10.0636	10.329	0.063566	0.051347	0.256037	0.169103	0.082891	0.154441	BI275763	1371974_at	Phytanoyl-CoA dioxygenase domain containing 1	Rn.32623	296621	Phyhd1	3
5.339440e-02	3.677271e-02	3.867949e-03	5.46635	6.39616	6.51956	6.53258	6.50641	6.08837	0.20221	0.066103	0.12802	0.274876	0.028444	0.034384	BG380975	1381552_at	Transcribed locus	Rn.206153	0	0	3
9.228388e-07	4.532764e-04	3.850799e-02	12.0998	12.3635	12.3587	12.5208	13.2486	13.5009	0.149411	0.041907	0.118472	0.109156	0.049617	0.079683	NM_053610	1367677_at	Peroxiredoxin 5	Rn.2944	113898	Prdx5	1
1.339120e-05	2.548530e-02	1.847269e-01	9.65088	9.90965	9.79109	10.2033	10.7929	11.0663	0.165196	0.032333	0.143202	0.096184	0.14235	0.186581	AA997134	1384340_a_at	ARD1 homolog A, N-acetyltransferase (S. cerevisiae)	Rn.12061	363518	Ard1a	X
2.450511e-06	5.585787e-05	6.458266e-02	9.27113	9.6769	9.80926	9.6492	10.6241	10.8445	0.039011	0.071226	0.055602	0.115034	0.13534	0.120783	BI290791	1368032_at	Nucleolar and coiled-body phosphoprotein 1	Rn.9517	64896	Nolc1	1
5.963536e-06	2.025287e-03	1.635713e-01	9.17078	9.11581	9.57648	9.6605	10.242	10.6531	0.105467	0.058488	0.125823	0.130008	0.171429	0.127392	AI236977	1373068_at	Interferon-related developmental regulator 2	Rn.8306	300994	Ifrd2	8
2.811587e-02	6.690043e-01	2.086125e-01	6.56581	7.63831	8.36704	6.87982	6.05864	6.11548	0.656475	0.218676	0.417952	0.794542	0.578206	0.489911	AF065161	1388233_at	Cytokine inducible SH2-containing protein	Rn.14523	83681	Cish	8
5.715227e-02	1.320497e-02	3.203442e-02	6.79838	6.82202	7.84551	8.25042	6.9126	7.56023	0.084422	0.045097	0.259652	0.301917	0.118082	0.326025	BG372551	1390701_at	Transcribed locus	Rn.15581	0	0	12
2.526106e-06	6.746481e-03	2.131763e-01	7.98055	8.05949	8.26834	8.55345	9.13194	9.3666	0.194809	0.099411	0.105579	0.117968	0.088772	0.105404	BI280846	1376519_at	Brain protein 16	Rn.17102	315094	Brp16	7
6.556466e-03	3.847963e-02	3.413184e-01	4.4073	4.70005	4.7017	4.5694	5.40918	5.74266	0.100324	0.109915	0.122999	0.216069	0.133073	0.391836	BF414789	1398143_at	Protein kinase, X-linked	Rn.16741	501563	Prkx	X
2.462653e-03	1.172865e-01	5.595425e-01	2.42997	2.71668	2.84674	3.18833	3.54314	4.36632	0.204146	0.072788	0.206206	0.292124	0.270509	0.507004	NM_012506	1368701_at	ATPase, Na+/K+ transporting, alpha 3 polypeptide	Rn.87329	24213	Atp1a3	1
4.289899e-06	1.544475e-03	7.860166e-02	7.10715	7.57589	7.29353	7.5972	8.39493	8.54886	0.102238	0.022939	0.037453	0.047675	0.187791	0.149186	BI295749	1388954_at	Similar to hypothetical protein MGC25461	Rn.40316	311257	RGD1306717	3
5.963536e-06	2.390023e-01	3.502331e-01	7.42651	7.36447	7.45195	8.11655	8.49677	8.71167	0.17582	0.056801	0.181285	0.260389	0.067895	0.115571	AI179502	1389451_at	G protein-coupled receptor 172B	Rn.29304	362942	Gpr172b	7
1.374199e-05	1.216389e-01	5.426101e-01	5.7566	5.85259	5.95163	6.59519	6.9235	7.29218	0.152053	0.105617	0.202889	0.270137	0.11026	0.157173	BM391649	1388184_at	Isoprenylcysteine carboxyl methyltransferase	Rn.48709	170818	Icmt	5
5.364058e-01	7.165813e-03	1.684614e-01	8.26322	9.15769	9.4879	7.35927	8.01889	10.6497	1.18622	0.105731	0.464539	0.530144	0.220559	0.307831	AW532939	1392736_at	ESTs	0	0	0	0
8.429622e-05	1.439271e-02	3.924310e-01	7.93308	8.2866	8.24553	8.42782	9.27299	9.32224	0.434359	0.048616	0.105218	0.082878	0.095482	0.084108	BE108910	1391905_at	PWP2 periodic tryptophan protein homolog (yeast)	Rn.208019	690297	Pwp2	20
3.097929e-02	3.357624e-01	7.766143e-01	4.46921	4.78783	4.68802	4.88013	5.87187	5.58097	0.482642	0.16269	0.522014	0.456315	0.216878	0.267727	AB020726	1387933_s_at	Podocalyxin-like	Rn.162741	192181	Podxl	4
1.504615e-04	4.590825e-02	1.389999e-01	5.69169	5.27183	5.85308	6.02122	6.71686	7.14198	0.296066	0.097071	0.269091	0.207342	0.215904	0.122541	BI294977	1391095_at	Matrix metallopeptidase 19	Rn.207126	304608	Mmp19	7
2.155666e-02	5.722839e-03	1.726655e-01	3.32351	3.76813	3.74855	3.17858	4.47343	4.75279	0.214793	0.132178	0.228993	0.054543	0.237552	0.289339	AA850472	1379660_at	Transcribed locus	Rn.6611	0	0	8
2.938082e-05	4.166765e-03	1.158344e-01	7.14284	8.36825	8.91877	6.54593	6.36154	7.20311	0.348654	0.167543	0.284407	0.125567	0.175044	0.280579	BM386683	1377404_at	Stanniocalcin 1	Rn.10647	81801	Stc1	15
2.906968e-05	4.358289e-03	8.166756e-01	8.71441	9.4767	9.41955	9.69275	10.7801	10.6486	0.304689	0.121475	0.275842	0.256373	0.107475	0.08596	AW526210	1391737_at	Neutrophil cytosolic factor 4	Rn.46120	500904	Ncf4	7
1.121888e-05	2.867146e-02	1.260053e-01	7.35538	7.45446	7.41274	7.71374	8.38593	8.38523	0.243624	0.039138	0.114658	0.099929	0.10819	0.050354	AI411391	1372592_at	Histone deacetylase 6	Rn.13453	84581	Hdac6	X
4.994428e-05	5.934500e-02	2.347995e-01	8.25086	8.7324	8.31436	8.94458	9.53269	9.75134	0.151465	0.014015	0.264569	0.159535	0.097402	0.2114	AW141858	1379847_at	Dysferlin	Rn.22869	312492	Dysf	4
5.167477e-01	1.283194e-03	5.883696e-03	5.60614	6.88655	5.37685	7.37634	5.59	4.34038	0.385853	0.224587	0.433233	0.143389	0.248383	0.258515	AJ309926	1371045_at	Amiloride-sensitive cation channel 2, neuronal	Rn.37385	79123	Accn2	7
6.682792e-06	5.496395e-05	3.236659e-01	5.15751	5.96831	5.96652	5.75453	6.97326	7.09498	0.252036	0.075854	0.041732	0.184112	0.078563	0.144059	AI112040	1384389_at	Transcribed locus	Rn.26706	0	0	3
2.209458e-05	8.417243e-03	4.739614e-01	6.16689	6.88913	6.6724	7.12356	7.88638	8.16654	0.348406	0.115764	0.117209	0.232678	0.158019	0.175943	AW533685	1397255_at	Coiled-coil domain containing 86	Rn.40466	293738	Ccdc86	1
6.156466e-05	7.931470e-04	1.822979e-01	3.96957	4.54099	4.50482	4.41682	5.30793	5.71561	0.148493	0.180729	0.093158	0.160959	0.196451	0.051403	BI290608	1395146_at	Adiponectin receptor 2	Rn.101984	312670	Adipor2	4
4.813106e-01	7.832074e-03	5.527421e-01	5.44403	8.62685	3.88106	5.1009	6.78643	4.35439	1.3351	0.067392	0.279498	0.819157	1.0852	1.02435	BE102350	1390562_s_at	Transcribed locus	Rn.203304	0	0	20
8.113147e-05	2.224497e-01	6.377542e-01	7.94915	8.17531	8.07734	8.69881	9.20854	9.31472	0.322639	0.051129	0.279502	0.106498	0.150914	0.121734	AI102758	1371976_at	Similar to RIKEN cDNA 9530058B02	Rn.106191	685545	RGD1311273	10
1.898569e-03	7.505998e-02	3.885376e-01	8.15243	8.65447	8.34344	8.61238	9.35231	9.62539	0.419405	0.049208	0.387655	0.066567	0.072606	0.071012	NM_024384	1369946_at	THO complex 6 homolog (Drosophila)	Rn.42184	79227	Thoc6	10
8.389342e-07	5.426186e-04	3.645198e-02	7.16169	7.42171	7.34816	7.54025	8.28625	8.38099	0.076784	0.077422	0.053979	0.079199	0.077238	0.117798	AA892330	1389655_at	Peptidyl-tRNA hydrolase 2	Rn.13456	287593	Ptrh2	10
6.420603e-01	7.688921e-03	4.361141e-02	2.92367	4.26806	3.07716	4.00128	3.65975	2.90914	0.233197	0.087764	0.082902	0.474175	0.292347	0.094963	BE102358	1397495_at	Transcribed locus	Rn.170834	0	0	17
1.705817e-02	2.551981e-01	9.168962e-01	2.8579	2.82443	3.56584	3.69553	4.13845	4.67174	0.298942	0.270964	0.401493	0.32051	0.241372	0.73386	NM_019161	1368887_at	Cadherin 22	Rn.108785	29182	Cdh22	3
3.215433e-03	3.148927e-02	4.385044e-01	7.28846	7.87274	7.79847	7.80986	8.55665	9.15105	0.383243	0.05055	0.392041	0.198633	0.231188	0.146326	BF289499	1392881_at	ST3 beta-galactoside alpha-2,3-sialyltransferase 4	Rn.24125	363040	St3gal4	8
2.100640e-04	3.424893e-02	8.229084e-01	6.55976	7.06468	7.18582	7.46774	8.18729	8.4835	0.257223	0.112502	0.148626	0.464427	0.282786	0.107683	BI290791	1368033_at	Nucleolar and coiled-body phosphoprotein 1	Rn.9517	64896	Nolc1	1
2.720486e-06	1.283194e-03	1.144642e-02	4.85449	5.58529	4.75209	5.46996	6.25708	6.40859	0.168312	0.044453	0.166671	0.091282	0.102579	0.137946	BF396135	1396521_at	StAR-related lipid transfer (START) domain containing 4	Rn.163775	291699	Stard4	18
2.768428e-05	8.300154e-02	5.730672e-01	8.32424	8.55076	8.53119	9.01252	9.64394	9.63098	0.313021	0.062249	0.184068	0.069724	0.10994	0.156522	NM_057124	1368754_at	Pyrimidinergic receptor P2Y, G-protein coupled, 6	Rn.10671	117264	P2ry6	1
3.897848e-05	9.170358e-02	4.519630e-01	7.66355	8.14261	7.74718	8.50351	9.07433	9.15926	0.040767	0.1411	0.105832	0.25532	0.267684	0.171627	BM389807	1396208_at	Gamma-glutamyltransferase 5	Rn.44367	29566	Ggt5	20
4.310807e-01	3.151997e-02	6.974491e-01	6.67579	7.89412	7.17835	7.23529	8.33311	6.9961	0.63505	0.034048	0.170904	0.500612	0.39782	0.359733	AF115249	1368705_at	Sphingosine-1-phosphate receptor 5	Rn.45601	60399	S1pr5	8
5.725122e-02	1.015317e-02	3.570009e-02	10.0565	10.09	10.1781	10.038	9.96822	11.8063	0.404723	0.085906	0.245862	0.316013	0.311994	0.194663	NM_053611	1367847_at	Nuclear protein 1	Rn.11182	113900	Nupr1	1
3.577827e-04	4.339476e-01	4.676222e-01	6.98228	6.73556	7.05287	7.57959	8.11833	8.24467	0.471334	0.170776	0.232785	0.245416	0.19275	0.115697	AA859235	1374540_at	Cell division cycle associated 7	Rn.161800	311742	Cdca7	3
4.477312e-02	8.075222e-03	2.101018e-02	4.84644	4.47799	6.33162	6.39044	5.24857	5.62923	0.203587	0.067797	0.503679	0.169013	0.145635	0.178249	BM386743	1397301_at	Transcribed locus	Rn.43453	0	0	5
9.353389e-03	1.090559e-01	3.538090e-01	3.16846	3.71989	3.17773	3.46472	4.26281	4.40583	0.223618	0.07655	0.119637	0.389249	0.291692	0.305859	BF410261	1381148_at	Transcribed locus	Rn.200054	0	0	13
4.029033e-05	2.397994e-02	2.454025e-01	5.69288	5.8734	5.89115	6.14683	6.69343	6.99746	0.252033	0.101774	0.11618	0.040589	0.150601	0.118796	BI291286	1372952_at	Similar to RIKEN cDNA 2310061F22	Rn.20640	292069	LOC292069	19
5.519971e-03	2.144843e-01	7.978151e-01	10.5629	10.9342	10.8811	11.1397	11.9066	11.955	0.460993	0.211117	0.251646	0.41049	0.13254	0.29662	BF550565	1385925_at	Transcribed locus	Rn.96000	0	0	5
6.218257e-04	6.711000e-02	5.765010e-01	10.9868	11.3226	11.3948	11.5975	12.5367	12.2565	0.166047	0.075215	0.109586	0.316145	0.204646	0.321082	AI411057	1388596_at	Coactosin-like 1 (Dictyostelium)	Rn.98506	361422	Cotl1	19
4.161490e-06	9.894878e-04	9.263767e-02	10.6461	10.8539	10.943	10.9989	11.7338	11.8744	0.142626	0.026567	0.116354	0.049874	0.113542	0.08925	NM_031014	1369962_at	5-aminoimidazole-4-carboxamide ribonucleotide formyltransferase/IMP cyclohydrolase	Rn.15114	81643	Atic	9
5.838535e-06	1.630428e-02	6.661162e-01	8.2704	8.43785	8.70287	9.1001	9.5539	9.87077	0.2683	0.067502	0.207821	0.096857	0.093419	0.088158	AA956374	1377760_at	Nucleolar complex associated 4 homolog (S. cerevisiae)	Rn.8908	360828	Noc4l	12
2.618943e-04	7.114246e-02	2.340712e-01	4.39999	4.78081	4.56146	4.96469	5.44346	5.91262	0.302244	0.119889	0.271972	0.025215	0.147072	0.114557	BG375958	1378684_at	RAS (RAD and GEM)-like GTP-binding 1	Rn.88325	366232	Rem1	3
1.364970e-04	5.237351e-03	5.198264e-01	3.93546	4.12945	4.56283	4.68161	5.00967	5.87647	0.195815	0.184392	0.174626	0.095029	0.259923	0.179217	AI171008	1391690_at	G protein-coupled receptor 114	Rn.148568	307645	Gpr114	19
1.974103e-01	3.072672e-02	8.372114e-01	5.42627	5.47877	6.43298	6.1077	5.63917	6.80852	0.421977	0.101035	0.332042	0.363052	0.335485	0.371591	BE106389	1393805_at	SplA/ryanodine receptor domain and SOCS box containing 1	Rn.219023	313722	Spsb1	5
1.150126e-05	6.166524e-05	6.507456e-02	11.5187	11.8427	12.0798	11.8248	12.5534	13.1098	0.06675	0.088427	0.095143	0.024147	0.175201	0.047264	AI170666	1372352_at	Arginine-rich, mutated in early stage tumors	Rn.161941	315989	Armet	8
2.415913e-02	4.367168e-04	7.153100e-01	4.41187	6.99061	4.04624	3.34391	5.59307	3.51407	0.512436	0.35961	0.04985	0.444082	0.728073	0.108056	AI172110	1384692_at	ESTs	0	0	0	0
3.094860e-06	1.725999e-04	1.402146e-01	8.69695	8.87402	9.29923	9.1519	9.90236	10.1495	0.16146	0.051021	0.038385	0.059033	0.124379	0.126826	AA851296	1389200_at	Bystin-like	Rn.185236	359727	Bysl	9
4.763860e-07	1.411886e-02	4.998610e-01	10.4901	10.4767	10.7563	11.3281	11.5982	11.9188	0.135905	0.055336	0.159343	0.142079	0.086487	0.027276	NM_031749	1367991_at	Glucosidase 1	Rn.22161	78947	Gcs1	4
6.467404e-04	5.772546e-03	4.998049e-01	6.4957	7.18218	6.69236	6.9241	8.01148	7.70632	0.113884	0.080317	0.19603	0.336723	0.130638	0.196111	AA817990	1373001_at	Coiled-coil-helix-coiled-coil-helix domain containing 4	Rn.16427	312559	Chchd4	4
2.055385e-06	2.326034e-03	1.966304e-02	8.39362	8.85834	8.39835	8.87608	9.47885	9.66528	0.123318	0.048139	0.04059	0.050791	0.144774	0.115593	AA963616	1376091_at	Adenylosuccinate lyase	Rn.23276	315150	Adsl	7
2.273334e-05	3.906750e-04	1.202302e-01	9.43227	9.69894	9.90525	9.71172	10.5673	10.721	0.138473	0.033211	0.10708	0.113574	0.126316	0.105731	BI293450	1391577_at	Phosphoglycerate mutase family member 5	Rn.23489	288731	Pgam5	12
2.820179e-06	3.916542e-04	5.624307e-03	9.3734	9.27948	9.81061	9.61137	10.4788	10.4384	0.101079	0.080904	0.058263	0.026937	0.144051	0.05042	BM387711	1376109_at	Transcribed locus	Rn.48053	0	0	5
2.241992e-04	1.510048e-04	3.586115e-01	8.36648	9.89135	9.61239	7.91584	8.79698	8.85995	0.166224	0.019702	0.18247	0.362713	0.1247	0.01997	NM_053847	1369393_at	Mitogen-activated protein kinase kinase kinase 8	Rn.9939	116596	Map3k8	17
2.514342e-02	2.577321e-02	5.731698e-02	1.83259	1.82118	1.86583	2.01676	1.82423	3.46225	0.01895	0.004479	0.040731	0.169731	0.009037	0.556038	AA866425	1382667_at	Major facilitator superfamily domain containing 10	Rn.3100	305449	Mfsd10	14
2.701650e-06	2.573548e-02	2.698326e-01	8.4312	8.51165	8.63915	8.98675	9.54161	9.55359	0.157376	0.119648	0.090822	0.088352	0.077647	0.104479	BF420168	1389389_at	DEAD (Asp-Glu-Ala-Asp) box polypeptide 56	Rn.39458	289780	Ddx56	14
1.378053e-06	1.091446e-03	6.072664e-02	11.371	11.7038	11.6119	11.8839	12.4407	12.7746	0.16044	0.032987	0.082362	0.074119	0.121916	0.074816	NM_019259	1398784_at	Complement component 1, q subcomponent binding protein	Rn.2765	29681	C1qbp	10
1.474452e-05	7.425480e-04	5.725100e-01	8.52986	8.79873	9.28248	9.19901	9.85289	10.2783	0.050729	0.089501	0.150749	0.2423	0.080083	0.172968	NM_017255	1368940_at	Purinergic receptor P2Y, G-protein coupled 2	Rn.11102	29597	P2ry2	1
1.665947e-02	1.087761e-01	4.020598e-01	5.27807	5.09416	6.13583	6.96044	5.76404	6.50076	0.360765	0.27234	0.365356	0.602217	0.153292	0.402917	BE101298	1380036_at	Transcribed locus	Rn.199310	0	0	1
2.033215e-04	1.376177e-05	3.625833e-05	9.4044	10.3337	13.8858	10.2091	10.1224	10.0573	0.146972	0.249907	0.247324	0.242999	0.176241	0.235515	NM_031971	1368247_at	Heat shock 70kD protein 1A	Rn.1950	24472	Hspa1a	20
4.546171e-03	2.485152e-01	3.974603e-01	8.76881	9.07757	8.87753	9.89492	9.81616	9.1541	0.440775	0.122241	0.139963	0.177251	0.282209	0.16234	BF284982	1376255_at	Mitogen activated protein kinase kinase kinase kinase 1	Rn.137063	292763	Map4k1	1
8.613699e-06	7.620242e-02	4.499230e-01	9.22251	9.37228	9.35536	9.81803	10.3618	10.3304	0.143493	0.134333	0.06265	0.192384	0.136958	0.084445	AI008955	1372116_at	mitochondrial ribosomal protein S2	0	0	0	0
1.181452e-03	4.434404e-03	1.725924e-03	6.0463	6.22112	5.89579	6.12473	6.22639	7.99179	0.084054	0.088245	0.231851	0.036284	0.096487	0.318801	U51153	1368661_at	Solute carrier family 13 (sodium-dependent dicarboxylate transporter), member 2	Rn.10821	65202	Slc13a2	10
1.386457e-03	4.786925e-02	8.459428e-01	4.06759	4.11888	4.66643	4.88717	5.07945	5.88538	0.284127	0.257937	0.356724	0.274507	0.140809	0.240999	AI599621	1377223_at	Wilms tumor 1	Rn.92531	24883	Wt1	3
1.126189e-02	3.716937e-02	7.563784e-01	6.20861	7.11688	6.40024	6.72591	7.89207	7.50209	0.295747	0.137922	0.147383	0.123767	0.342608	0.468167	AA999005	1393863_at	Transcribed locus	Rn.148663	0	0	2
1.014634e-02	1.203272e-01	6.458266e-02	4.67494	4.36885	4.56127	4.30248	5.69286	5.8068	0.222132	0.148332	0.227076	0.130298	0.328299	0.365264	BM386608	1390272_at	DPH5 homolog (S. cerevisiae)	Rn.12336	295394	Dph5	2
4.763860e-07	2.150426e-02	5.550314e-01	9.16394	9.34948	9.41726	9.98429	10.4549	10.4873	0.171473	0.053551	0.112218	0.093548	0.053236	0.118777	AI105088	1371752_at	RAN guanine nucleotide release factor	Rn.52091	287419	Rangrf	10
9.902990e-03	1.727109e-01	7.612512e-01	4.28559	4.73433	4.72507	4.88778	5.50781	5.90433	0.464088	0.17538	0.296981	0.243112	0.442011	0.120921	BM385462	1372049_at	Rhomboid domain containing 3	Rn.9606	289753	Rhbdd3	14
1.629324e-01	2.511438e-02	3.333199e-01	8.5248	9.51958	9.10269	8.52836	9.65675	10.308	0.550236	0.203549	0.375785	0.437474	0.196225	0.274391	NM_031664	1368227_at	Solute carrier family 28 (sodium-coupled nucleoside transporter), member 2	Rn.10140	60423	Slc28a2	3
1.345437e-02	2.091170e-02	4.829188e-02	3.07773	3.17671	3.1711	3.16378	3.39708	5.01418	0.085564	0.009526	0.008273	0.013976	0.169942	0.579636	BI294340	1382919_at	Solute carrier family 39 (zinc transporter), member 14	Rn.7037	306009	Slc39a14	15
6.403645e-06	2.803272e-03	3.277982e-01	9.45482	9.7857	9.78378	9.96423	10.7123	10.7033	0.200323	0.075031	0.030944	0.112564	0.105079	0.131403	AF150091	1370366_at	Translocase of inner mitochondrial membrane 10 homolog (yeast)	Rn.8106	64464	Timm10	3
1.649059e-03	2.115690e-03	1.483705e-02	5.0249	4.76486	5.07269	5.00909	5.25948	6.9172	0.356854	0.093624	0.167784	0.171384	0.088288	0.312322	AW433692	1397929_at	Transcribed locus	Rn.171873	0	0	20
3.484119e-06	3.593746e-03	2.642494e-01	8.46236	8.78486	8.74906	9.02652	9.61314	9.80964	0.210805	0.051726	0.121721	0.091983	0.098054	0.061632	AA848782	1389983_at	Nucleolar complex associated 2 homolog (S. cerevisiae)	Rn.3274	313777	Noc2l	5
1.390346e-03	3.198907e-02	1.798126e-01	3.60178	3.63677	4.21764	4.89847	4.0046	4.67689	0.177664	0.146421	0.105785	0.04491	0.00872	0.355011	BG375376	1389463_at	Protein kinase, cAMP dependent regulatory, type I, beta	Rn.145151	25521	Prkar1b	12
2.273692e-05	5.433611e-03	2.276303e-01	8.75129	9.05465	9.05298	9.23265	9.77799	10.126	0.1523	0.043913	0.177857	0.081106	0.140024	0.083503	AW525817	1379521_at	Asparagine-linked glycosylation 3, alpha-1,3- mannosyltransferase homolog (S. cerevisiae)	Rn.106814	287983	Alg3	11
8.479316e-06	1.213991e-01	4.236854e-01	9.49353	9.70731	9.64668	10.2931	10.564	10.8997	0.207826	0.042728	0.213565	0.102134	0.134317	0.080252	BM391890	1371797_at	Carbamoyl-phosphate synthetase 2, aspartate transcarbamylase, and dihydroorotase	Rn.19416	24240	Cad	6
8.245524e-04	2.502082e-04	5.121665e-03	2.58832	2.45468	2.77149	2.62239	2.7214	4.38178	0.16176	0.094819	0.052292	0.132897	0.120595	0.273958	AA963979	1381990_at	UDP-N-acetyl-alpha-D-galactosamine:polypeptide N-acetylgalactosaminyltransferase 1 (GalNAc-T1)	Rn.10266	79214	Galnt1	18
7.875397e-04	1.307659e-03	5.675989e-01	6.06645	6.28622	6.88764	6.47413	7.15892	7.72792	0.03192	0.105226	0.142067	0.359587	0.153725	0.172803	BI294137	1383519_at	Hexokinase 2	Rn.91375	25059	Hk2	4
1.974708e-03	4.142335e-01	9.765706e-01	6.99604	7.38157	7.06117	7.99421	8.55847	8.18484	0.327028	0.063424	0.616292	0.200943	0.093568	0.050715	NM_021661	1370133_at	Regulator of G-protein signaling 19	Rn.88166	59293	Rgs19	3
5.326014e-06	2.980307e-02	3.890199e-01	7.83501	8.12273	7.96169	8.44575	8.97602	9.0202	0.180394	0.02495	0.19312	0.083778	0.064038	0.07463	AI058291	1385644_at	Ring finger protein 121	Rn.20943	308871	Rnf121	1
1.562646e-04	1.592832e-01	1.990528e-01	9.28418	9.61663	9.08473	9.81725	10.4068	10.5194	0.290086	0.078445	0.241259	0.127701	0.154283	0.179948	AW434057	1370215_at	Complement component 1, q subcomponent, beta polypeptide	Rn.6702	29687	C1qb	5
1.806546e-01	4.066494e-02	2.783509e-02	7.06993	7.19745	8.40142	8.27744	7.51122	7.74895	0.258956	0.075589	0.351683	0.140656	0.176886	0.207792	AI100783	1388663_at	similar to death effector domain-containing DNA binding protein 2	0	0	0	0
6.479290e-05	1.089869e-03	1.770084e-03	4.57152	4.70138	4.55529	4.6752	5.25108	6.78802	0.125074	0.005785	0.147812	0.023733	0.271572	0.221193	NM_017235	1387233_at	Hydroxysteroid (17-beta) dehydrogenase 7	Rn.7040	29540	Hsd17b7	13
3.794674e-05	2.879073e-03	2.700388e-01	6.06716	6.87883	6.58449	6.85742	7.59432	7.94614	0.150993	0.067832	0.141584	0.335137	0.1239	0.161195	BE120656	1383028_at	Similar to CDV-3B	Rn.8104	315970	LOC315970	8
2.033215e-04	4.057245e-05	7.057999e-02	7.3881	7.54561	8.1922	7.51786	8.41767	8.73589	0.042592	0.078688	0.191899	0.046297	0.068593	0.086399	BE098803	1376513_a_at	Transcribed locus	Rn.125774	0	0	3
6.570845e-05	9.531940e-01	8.745514e-02	6.14618	6.53912	6.14374	7.35182	6.84543	7.31624	0.215675	0.054677	0.276856	0.141064	0.124954	0.064033	AW523351	1380562_at	RNA pseudouridylate synthase domain containing 3	Rn.45622	362416	Rpusd3	4
6.495210e-06	1.551158e-03	3.965247e-01	11.9303	12.288	12.3899	12.484	13.2642	13.246	0.148369	0.067734	0.142295	0.051013	0.084292	0.13731	AA849399	1370885_at	Cathepsin Z	Rn.1475	252929	Ctsz	3
6.268333e-03	1.023380e-02	5.033967e-01	6.43815	7.40996	7.24164	7.02286	7.97615	8.5363	0.259846	0.244374	0.454072	0.285564	0.077045	0.138633	NM_020542	1370083_at	Chemokine (C-C motif) receptor 1	Rn.34673	57301	Ccr1	8
1.376884e-01	5.146370e-03	6.816365e-01	7.05234	7.20128	8.08525	7.6754	7.30738	8.32197	0.082159	0.252055	0.075508	0.052553	0.095971	0.40226	BF416979	1379611_at	Transcribed locus	Rn.75037	0	0	5
1.409969e-04	1.391431e-02	2.924150e-01	7.66542	7.6714	8.23959	8.17435	8.80344	8.89142	0.167232	0.162324	0.197653	0.086773	0.135331	0.11686	AA819819	1382663_at	Basic leucine zipper transcription factor, ATF-like	Rn.16670	299206	Batf	6
1.066249e-03	9.511233e-04	9.541597e-03	2.58972	2.57821	2.76449	2.65922	2.90019	4.42824	0.110941	0.119241	0.065693	0.113913	0.169852	0.304198	NM_017155	1387721_at	Adenosine A1 receptor	Rn.32078	29290	Adora1	13
1.757215e-01	8.895788e-04	6.065265e-01	6.73949	8.83703	7.49552	5.64796	8.4652	7.44347	0.117037	0.191698	0.53574	0.420595	0.360758	0.43056	AW521319	1382603_at	Transcribed locus	Rn.198553	0	0	1
8.389342e-07	2.795674e-02	6.975702e-01	7.2451	7.42832	7.59775	8.13492	8.57371	8.60613	0.163726	0.036862	0.190937	0.049645	0.054289	0.084063	AI171164	1389061_at	NOL1/NOP2/Sun domain family, member 5	Rn.220169	288595	Nsun5	12
2.837878e-05	1.773449e-03	2.764611e-01	7.58371	7.84886	8.17078	8.07054	8.88616	8.87978	0.0976	0.053996	0.167792	0.141263	0.140904	0.101568	BE101337	1382396_at	Ubiquitin family domain containing 1	Rn.198517	293454	Ubfd1	1
1.882366e-05	7.979773e-02	4.330409e-01	7.14252	7.53159	7.211	7.86722	8.32917	8.39668	0.114541	0.048478	0.184996	0.139129	0.189917	0.112789	BI296403	1374506_at	DEAD (Asp-Glu-Ala-Asp) box polypeptide 31	Rn.63648	311835	Ddx31	3
1.067424e-02	1.748227e-02	2.279619e-02	3.44643	3.46395	3.52407	4.95642	3.47154	3.58215	0.163375	0.048173	0.088169	0.528113	0.096058	0.100465	BI297603	1395612_at	Pellino 3	Rn.212107	309157	Peli3	1
2.598130e-05	3.170643e-03	7.010814e-01	8.97982	9.52323	9.51711	9.66551	10.5266	10.4503	0.138683	0.056464	0.181126	0.21683	0.138699	0.11983	AI555854	1392528_at	Granulocyte-macrophage colony stimulating receptor alpha	0	0	0	0
1.731502e-04	4.859216e-02	5.338194e-01	7.54156	7.90311	7.75374	8.06965	8.67128	8.76418	0.323884	0.086878	0.175794	0.181494	0.100591	0.06909	BG666928	1377759_at	BH3 interacting domain death agonist	Rn.31142	64625	Bid	4
2.441969e-03	6.688585e-02	8.715128e-01	4.22333	5.56054	5.89544	3.01038	3.73688	4.16052	0.546194	0.44262	0.544268	0.626568	0.440596	0.094716	NM_017019	1368592_at	Interleukin 1 alpha	Rn.12300	24493	Il1a	3
2.811167e-03	3.980528e-02	6.942972e-01	2.33118	2.77344	2.79197	2.78085	3.7086	3.55165	0.04083	0.008653	0.006759	0.013272	0.376615	0.276313	AI236084	1375900_at	Tumor necrosis factor receptor superfamily, member 9	Rn.22307	500590	Tnfrsf9	5
1.379990e-02	1.933509e-01	6.686193e-01	5.64129	6.14317	5.98802	6.18242	6.75531	7.1612	0.705671	0.166425	0.240933	0.384935	0.13604	0.093089	AF136282	1369683_at	BH3 interacting domain death agonist	Rn.31142	64625	Bid	4
3.094860e-06	8.378525e-04	2.512120e-01	12.185	12.448	12.5993	12.6579	13.3531	13.4112	0.143481	0.072236	0.109995	0.053105	0.120745	0.028931	BI284739	1370928_at	Lipopolysaccharide-induced TNF factor	Rn.6940	65161	Litaf	10
1.706496e-04	3.261063e-03	1.947702e-01	6.51178	6.81228	6.95349	6.83037	7.78215	7.54584	0.072857	0.085766	0.090431	0.131431	0.154997	0.173556	BI299402	1389625_at	Coiled-coil-helix-coiled-coil-helix domain containing 4	Rn.16427	312559	Chchd4	4
5.428502e-03	7.051080e-01	4.125922e-02	6.13155	7.16984	7.28503	6.52223	5.82621	5.87941	0.311746	0.247877	0.135943	0.544219	0.169771	0.139108	BF565038	1386701_at	Transcribed locus	Rn.156229	0	0	14
1.287496e-04	7.070243e-02	6.189149e-01	9.02843	9.29683	9.2848	9.6095	10.1145	10.288	0.276496	0.061053	0.13156	0.108732	0.2122	0.1164	NM_130744	1367913_at	Cytoglobin	Rn.105938	170520	Cygb	10
9.913467e-04	8.510199e-03	2.193228e-02	6.61945	6.62072	6.55928	8.39017	7.00629	6.71484	0.153428	0.087171	0.218861	0.350266	0.221479	0.107812	NM_017084	1387672_at	Glycine N-methyltransferase	Rn.11142	25134	Gnmt	9
2.922555e-05	1.449313e-01	1.117693e-01	7.19736	7.66794	7.27807	8.05833	8.25544	8.77845	0.392469	0.033352	0.197999	0.152755	0.052709	0.042639	NM_080783	1368074_at	UDP-galactose-4-epimerase	Rn.29908	114860	Gale	5
2.636451e-05	2.534274e-02	6.217178e-01	8.02715	8.33493	8.35684	8.68145	9.18949	9.38157	0.272531	0.091232	0.148748	0.101373	0.130921	0.079829	AA892305	1389753_at	Brain protein 16	Rn.17102	315094	Brp16	7
3.828046e-05	2.834778e-03	3.895589e-01	8.76689	8.99273	9.40689	9.32461	10.0446	10.1316	0.239861	0.075202	0.138599	0.137017	0.133282	0.088814	AI229905	1392662_at	CDGSH iron sulfur domain 2	Rn.24858	295457	Cisd2	2
4.605597e-04	1.706573e-03	4.240709e-03	3.78715	3.89621	3.85495	4.03704	4.06017	5.69291	0.083063	0.062908	0.098639	0.169352	0.206603	0.27057	AW919370	1395534_at	RAS-like, family 10, member B	Rn.8804	303382	Rasl10b	10
5.061115e-05	2.507314e-01	6.531192e-01	9.1891	9.36754	9.30597	9.86424	10.1932	10.3527	0.19474	0.090642	0.220962	0.158392	0.063553	0.141564	AI548699	1389248_at	Galactokinase 1	Rn.198917	287835	Galk1	10
4.837368e-04	2.709369e-02	1.236826e-01	4.03358	4.80621	4.28194	4.68754	5.21912	5.72007	0.290159	0.049894	0.038582	0.014812	0.096034	0.359264	BF288406	1392750_at	ESTs	0	0	0	0
1.870339e-01	4.827595e-02	6.247942e-02	4.60411	4.80734	4.572	6.40429	4.55629	4.28075	0.692918	0.270398	0.185554	0.348332	0.268514	0.233793	AW534032	1384863_at	Copine VII	Rn.145177	361433	Cpne7	19
8.113147e-05	2.422471e-02	9.887313e-01	6.94239	7.46369	6.56304	8.21302	8.7329	7.91102	0.428278	0.081401	0.358065	0.166918	0.195237	0.114047	BE103199	1379780_at	Similar to mKIAA0386 protein	Rn.202381	306934	RGD1306939	17
4.966802e-06	1.322156e-02	8.946635e-01	7.9426	8.17431	8.45485	8.83082	9.22401	9.48218	0.273924	0.048626	0.119863	0.141367	0.106651	0.125328	BI276730	1389765_at	Notchless homolog 1 (Drosophila)	Rn.19087	303372	Nle1	10
8.835519e-07	5.268675e-04	6.509194e-01	7.86019	8.57747	8.38703	8.79164	9.52169	9.56039	0.18903	0.083284	0.099351	0.057914	0.087854	0.139847	AI407064	1389862_at	Nucleolar protein 12	Rn.17454	362955	Nol12	7
5.584829e-01	2.502082e-04	2.953132e-01	9.45254	10.2803	11.2388	9.72908	10.2169	10.7158	0.248276	0.09515	0.121534	0.165638	0.188651	0.253495	AI179988	1388666_at	Ectodermal-neural cortex 1	Rn.3039	294674	Enc1	2
5.723402e-06	2.820933e-02	5.496276e-01	8.65064	8.90658	8.91627	9.34559	9.73354	9.96167	0.231475	0.051902	0.15052	0.082964	0.085289	0.089883	AI406314	1372661_at	Transducin (beta)-like 3	Rn.32013	287120	Tbl3	10
1.897389e-06	7.076696e-04	8.536373e-01	10.4637	11.2517	11.0465	11.4444	12.2576	12.1987	0.262459	0.024341	0.149401	0.208102	0.03145	0.030284	BI292558	1372691_at	Uridine phosphorylase 1	Rn.101932	289801	Upp1	14
8.049070e-06	1.283194e-03	4.739614e-01	7.04056	7.46635	7.45288	7.57171	8.33498	8.29239	0.165995	0.072873	0.086604	0.006129	0.109231	0.139192	AA998314	1378958_at	Coiled-coil domain containing 86	Rn.40466	293738	Ccdc86	1
2.382360e-03	3.319316e-01	9.018518e-01	3.20466	3.51405	3.48726	3.9449	4.55896	4.35903	0.103018	0.115972	0.156467	0.151132	0.320309	0.403781	NM_053995	1368387_at	3-hydroxybutyrate dehydrogenase, type 1	Rn.36635	117099	Bdh1	11
1.919835e-04	8.526228e-02	5.606435e-01	8.83304	9.12739	9.02595	9.36368	9.85061	10.0048	0.251135	0.083033	0.211783	0.025716	0.165197	0.082125	NM_133419	1368649_at	Dyskeratosis congenita 1, dyskerin	Rn.4223	170944	Dkc1	X
9.415661e-04	1.391431e-02	6.049337e-01	4.07047	4.33681	4.56605	4.45191	5.12852	5.31692	0.007078	0.074589	0.124996	0.153369	0.247557	0.187551	AW525958	1395524_at	Transcribed locus	Rn.202728	0	0	12
4.553937e-07	2.492097e-06	1.199283e-04	4.06279	4.08716	4.38654	4.39176	4.76274	6.59874	0.086131	0.109962	0.113018	0.037004	0.165036	0.039687	BE098162	1390884_a_at	UDP-GlcNAc:betaGal beta-1,3-N-acetylglucosaminyltransferase 7	Rn.39638	316583	B3gnt7	9
1.613428e-02	4.803902e-03	1.519921e-02	3.82469	3.77957	3.8452	3.82084	3.77691	5.09667	0.00654	0.030963	0.02542	0.013888	0.059824	0.356855	BF397752	1396264_at	Transcribed locus	Rn.205358	0	0	11
1.746310e-03	4.309624e-03	9.541597e-03	2.10848	2.13502	2.12237	2.11728	2.40027	3.59752	0.017485	0.006727	0.00761	0.01119	0.247404	0.255973	NM_031738	1387585_at	Solute carrier family 29 (nucleoside transporters), member 2	Rn.37517	65194	Slc29a2	1
3.962814e-04	4.864214e-04	1.169412e-01	6.48309	7.85358	7.50999	6.19265	7.17	6.20786	0.250418	0.060473	0.177801	0.164513	0.054999	0.249144	AI044125	1380512_at	Dipeptidase 2	Rn.20731	291984	Dpep2	19
7.483854e-04	6.962165e-02	4.734809e-01	9.97722	10.6256	10.2982	10.7118	11.2471	11.5519	0.418526	0.08474	0.284028	0.1399	0.158132	0.118129	BF282632	1372752_at	Tetraspanin 4	Rn.11531	293627	Tspan4	1
3.099693e-05	8.008093e-03	3.004942e-01	9.28522	9.4068	9.7204	9.74347	10.356	10.3674	0.1664	0.034054	0.175354	0.143337	0.044596	0.087983	AI408842	1375645_at	Similar to DNA segment, Chr 4, ERATO Doi 22, expressed	Rn.22136	500575	RGD1560286	5
2.489467e-01	4.275734e-02	6.676093e-01	6.81774	8.28217	7.57676	7.70731	8.82135	7.50144	0.366094	0.100797	0.255435	0.16519	0.37813	0.722082	NM_012798	1387040_at	Mal, T-cell differentiation protein	Rn.10174	25263	Mal	3
1.724765e-02	6.443381e-05	2.832191e-01	11.4225	12.5638	11.578	11.7965	12.582	12.0681	0.114287	0.01721	0.099351	0.235055	0.128919	0.085972	AA800908	1392785_at	Transcribed locus	Rn.13832	0	0	15
4.263245e-05	6.082817e-04	3.482870e-01	9.10376	9.13252	9.88632	9.65434	10.1609	10.5307	0.246614	0.021975	0.11398	0.210757	0.087813	0.092722	BI286141	1371073_at	UDP-Gal:betaGlcNAc beta 1,4- galactosyltransferase, polypeptide 1	Rn.17157	24390	B4galt1	5
1.555747e-03	2.156829e-02	3.900779e-02	3.16359	3.16657	3.16592	3.16315	4.02211	5.14702	0.048407	0.035802	0.045925	0.206161	0.37535	0.395684	BE120660	1392196_at	Transcribed locus	Rn.171751	0	0	1
9.198191e-07	4.453429e-03	5.659947e-01	7.84827	8.05776	8.31001	8.61564	9.09159	9.14096	0.140497	0.051968	0.11426	0.053902	0.029006	0.141131	AI178019	1374326_at	Peter pan homolog (Drosophila)	Rn.144881	298699	Ppan	8
6.776785e-03	9.796589e-04	7.232690e-04	7.55974	7.2004	7.24956	6.02146	8.66176	9.76233	0.19862	0.171022	0.296335	0.545521	0.165041	0.24383	AW531909	1390306_at	Transcribed locus	Rn.47844	0	0	6
4.549225e-04	1.842395e-01	5.653999e-01	8.57917	9.22232	8.85428	9.55835	9.94079	10.2017	0.423858	0.094799	0.320574	0.229392	0.161001	0.121693	BI290159	1383426_at	Proline-serine-threonine phosphatase-interacting protein 1	Rn.6937	300732	Pstpip1	8
1.178323e-02	2.202687e-02	1.162997e-01	4.03246	4.97366	4.15965	4.3675	5.10623	5.448	0.200369	0.135316	0.151928	0.084922	0.176554	0.371456	BM384497	1372611_at	Similar to RIKEN cDNA 2010305A19	Rn.21005	298377	RGD1305274	5
2.573163e-02	4.629827e-02	6.507305e-02	12.0092	11.9598	11.9611	11.8235	12.3929	13.7614	0.240396	0.058848	0.355419	0.543701	0.276261	0.224069	M74494	1371108_a_at	ATPase, Na+/K+ transporting, alpha 1 polypeptide	Rn.2992	24211	Atp1a1	2
2.671097e-02	1.858812e-01	7.477877e-01	3.89257	4.49604	4.62334	4.78323	5.08871	6.00194	0.602117	0.120549	0.443726	0.260674	0.625462	0.203874	AW532298	1398108_at	Rho GDP dissociation inhibitor (GDI) alpha	Rn.1801	360678	Arhgdia	10
1.865295e-01	6.090706e-03	1.257060e-02	6.45181	6.3111	6.56721	4.88068	7.78602	8.02452	0.235509	0.154447	0.077874	0.558979	0.386725	0.511186	BE102340	1393469_at	ESTs	0	0	0	0
3.323156e-04	4.196690e-03	3.694830e-01	11.5434	11.8036	12.0122	11.8505	12.6027	12.5972	0.209611	0.082245	0.025623	0.007256	0.175332	0.128962	BI296385	1372064_at	Chemokine (C-X-C motif) ligand 16	Rn.7070	497942	Cxcl16	10
5.183419e-07	7.149981e-05	8.259732e-01	7.27216	8.06197	8.07548	8.26064	9.17075	9.02851	0.12983	0.011997	0.034037	0.273516	0.042812	0.076696	AI170948	1390571_at	G protein-coupled receptor 4	Rn.23364	308408	Gpr4	1
3.420527e-02	9.287818e-02	5.990276e-01	9.66353	10.4324	10.052	10.0721	10.8438	11.1207	0.509484	0.139125	0.31745	0.345527	0.121401	0.30562	AI716211	1392547_at	Hypothetical LOC302884	Rn.106101	302884	MGC105649	3
1.740065e-03	6.333025e-02	6.381956e-01	6.75602	7.27143	7.31645	7.49462	8.43993	7.95495	0.464888	0.180738	0.184019	0.231761	0.19449	0.171853	NM_031348	1387794_at	Ficolin (collagen/fibrinogen domain containing) 1	Rn.20051	83517	Fcn1	3
4.121160e-05	1.559831e-01	2.452368e-01	7.32394	7.71248	7.28546	7.99802	8.3267	8.48429	0.32117	0.056366	0.128273	0.053628	0.147675	0.088505	BM386615	1389595_at	Dihydrouridine synthase 2-like, SMM1 homolog (S. cerevisiae)	Rn.18304	291978	Dus2l	19
1.250961e-03	2.039277e-05	2.031081e-02	8.1188	7.63956	9.26395	8.34892	8.79451	9.4117	0.100882	0.088757	0.085853	0.085005	0.199519	0.15794	NM_017161	1387395_at	Adenosine A2B receptor	Rn.89544	29316	Adora2b	10
9.230315e-01	2.397994e-02	7.723647e-01	13.9708	15.1818	13.7673	14.3916	15.0619	13.3427	0.376068	0.106211	0.488036	0.672334	0.054765	0.641091	M24024	1388071_x_at	RT1 class Ib, locus Aw2	Rn.116787	24737	RT1-Aw2	20
3.664974e-05	7.688333e-02	6.463476e-01	9.93156	10.0156	10.2609	10.5368	10.9405	10.9874	0.237661	0.080348	0.152643	0.057174	0.123848	0.084708	AF095585	1370347_at	PDZ and LIM domain 7	Rn.7274	286908	Pdlim7	17
2.480735e-04	4.257882e-01	5.482258e-01	5.79872	6.23506	5.94484	6.77837	6.94626	7.25112	0.379124	0.053929	0.319424	0.110132	0.178056	0.104651	BF283385	1376037_at	Achalasia, adrenocortical insufficiency, alacrimia (Allgrove, triple-A)	Rn.104730	300259	Aaas	7
2.149472e-04	9.964305e-01	9.965465e-02	7.58008	7.80546	8.20786	9.07396	8.87819	8.48528	0.29113	0.079854	0.270757	0.200716	0.179122	0.148409	BE111805	1372321_at	Lymphoblastic leukemia derived sequence 1	Rn.17352	304663	Lyl1	19
2.239093e-01	4.863634e-03	4.272000e-01	9.30351	10.8297	9.69178	9.82198	10.6326	10.2226	0.198667	0.163269	0.408461	0.199144	0.204503	0.12622	AI009013	1392539_at	Biliverdin reductase B (flavin reductase (NADPH))	Rn.161812	292737	Blvrb	1
2.994544e-06	2.756817e-03	5.380464e-01	7.7697	8.32859	7.89006	8.48664	9.07122	8.88677	0.088541	0.016093	0.094465	0.115693	0.138494	0.128393	NM_031772	1387098_at	Polymerase (RNA) I polypeptide A	Rn.24877	83581	Polr1a	4
9.997985e-01	6.494781e-03	1.726024e-01	6.3323	8.08568	7.31255	7.1743	7.82278	6.73371	0.428192	0.109468	0.196453	0.360621	0.351927	0.186032	BE115481	1379674_at	Core-binding factor, runt domain, alpha subunit 2, translocated to, 3 (human)	Rn.128745	361431	Cbfa2t3	19
9.393359e-04	5.200912e-02	4.409653e-01	6.16592	7.13695	6.50455	7.09959	7.7146	7.87976	0.457616	0.162455	0.08139	0.141447	0.213535	0.312708	AA901341	1372326_at	Solute carrier family 2 (facilitated glucose transporter), member 3	Rn.95055	25551	Slc2a3	4
1.777944e-04	4.023562e-03	1.548414e-02	2.85558	2.62899	2.84191	3.05946	3.37588	4.81609	0.076154	0.0602	0.113961	0.084765	0.342483	0.239948	AA943822	1379943_at	Transcribed locus	Rn.169315	0	0	8
1.489837e-06	8.700848e-03	1.542271e-01	7.61595	7.71049	8.06983	8.29359	8.76795	8.6786	0.087318	0.043679	0.09866	0.137472	0.086402	0.098932	BE097533	1373788_at	solute carrier family 41, member 1	0	0	0	0
1.251710e-03	4.322686e-02	4.113130e-01	8.15212	8.72415	8.341	8.63339	9.19641	9.33663	0.220936	0.023538	0.234044	0.068391	0.185009	0.164871	BI280384	1373660_at	AFG3(ATPase family gene 3)-like 1 (S. cerevisiae)	Rn.41391	361436	Afg3l1	19
1.071670e-03	9.962576e-01	9.060043e-01	5.98681	6.05131	6.10523	7.06405	6.99243	6.90112	0.371318	0.068165	0.422086	0.145177	0.087991	0.128039	AI177626	1387876_at	Signal transducer and activator of transcription 5B	Rn.54486	25126	Stat5b	10
4.656786e-03	1.076530e-03	4.639537e-02	3.50979	3.39365	3.83801	3.56994	3.74643	5.23522	0.036352	0.107991	0.139735	0.013084	0.228806	0.313181	NM_024356	1368503_at	GTP cyclohydrolase 1	Rn.28195	29244	Gch1	15
1.220322e-02	1.941362e-02	9.101195e-01	2.81209	3.13278	3.68482	3.30713	3.90028	4.39553	0.125833	0.09067	0.325844	0.116063	0.254923	0.325319	BE098727	1375751_at	ESTs, Weakly similar to SH3 domain binding protein (R.norvegicus)	0	0	0	0
8.728451e-01	3.193567e-04	1.088274e-02	8.65406	10.0887	9.0576	9.63521	9.69599	8.54531	0.078682	0.054536	0.198276	0.249405	0.226378	0.069943	BF285339	1374719_at	Transcribed locus, moderately similar to NP_001074238.1 UHRF1 (ICBP90) binding protein 1 [Mus musculus]	Rn.15521	0	0	20
4.737095e-02	3.203123e-02	3.926193e-02	7.20347	7.30027	7.20611	7.13897	7.30505	8.45153	0.222977	0.117835	0.199635	0.212565	0.174192	0.247126	BI273703	1379361_at	Peroxisomal biogenesis factor 11 alpha	Rn.14519	85249	Pex11a	1
4.594245e-04	1.260021e-01	8.507079e-01	8.36935	8.65254	8.69584	9.00753	9.37632	9.58712	0.257737	0.053414	0.296345	0.152496	0.083113	0.070952	BM392053	1372677_at	Deoxyhypusine hydroxylase/monooxygenase	Rn.38296	314644	Dohh	7
4.410062e-02	5.690816e-04	1.134412e-03	4.85398	4.82119	5.0064	6.61299	4.42383	4.68459	0.024028	0.071581	0.144809	0.392848	0.166445	0.108443	BF563936	1394309_at	Tektin 5	Rn.145418	363538	Tekt5	10
8.559658e-03	1.314597e-02	5.191018e-02	3.36196	3.21399	3.28363	4.7615	3.4868	3.28615	0.033658	0.04681	0.063164	0.531296	0.205794	0.021065	AI111644	1383390_at	Transcribed locus, strongly similar to NP_082389.1 hypothetical protein LOC72125 [Mus musculus]	Rn.20259	0	0	15
5.329390e-03	3.760602e-03	2.794872e-01	10.63	11.6085	11.2623	11.0803	11.9183	12.374	0.289473	0.029597	0.189313	0.223471	0.287419	0.13105	BG379319	1371913_at	Transforming growth factor, beta induced	Rn.1046	116487	Tgfbi	17
1.430969e-04	2.231604e-03	8.905789e-01	6.06897	6.73725	6.7328	6.71101	7.56916	7.51307	0.259323	0.010394	0.091147	0.178434	0.016511	0.231394	BE109434	1381687_at	Transcribed locus, strongly similar to NP_001101752.1 hypothetical protein LOC360569 [Rattus norvegicus]	Rn.216610	0	0	*
5.503069e-05	7.882120e-02	1.712005e-01	5.26916	5.57779	5.8783	6.26259	6.99945	6.41686	0.221887	0.101083	0.147975	0.297118	0.110559	0.202896	AA999037	1382343_at	Transcribed locus	Rn.33165	0	0	X
1.366862e-04	3.553445e-03	8.006185e-01	10.5659	11.1402	11.0548	11.1154	11.8598	11.8459	0.188693	0.045561	0.165694	0.150465	0.135015	0.124229	AI177761	1375010_at	Cd68 molecule	Rn.12478	287435	Cd68	10
3.288492e-02	1.144227e-01	1.995114e-01	2.07884	2.07591	2.13553	1.99965	2.77456	3.87443	0.032437	0.034685	0.051442	0.032103	0.428295	0.671908	AI044222	1382454_at	Chemokine (C-X-C motif) ligand 9	Rn.7391	246759	Cxcl9	14
1.315878e-05	5.691113e-03	7.120112e-01	8.41966	8.77862	8.7634	8.96886	9.5466	9.50296	0.077908	0.009738	0.188465	0.14611	0.055869	0.044401	AI176503	1371712_at	Transcribed locus, strongly similar to NP_571571.1 smx5 [Danio rerio]	Rn.216424	0	0	*
1.697359e-04	6.805091e-04	7.276655e-02	9.67105	9.73269	10.4023	10.0065	10.6912	10.7374	0.046977	0.058896	0.161025	0.137085	0.079133	0.120411	AI179422	1371537_at	UDP-Gal:betaGlcNAc beta 1,4-galactosyltransferase, polypeptide 5	Rn.107246	362275	B4galt5	3
2.602565e-05	7.217268e-03	8.764860e-01	7.61634	8.24721	8.05406	8.40939	9.03642	9.00159	0.240289	0.109817	0.074605	0.066926	0.05581	0.209424	NM_031677	1369313_at	Four and a half LIM domains 2	Rn.3849	63839	Fhl2	9
5.743852e-06	1.927832e-02	7.049859e-01	6.76967	7.11331	6.46895	7.72581	8.29313	7.78843	0.196321	0.083219	0.128073	0.142336	0.158609	0.225675	NM_012855	1368251_at	Janus kinase 3	Rn.11159	25326	Jak3	16
2.249264e-04	7.528848e-02	7.536893e-01	8.08762	8.52782	8.30143	8.71578	9.19293	9.20612	0.258905	0.064968	0.209019	0.193055	0.131639	0.031745	AI044250	1376751_at	Transcribed locus, strongly similar to NP_062315.1 serine/threonine kinase 19 [Mus musculus]	Rn.164754	0	0	20
8.410769e-03	3.793208e-01	1.400820e-01	5.18607	5.6964	5.66371	6.38679	5.66111	6.38799	0.094571	0.020827	0.205136	0.269601	0.249593	0.309044	AW525132	1390961_at	Glycoprotein IX (platelet)	Rn.9617	502858	Gp9	4
1.422566e-04	9.084082e-01	8.083026e-02	4.10084	4.58234	3.99997	5.15274	4.84732	5.31676	0.274468	0.070299	0.167805	0.131536	0.261364	0.06787	BF564921	1383727_at	Transcribed locus	Rn.58317	0	0	1
2.720486e-06	5.142519e-04	3.660437e-01	11.2861	11.5594	11.7487	11.7646	12.3545	12.3689	0.154943	0.012961	0.082727	0.137824	0.047138	0.037819	NM_013091	1367715_at	Tumor necrosis factor receptor superfamily, member 1a	Rn.11119	25625	Tnfrsf1a	4
5.229198e-03	7.231097e-02	6.608294e-02	9.66409	10.3927	10.3705	10.9079	10.2264	11.3512	0.293428	0.034021	0.171771	0.192667	0.338956	0.193058	BF397271	1379743_at	Nucleotide binding protein 2	0	0	0	0
1.751133e-06	2.300787e-04	1.261766e-01	7.81701	8.54406	8.59671	8.78656	9.81121	9.22937	0.14194	0.057846	0.085104	0.203101	0.067758	0.143342	AW522786	1378887_at	Transcribed locus	Rn.32437	0	0	1
5.962658e-03	9.679790e-01	5.178781e-01	5.83508	6.11324	5.58799	6.89621	6.56859	6.96278	0.601865	0.147716	0.51597	0.140373	0.07106	0.13764	NM_133553	1368346_at	UDP-Gal:betaGlcNAc beta 1,3-galactosyltransferase, polypeptide 4	Rn.24575	171079	B3galt4	20
2.596662e-05	1.989299e-02	8.393146e-01	9.6991	10.1092	10.0422	10.3685	10.8457	10.9025	0.107505	0.13607	0.043817	0.248268	0.096429	0.101793	AI043958	1380410_at	Transcribed locus	Rn.96000	0	0	5
5.189797e-04	2.500928e-02	9.577473e-01	10.2999	10.5681	10.9343	10.9891	11.3946	11.7236	0.405901	0.073535	0.064992	0.055408	0.192253	0.169225	BM389296	1371809_at	Mitochondrial ribosomal protein S18B	Rn.114	294230	Mrps18b	20
2.503264e-02	1.335184e-03	1.102515e-01	3.3561	5.2789	3.67994	3.32089	3.93953	3.41656	0.01592	0.294682	0.274096	0.05624	0.332064	0.004087	BI296352	1380651_at	Ring finger protein (C3H2C3 type) 6	Rn.53030	304271	Rnf6	12
2.135153e-06	6.771126e-04	3.234777e-01	12.3512	12.6284	13.1066	13.1454	13.685	13.7637	0.028065	0.076451	0.180083	0.022116	0.088221	0.080678	NM_053352	1367940_at	Chemokine (C-X-C motif) receptor 7	Rn.12959	84348	Cxcr7	9
8.464866e-05	1.715475e-02	7.796506e-01	11.5711	11.9554	11.9389	12.1411	12.7662	12.6155	0.225522	0.029823	0.193801	0.084977	0.07849	0.094068	AI232788	1370219_at	Cytochrome b-245, alpha polypeptide	Rn.5856	79129	Cyba	19
4.263245e-05	4.559977e-03	7.551093e-01	11.0561	11.462	11.5036	11.6082	12.1427	12.2923	0.246394	0.074487	0.084243	0.202152	0.055313	0.040271	AI236590	1374468_at	Myeloid differentiation primary response gene 88	Rn.37341	301059	Myd88	8
1.103450e-02	1.454512e-02	7.952648e-01	5.23131	5.90068	5.91082	5.65285	6.69634	6.45171	0.434298	0.113809	0.161706	0.069554	0.149717	0.266965	AA997407	1381529_at	Transcribed locus	Rn.203759	0	0	12
4.558891e-04	3.844009e-04	1.083708e-01	9.11278	9.42079	9.93789	9.42393	10.3296	10.2515	0.181524	0.081731	0.076643	0.068681	0.166044	0.096063	AI170193	1388686_at	Regulator of calcineurin 1	Rn.12942	266766	Rcan1	11
3.910248e-02	3.275348e-03	1.361462e-02	6.28521	6.03236	7.76989	6.10778	6.35065	6.36721	0.131435	0.051402	0.182777	0.50305	0.113212	0.120574	AA860044	1379500_at	Coiled-coil domain containing 117	Rn.20126	498404	Ccdc117	14
5.400560e-06	2.207880e-04	2.984916e-01	7.60415	8.00342	8.27129	8.15082	8.89223	8.83455	0.048944	0.065384	0.130047	0.139002	0.073396	0.070534	BF545192	1383655_at	TNFAIP3 interacting protein 2	Rn.17607	305451	Tnip2	14
3.262526e-04	4.733879e-04	8.370262e-01	6.78086	7.67836	7.64167	7.38772	8.51927	8.31219	0.101421	0.065076	0.227905	0.069105	0.109135	0.210652	BI295501	1392579_at	Oligonucleotide/oligosaccharide-binding fold containing 2A	Rn.21433	363227	Obfc2a	9
1.332842e-04	4.318997e-02	8.479670e-01	12.2058	12.648	12.4754	12.8318	13.3335	13.3079	0.291179	0.047814	0.169887	0.072918	0.134064	0.072262	NM_021909	1368207_at	FXYD domain-containing ion transport regulator 5	Rn.24997	60338	Fxyd5	1
1.694120e-05	4.753614e-01	9.207805e-01	6.02902	6.23105	6.20886	6.94414	7.05998	7.17747	0.023973	0.066657	0.081335	0.177217	0.192365	0.189624	AW527467	1390292_at	Transmembrane protein 8 (five membrane-spanning domains)	Rn.21890	303004	Tmem8	10
4.995006e-04	4.325588e-01	9.471512e-01	9.48118	9.56422	9.81269	10.3003	10.4924	10.5851	0.192859	0.048481	0.129612	0.113099	0.196462	0.324755	BI301117	1381161_a_at	Transcribed locus	Rn.196112	0	0	12
2.375760e-04	4.318997e-02	9.596182e-01	10.3951	10.8341	10.8087	11.0644	11.6147	11.5779	0.300417	0.047273	0.222731	0.127956	0.076275	0.106146	NM_030847	1367914_at	Epithelial membrane protein 3	Rn.6782	81505	Emp3	1
2.727843e-06	8.664742e-05	5.323736e-04	9.70766	9.62875	9.76261	9.68463	10.5501	11.5846	0.03977	0.065392	0.064174	0.026582	0.219765	0.09277	BI295873	1389308_at	DnaJ (Hsp40) homolog, subfamily B, member 11	Rn.14603	360734	Dnajb11	11
1.897965e-02	1.978270e-02	7.445149e-01	6.30814	6.86851	7.25657	6.7771	7.75141	7.71906	0.113499	0.214419	0.299707	0.413229	0.209082	0.168561	BF281131	1368867_at	Eukaryotic translation initiation factor 2C, 2	Rn.35512	59117	Eif2c2	7
9.825911e-05	8.067185e-02	8.720240e-01	8.17504	8.55948	8.48691	8.88508	9.26596	9.36314	0.265456	0.118888	0.152778	0.119381	0.116947	0.111167	BI296317	1378140_at	ADP-ribosylation factor-like 11	Rn.23090	364396	Arl11	15
1.665770e-01	4.924040e-02	5.360888e-01	4.19264	5.12378	4.6308	4.34761	5.26373	5.51586	0.12083	0.117488	0.178578	0.770272	0.106658	0.254117	AW533292	1376532_at	Fibronectin type III domain containing 3B	Rn.757	294925	Fndc3b	2
4.031190e-07	3.733706e-02	4.376416e-01	9.02196	9.16808	9.39573	9.8907	10.1785	10.1202	0.077589	0.045193	0.079589	0.177242	0.060415	0.078534	AI600085	1373162_at	Similar to transmembrane protein 41a	Rn.199221	681708	LOC681708	11
1.774029e-02	2.573548e-02	3.479465e-02	2.5533	2.40485	2.35347	2.50471	3.84169	2.52002	0.120142	0.050757	0.048695	0.065935	0.421154	0.151292	AI138038	1394791_at	Transcribed locus	Rn.204610	0	0	1
1.136241e-02	1.588893e-03	4.270615e-03	2.78242	2.81088	2.72723	3.91455	2.6724	2.7006	0.015514	0.023349	0.178094	0.165553	0.096109	0.121797	NM_053957	1387185_at	Amyloid beta (A4) precursor protein-binding, family B, member 3	Rn.30067	117026	Apbb3	18
4.127086e-03	2.108539e-03	1.598940e-02	7.42318	6.91198	7.36282	7.22136	7.44222	9.07146	0.16973	0.204665	0.087255	0.10488	0.335982	0.20026	BM387197	1373352_at	Similar to S100 calcium binding protein A14	Rn.160952	685385	LOC685385	2
1.165048e-03	8.596186e-02	5.857321e-01	7.41398	7.79497	8.01656	8.14336	8.84275	8.54569	0.311654	0.115719	0.257545	0.236542	0.108729	0.170119	BF552733	1392905_at	Guanine nucleotide binding protein (G protein), gamma 2	Rn.179365	80850	Gng2	*
1.938098e-04	3.922526e-03	9.017987e-01	8.6521	9.49175	9.335	9.45012	10.2198	10.2514	0.22645	0.113988	0.267258	0.127486	0.070087	0.134551	BF407234	1383372_at	Platelet-activating factor receptor	Rn.10137	58949	Ptafr	5
1.204297e-02	3.485180e-01	8.196691e-01	9.09281	9.72145	9.29683	9.85721	10.2934	10.3297	0.187959	0.422365	0.312597	0.19237	0.261009	0.222808	AI412155	1392640_at	Cryptochrome 1 (photolyase-like)	Rn.43646	299691	Cry1	7
7.442716e-03	2.664956e-03	1.894148e-02	9.76926	9.45862	9.7289	9.72001	9.66804	11.1052	0.18624	0.131086	0.06167	0.165202	0.224887	0.224232	BM387197	1389118_s_at	Similar to S100 calcium binding protein A14	Rn.160952	685385	LOC685385	2
7.116840e-02	1.302185e-02	2.576630e-01	5.27745	5.15816	5.69345	5.56477	5.20963	7.00131	0.175306	0.174646	0.169788	0.659559	0.233935	0.341238	BE097574	1378738_at	Potassium voltage-gated channel, shaker-related subfamily, beta member 1	Rn.32090	29737	Kcnab1	2
1.045088e-02	5.937246e-01	1.269318e-01	10.0606	10.1041	8.47747	10.2444	11.1434	11.6209	0.084069	0.098779	1.07822	0.465786	0.241199	0.215341	BI282904	1371442_at	Hypoxia up-regulated 1	Rn.10542	192235	Hyou1	8
9.198191e-07	7.618869e-03	1.422039e-01	8.74939	8.66906	9.2001	9.47793	9.76243	9.82833	0.062459	0.048431	0.159478	0.090058	0.026684	0.084095	BG668333	1389004_at	Josephin domain containing 2	Rn.22861	292876	Josd2	1
9.366936e-03	3.337667e-02	4.699720e-02	8.04085	8.06057	8.0879	9.31246	8.00423	8.37877	0.077468	0.037419	0.15484	0.245826	0.209516	0.237922	AA943735	1373787_at	Solute carrier family 6 (neurotransmitter transporter, glycine), member 9	Rn.32110	116509	Slc6a9	5
5.078292e-04	4.937209e-04	8.458167e-01	10.2451	11.1154	10.8367	10.724	11.7266	11.5305	0.213126	0.052619	0.227958	0.097224	0.060357	0.094374	BI301490	1370904_at	Major histocompatibility complex, class II, DM alpha	Rn.35809	294274	Hla-dma	20
3.196383e-02	1.958570e-02	2.017142e-02	6.93846	7.03052	6.9817	8.09248	7.04065	6.84548	0.101581	0.082407	0.127353	0.051214	0.162169	0.25333	BG376982	1372841_at	Receptor accessory protein 6	Rn.9353	362835	Reep6	7
7.852818e-05	2.521559e-04	3.333020e-03	6.66419	6.63291	6.87661	6.56502	7.46348	8.62712	0.027479	0.082522	0.090555	0.207832	0.274188	0.076294	AI407985	1371480_at	RGD1561797	Rn.119060	499655	RGD1561797	2
7.437665e-01	1.966999e-03	1.447598e-02	4.93559	5.94148	4.47067	6.32786	4.80706	3.95001	0.162859	0.217681	0.136357	0.167715	0.309705	0.431627	AA900127	1383898_at	Family with sequence similarity 3, member D	Rn.38497	289949	Fam3d	15
1.169155e-02	8.497598e-01	4.478032e-01	8.10625	8.49743	8.40777	9.21129	8.72243	9.12479	0.290719	0.075285	0.269784	0.067543	0.205072	0.390423	NM_017035	1367916_at	Phospholipase C, delta 1	Rn.12324	24655	Plcd1	8
1.562953e-02	2.213521e-02	2.821257e-02	2.33106	2.41768	2.32321	3.34063	2.42789	2.33517	0.093025	0.022785	0.070809	0.38962	0.018982	0.062511	AI145761	1376746_at	Transcribed locus, strongly similar to NP_001008893.1 lactate dehydrogenase D [Rattus norvegicus]	Rn.163408	0	0	19
3.759723e-02	1.236042e-01	1.985951e-01	6.91483	6.97924	6.84633	8.14098	7.15123	6.95954	0.242848	0.114374	0.277353	0.253462	0.310833	0.177844	BM391891	1393654_at	Nei endonuclease VIII-like 1 (E. coli)	Rn.154781	367090	Neil1	8
1.974665e-01	7.748871e-03	7.663285e-01	2.85627	3.92726	3.21612	3.31092	3.99297	3.43933	0.088928	0.259086	0.094913	0.088952	0.334985	0.007142	BE116581	1396772_at	Transcribed locus	Rn.171061	0	0	8
7.103753e-05	1.255235e-03	7.066889e-01	8.64045	9.23917	8.99792	9.11734	9.80966	9.71247	0.129217	0.134449	0.076318	0.089461	0.052873	0.137842	AA800031	1371951_at	Four and a half LIM domains 2	Rn.3849	63839	Fhl2	9
1.527170e-06	2.250382e-03	1.397792e-01	10.0326	10.1178	10.5459	10.653	11.0425	11.0497	0.143118	0.044885	0.108636	0.107177	0.051144	0.016088	BF285068	1372498_at	Cytokine induced apoptosis inhibitor 1	Rn.1274	307649	Ciapin1	19
1.251396e-04	1.176645e-02	9.636984e-01	8.74744	9.24345	9.44212	9.54897	10.0998	10.1921	0.09034	0.096282	0.130812	0.330677	0.125747	0.150247	BM388250	1388966_at	Transcribed locus	Rn.164782	0	0	1
1.283244e-01	2.269448e-02	1.824375e-02	11.2533	12.5537	12.4622	11.9144	12.0197	11.5318	0.202697	0.217272	0.218773	0.060616	0.075492	0.19398	NM_012591	1368073_at	Interferon regulatory factor 1	Rn.6396	24508	Irf1	10
2.560216e-01	1.056696e-01	1.519965e-02	6.72434	6.9696	7.39044	8.58145	6.79771	6.6464	0.362846	0.092889	0.261414	0.211861	0.384007	0.310419	NM_032074	1368486_at	Insulin receptor substrate 3	Rn.9791	84021	Irs3	12
1.163005e-02	3.038265e-03	6.307010e-04	8.3577	9.37856	9.49339	8.93216	8.94764	8.55549	0.064686	0.054607	0.173473	0.061776	0.086556	0.056041	BF396191	1375866_at	Transcribed locus	Rn.16981	0	0	10
1.291705e-04	9.172236e-03	6.395808e-03	10.0242	10.0765	9.92543	10.2183	10.5441	11.6791	0.079424	0.044356	0.145413	0.052259	0.216816	0.225019	BE328984	1372805_at	LOC363015	Rn.27612	363015	RGD1310444	8
2.840787e-03	4.425633e-02	7.988606e-01	3.78334	4.74292	3.66794	4.78181	5.50387	4.92254	0.252063	0.267665	0.170722	0.271041	0.423797	0.292769	NM_133534	1369527_at	Chemokine (C-X3-C motif) receptor 1	Rn.10482	171056	Cx3cr1	8
4.054808e-01	9.990175e-03	2.050102e-02	4.81752	4.86535	4.78701	7.28074	4.92984	3.32242	0.221539	0.21655	0.221902	0.435071	0.819977	0.300939	NM_031972	1368130_at	Aldehyde dehydrogenase 3 family, member A1	Rn.105627	25375	Aldh3a1	10
9.112656e-03	9.943048e-02	1.567599e-02	3.02926	2.86059	4.1837	4.32937	3.87666	3.69131	0.141334	0.090064	0.29715	0.417073	0.084548	0.175226	BM388283	1390222_at	Similar to RIKEN cDNA 2310079F23	Rn.33422	305443	RGD1308380	14
4.806562e-02	9.486469e-02	1.831970e-01	6.71495	6.48114	6.91395	8.15477	6.75339	6.9075	0.248939	0.238365	0.251977	0.364633	0.205386	0.376336	NM_022505	1370079_at	Rh blood group, D antigen	Rn.1943	60414	Rhd	5
5.945999e-01	2.487918e-01	4.568556e-03	6.23766	6.73472	7.67177	7.14481	7.27453	6.52942	0.249815	0.085547	0.298747	0.089361	0.133461	0.214305	BE120316	1380858_at	Transcribed locus	Rn.208823	0	0	5
1.152088e-03	5.951935e-03	8.315945e-01	6.44634	7.31073	6.04286	7.53546	8.04813	7.0962	0.37833	0.063233	0.364118	0.361062	0.09867	0.151947	AI072042	1384027_a_at	ESTs	0	0	0	0
5.327678e-03	2.165929e-01	6.595068e-01	7.71369	8.36029	7.87667	8.81734	8.92728	8.44824	0.515993	0.043579	0.23599	0.164391	0.199824	0.218171	AI237423	1382803_at	Mitogen activated protein kinase kinase kinase kinase 1	Rn.137063	292763	Map4k1	1
5.364542e-03	6.427040e-02	1.616685e-01	5.64466	5.67904	5.23102	5.7029	7.75351	6.47914	0.065087	0.04561	0.322038	0.043162	0.548885	0.504725	AI412423	1374386_at	Transcribed locus	Rn.2569	0	0	20
5.945094e-03	6.050183e-02	4.047907e-01	7.79505	8.59052	8.08078	8.91997	9.12421	8.40249	0.502336	0.02812	0.25162	0.169058	0.10882	0.139118	BG380629	1374649_at	RAS guanyl releasing protein 2 (calcium and DAG-regulated)	Rn.38473	361714	Rasgrp2	1
6.314367e-03	2.948059e-02	1.281412e-02	9.34164	9.36398	9.20833	9.28743	9.53113	10.5048	0.028438	0.122853	0.128133	0.111198	0.277894	0.079975	BF417479	1372012_at	24-dehydrocholesterol reductase	Rn.9470	298298	Dhcr24	5
1.224209e-02	4.339708e-02	5.429270e-02	5.73562	5.69289	5.68628	5.69784	5.97491	6.86815	0.151231	0.129334	0.198403	0.112376	0.081424	0.276303	AI170596	1372631_at	thymidine kinase 1, soluble	0	0	0	0
7.591581e-02	3.424893e-02	6.590952e-02	9.2215	9.32063	9.28111	9.12511	9.35285	10.3661	0.030328	0.167073	0.105408	0.171931	0.252516	0.258552	BG379338	1389408_at	Transcribed locus	Rn.116386	0	0	19
2.268226e-02	1.714237e-02	2.120335e-01	10.5415	10.152	10.6574	10.6008	10.6069	11.9216	0.173499	0.09625	0.174159	0.109449	0.203727	0.455468	BI304009	1368171_at	Lysyl oxidase	Rn.11372	24914	Lox	18
8.502279e-04	4.947705e-01	5.986105e-01	8.53811	8.91033	8.80578	9.57686	9.66374	9.31665	0.352572	0.046248	0.308657	0.092497	0.041559	0.122513	AI171452	1372135_at	Protein tyrosine kinase 9-like (A6-related protein), mRNA (cDNA clone MGC:187495 IMAGE:7386008)	Rn.216422	0	0	*
1.452735e-01	8.391763e-04	1.141709e-02	3.97871	6.13443	3.81003	4.59927	4.43815	3.8164	0.125	0.205617	0.08216	0.411543	0.411904	0.0384	AI411747	1382999_at	ADP-ribosyltransferase 2b	Rn.107075	293152	Art2b	1
1.907569e-03	9.543763e-02	4.523310e-01	7.72753	8.49586	7.81461	8.90175	8.929	8.5039	0.487456	0.005367	0.25612	0.159953	0.090707	0.139043	BE111827	1374735_at	Rho GTPase activating protein 4	Rn.163458	246249	Arhgap4	X
8.756984e-06	1.118529e-04	2.714462e-03	12.1838	11.8187	12.2382	12.3214	12.5562	13.856	0.088195	0.032738	0.089129	0.114193	0.221418	0.066836	NM_053348	1387082_at	Fetuin B	Rn.2464	83928	Fetub	11
7.871759e-07	5.361139e-05	1.189998e-04	10.8471	10.8463	10.8091	10.8332	11.5605	12.3535	0.072804	0.049754	0.057689	0.101157	0.128332	0.053063	BM388792	1377143_at	Solute carrier family 35, member B1	Rn.124916	287642	Slc35b1	10
8.411413e-05	3.611407e-02	6.573194e-02	6.67197	7.0379	6.06761	7.132	7.80545	7.70911	0.352043	0.093414	0.205929	0.215245	0.10754	0.111154	AA899900	1393003_at	Transcribed locus	Rn.2419	0	0	7
1.487695e-02	7.966587e-03	8.262649e-03	3.91557	3.77554	3.76325	3.74454	3.84959	5.18231	0.20329	0.071578	0.165939	0.208417	0.068407	0.255481	BF397925	1391139_at	Transcribed locus	Rn.172960	0	0	5
2.923067e-01	4.891883e-03	4.878346e-01	8.10513	8.70179	9.08901	7.98206	9.36521	9.28361	0.175362	0.181269	0.322543	0.184595	0.174166	0.302267	BI286015	1391593_at	Ras association (RalGDS/AF-6) domain family member 4	Rn.195253	362423	Rassf4	4
1.652437e-03	5.214704e-03	9.961470e-01	8.95488	9.80318	9.69948	9.61595	10.4981	10.3981	0.213104	0.088658	0.282342	0.159595	0.160979	0.15397	BM391631	1393038_at	Fc fragment of IgG, high affinity Ia, receptor (CD64)	Rn.16643	295279	Fcgr1a	2
4.026350e-01	1.102288e-03	4.647728e-02	5.39157	6.21517	6.48312	5.70573	6.76745	5.98959	0.266828	0.129627	0.054957	0.117147	0.126499	0.201537	NM_031059	1368302_at	Msh homeobox 1	Rn.18117	81710	Msx1	14
7.116028e-04	2.070728e-03	2.409418e-03	2.62525	2.64966	2.7179	3.64425	2.67154	2.76008	0.073913	0.040809	0.033188	0.238072	0.035851	0.054701	U31554	1370550_at	Limbic system-associated membrane protein	Rn.10176	29561	Lsamp	11
2.918310e-01	1.218380e-02	9.600891e-03	8.00637	9.2592	8.52779	9.22219	8.52285	7.28751	0.048363	0.173411	0.247405	0.358236	0.341191	0.19499	BF398271	1377940_at	Family with sequence similarity 101, member B	Rn.13078	287534	Fam101b	10
8.740334e-05	1.172594e-04	6.477783e-03	12.7616	12.5986	12.9651	12.8269	13.0787	14.2177	0.212488	0.052462	0.064188	0.115512	0.163582	0.02482	U13253	1370281_at	Fatty acid binding protein 5, epidermal	Rn.98269	140868	Fabp5	2
1.357466e-05	1.762102e-04	8.720081e-01	10.1959	10.9584	11.0095	10.9412	11.6118	11.8074	0.165624	0.069225	0.15862	0.112451	0.105634	0.036627	NM_053619	1368742_at	Complement component 5a receptor 1	Rn.10680	113959	C5ar1	1
1.350611e-01	4.746376e-02	8.424213e-02	3.4755	3.53911	3.41672	4.48582	3.45444	3.31431	0.090511	0.06494	0.005641	0.554946	0.057571	0.098358	BE112738	1372598_at	Similar to 1190005I06Rik protein	Rn.144207	361424	RGD1309651	19
9.599882e-03	3.171189e-02	1.244079e-01	6.78672	6.69806	6.8412	6.99212	6.93203	7.98492	0.043455	0.316086	0.150908	0.139334	0.16316	0.13087	BI289527	1372407_at	Tropomodulin 4	Rn.22474	295261	Tmod4	2
3.204018e-01	4.628458e-02	2.962248e-01	4.68199	4.12027	5.75543	4.55337	5.37383	5.69404	0.234023	0.34491	0.45311	0.635639	0.200496	0.305089	BF388068	1394953_at	Transcribed locus	Rn.22990	0	0	3
5.657140e-06	4.599808e-04	7.857458e-01	3.74226	4.29476	4.33919	4.40534	5.0573	4.94022	0.056158	0.038962	0.048496	0.05098	0.097726	0.166721	BF542301	1386635_at	Transcribed locus, strongly similar to NP_001101752.1 hypothetical protein LOC360569 [Rattus norvegicus]	Rn.216610	0	0	*
1.080729e-01	3.992981e-04	1.629739e-03	11.5332	12.7403	13.5697	12.3343	12.4121	12.3995	0.085799	0.055965	0.16475	0.217434	0.199664	0.100371	AB025017	1387870_at	zinc finger protein 36	0	79426	0	0
2.203307e-02	2.004347e-03	4.271199e-02	3.6237	3.12825	3.73482	3.38573	3.52827	5.25812	0.226312	0.075667	0.235619	0.095505	0.232055	0.359858	BF290937	1382462_at	L-2-hydroxyglutarate dehydrogenase	Rn.22733	314196	L2hgdh	6
8.314258e-04	1.197027e-03	2.378533e-03	4.34149	4.32472	4.30588	4.0475	4.84401	5.88118	0.0433	0.093108	0.136872	0.079815	0.271689	0.065632	BM392156	1376346_at	RGD1561797	Rn.119060	499655	RGD1561797	2
5.853455e-06	4.235785e-05	4.960433e-01	11.194	11.5801	11.8762	11.6498	12.2485	12.3534	0.09488	0.056145	0.051442	0.135571	0.079616	0.044325	BI301527	1390392_at	Transcribed locus, strongly similar to NP_666215.1 transmembrane protein 185B [Mus musculus]	Rn.19476	0	0	13
1.207899e-05	3.939353e-01	8.806869e-01	7.88266	8.19062	8.13068	8.87967	9.01075	8.98998	0.12387	0.077337	0.211421	0.033294	0.086334	0.155022	BM385649	1372415_at	General transcription factor IIH, polypeptide 3	Rn.203542	288651	Gtf2h3	12
4.324889e-01	3.185824e-02	5.925464e-01	8.35149	9.61627	8.85311	8.9453	9.4862	8.97519	0.100985	0.081549	0.27245	0.343067	0.38144	0.21062	AW435059	1378326_at	TruB pseudouridine (psi) synthase homolog 2 (E. coli)	Rn.105581	366012	Trub2	3
1.378424e-03	3.487556e-03	2.706315e-02	4.23929	4.21097	4.0762	5.37194	4.44368	4.181	0.259653	0.040547	0.133311	0.20902	0.089431	0.029466	BF390734	1391181_at	Transcribed locus	Rn.7583	0	0	12
2.828226e-03	2.238718e-03	1.141709e-02	10.3669	10.1719	10.4893	9.95979	11.0709	12.4725	0.182725	0.178804	0.2175	0.095633	0.420415	0.124132	NM_012516	1369764_at	Complement component 4 binding protein, alpha	Rn.10408	24235	C4bpa	13
4.023673e-02	4.797834e-02	8.356496e-01	7.6818	8.53767	8.21735	8.14109	8.92405	8.96585	0.620308	0.059223	0.194994	0.065411	0.207745	0.205503	NM_017196	1368558_s_at	Allograft inflammatory factor 1	Rn.32080	29427	Aif1	20
8.832967e-04	5.455230e-02	7.671325e-01	4.83336	5.31126	5.41813	5.56648	6.17024	5.95831	0.219022	0.14352	0.037409	0.249861	0.242864	0.142006	AI501129	1398654_at	Transcribed locus	Rn.33257	0	0	11
2.699262e-02	4.664829e-02	2.942166e-01	2.10895	2.47106	2.1293	2.79716	3.98314	2.25881	0.125188	0.146759	0.038665	0.414064	0.668176	0.094876	AI072042	1384028_at	ESTs	0	0	0	0
4.992074e-02	2.256498e-01	3.472778e-01	2.89518	2.6757	2.90397	4.1069	3.21141	2.90967	0.20436	0.021925	0.182091	0.418718	0.514047	0.162413	AI137489	1398743_at	Transcribed locus	Rn.27438	0	0	13
3.047552e-05	1.102288e-03	1.378721e-03	9.40999	9.17047	9.27232	9.29034	10.0436	11.1722	0.1146	0.081653	0.177656	0.167097	0.183089	0.130371	BI296244	1383631_at	Similar to Oligosaccharyl transferase 3 CG7748-PA	Rn.23748	363160	RGD1311563	8
3.572791e-04	1.523194e-03	3.844610e-04	2.63224	2.83918	2.85826	4.02532	2.81231	2.7858	0.081611	0.014001	0.12022	0.167395	0.087895	0.077608	AI044553	1392817_at	Transcribed locus	Rn.78244	0	0	4
2.481676e-02	2.825346e-02	1.058640e-01	2.45278	2.5709	2.59793	2.462	2.80075	3.69603	0.073545	0.007639	0.06306	0.033989	0.131066	0.396558	AW913890	1373530_at	Cyclin E1	Rn.15455	25729	Ccne1	1
2.206521e-01	9.344532e-02	4.871495e-02	3.62821	3.677	3.45633	3.27584	3.55328	4.89143	0.08235	0.132649	0.02246	0.195112	0.032879	0.566775	BF389489	1393684_at	Helicase, lymphoid specific	Rn.18653	294071	Hells	1
3.776094e-02	3.275348e-03	5.687546e-03	8.36406	8.22584	8.44133	9.64937	8.4247	7.96776	0.120546	0.081428	0.087623	0.112431	0.240896	0.198625	BF284475	1386059_at	Transcribed locus	Rn.55181	0	0	2
2.615488e-04	7.924567e-03	1.014283e-02	2.36022	2.34209	2.39933	2.50133	3.50331	2.69216	0.016741	0.020441	0.026303	0.084289	0.224246	0.097988	BI290392	1379787_at	Uridine-cytidine kinase 1	Rn.20148	311864	Uck1	3
4.227902e-02	1.435564e-02	5.715022e-02	6.61128	6.44179	6.7163	6.20561	6.97671	8.26745	0.39338	0.106054	0.299878	0.107613	0.312939	0.289219	BI290053	1388872_at	Transcribed locus	Rn.165929	0	0	17
6.888058e-02	1.438219e-02	4.818355e-02	6.03477	5.93724	5.98305	7.07106	5.96168	5.83008	0.326296	0.172687	0.111126	0.147367	0.048581	0.171669	BM390846	1378617_at	Transcriptional regulating factor 1	Rn.91677	316219	Trerf1	9
1.194425e-04	3.789012e-03	5.216109e-03	5.4984	5.44932	5.57962	6.65299	5.78544	5.63137	0.139904	0.144548	0.041749	0.089958	0.06196	0.098681	BI288583	1381391_at	Hypothetical LOC287798	Rn.43287	287798	MGC95210	10
8.094434e-04	9.167312e-04	5.394999e-02	2.3359	2.14613	2.5658	2.54104	2.55669	3.77933	0.222457	0.095722	0.132127	0.014764	0.003733	0.246622	BF395083	1390253_at	Ankyrin repeat domain 9	Rn.20951	314457	Ankrd9	6
1.363831e-03	5.378482e-03	1.337460e-02	3.04154	3.11188	3.09031	3.14658	3.2603	4.07859	0.006921	0.017739	0.015841	0.063816	0.078749	0.225424	BF282921	1391865_at	Ring finger protein 151	Rn.89276	302977	Rnf151	10
1.919660e-03	2.251457e-01	7.780293e-01	8.44204	9.10899	8.72046	9.3588	9.68507	9.65422	0.24432	0.240737	0.135014	0.168637	0.29766	0.20666	AI237358	1388602_at	Complement factor D (adipsin)	Rn.16172	54249	Cfd	7
2.243365e-03	1.961798e-03	5.870905e-02	7.64563	7.43268	7.86246	7.63964	7.99009	9.01602	0.0855	0.180299	0.024007	0.076915	0.073408	0.290882	BM390762	1390805_at	Hypothetical protein LOC689755	Rn.204968	689755	LOC689755	20
4.481471e-03	7.161215e-04	1.604187e-03	5.25704	5.40171	5.22132	6.30312	5.375	5.09934	0.108778	0.035074	0.141959	0.160496	0.015647	0.06225	BF420628	1398388_at	Unkempt homolog (Drosophila)	Rn.198909	360663	Unk	10
6.861012e-04	2.060069e-02	8.350442e-02	8.34637	8.28408	8.43355	8.61205	8.95473	9.95883	0.162597	0.17735	0.233781	0.295203	0.028445	0.226602	NM_012886	1368989_at	TIMP metallopeptidase inhibitor 3	Rn.119634	25358	Timp3	7
3.535288e-02	1.682416e-02	1.651221e-01	9.08249	8.96079	10.3811	8.66465	8.98924	9.16036	0.526263	0.030906	0.369048	0.087072	0.107333	0.131	NM_022934	1368852_at	DnaJ (Hsp40) homolog, subfamily A, member 1	Rn.64562	65028	Dnaja1	5
3.939225e-03	4.991598e-02	9.466457e-02	3.21968	3.27729	3.25389	3.27504	3.85094	4.58332	0.02734	0.012417	0.030115	0.013459	0.268201	0.35932	AF280967	1368015_at	Prostaglandin E synthase	Rn.7730	59103	Ptges	3
8.207122e-03	3.664926e-03	7.117706e-03	5.24686	5.15061	5.27082	6.69879	5.61002	4.85879	0.057587	0.068131	0.236092	0.27217	0.159973	0.160677	BI294726	1374937_at	Similar to RIKEN cDNA 4931414P19	Rn.19875	498514	RGD1565222	15
3.930426e-01	3.893949e-02	5.929223e-01	6.74867	8.19411	6.61001	6.2413	8.49403	4.77931	1.0718	0.401247	0.926737	1.11651	0.451357	0.995703	NM_012606	1367572_at	Myosin, light chain 3, alkali	ventricular, skeletal, slow	Rn.1955	24585	Myl3
3.519361e-02	1.179553e-02	3.645198e-02	5.84628	6.19566	5.48331	7.3018	5.91125	5.73753	0.285834	0.24043	0.234192	0.114934	0.190921	0.2108	BI281836	1376858_at	Transcribed locus	Rn.216728	0	0	1
6.279695e-03	2.326034e-03	5.151945e-02	3.06239	3.17566	3.37135	3.2748	3.27807	4.4807	0.010607	0.029033	0.106193	0.093071	0.063441	0.321742	M24327	1388267_a_at	Metallothionein 1a	Rn.54397	24567	Mt1a	19
1.625927e-02	1.638293e-01	9.888519e-01	3.51578	4.11614	4.16639	4.25269	4.75229	4.82772	0.483688	0.130196	0.256162	0.293088	0.195521	0.273204	BF399099	1396492_at	NFAT activating protein with ITAM motif 1	Rn.209796	362966	Nfam1	7
1.852163e-03	3.597784e-03	8.510682e-02	4.11863	4.00196	3.72007	5.32389	4.19844	4.06673	0.038551	0.067693	0.190997	0.366018	0.114487	0.084948	AI045155	1393929_at	Chemokine (C-C motif) receptor 6	Rn.161767	308163	Ccr6	1
2.047161e-03	7.558662e-02	1.212927e-01	5.54049	5.54269	5.5295	6.92318	6.2278	5.67198	0.121162	0.165837	0.38498	0.220218	0.041324	0.059622	AI233096	1374295_at	Polymerase (RNA) mitochondrial (DNA directed)	Rn.24623	299604	Polrmt	7
5.116930e-02	1.819387e-03	5.705264e-03	6.99208	6.82288	6.97383	8.35004	7.03924	6.41863	0.273841	0.19785	0.066216	0.122151	0.132425	0.205255	AI385291	1393379_a_at	B lymphoid tyrosine kinase	Rn.20030	364403	Blk	15
1.369537e-01	4.482576e-04	2.903778e-02	2.43774	2.47624	3.77948	2.58701	2.56624	2.91396	0.140394	0.068842	0.266404	0.032521	0.032327	0.124157	NM_021689	1369587_at	Epiregulin	Rn.42897	59325	Ereg	14
3.477746e-01	5.932898e-02	4.975364e-02	5.17503	5.41728	5.20057	6.2545	5.15698	4.92888	0.141196	0.100269	0.267712	0.250137	0.084923	0.271755	AW523656	1391997_at	Similar to jumonji domain containing 2B	Rn.6679	301128	LOC301128	9
5.088281e-04	3.232104e-01	3.091802e-02	3.04977	3.85329	3.57557	4.61399	4.18999	3.87768	0.389947	0.027073	0.10081	0.125375	0.221971	0.02238	AA998703	1395848_at	hypothetical protein LOC683948	0	0	0	0
3.121975e-04	5.477815e-04	1.346604e-01	7.93754	8.28712	8.75099	8.3799	9.06189	8.96496	0.039467	0.07096	0.147375	0.169982	0.066333	0.088571	BI289371	1384765_at	Rhomboid 5 homolog 2 (Drosophila)	Rn.141168	303690	Rhbdf2	10
1.545462e-06	2.300787e-04	5.778731e-04	10.7457	10.63	10.718	10.7487	11.5091	12.2012	0.048685	0.062815	0.065201	0.126691	0.162369	0.005783	BE098941	1372704_at	Oligosaccharyltransferase complex subunit	Rn.1889	362040	Ostc	2
5.229223e-01	1.535415e-03	3.369880e-01	7.58888	8.24953	8.63639	7.6781	8.6721	8.42749	0.207666	0.086362	0.23096	0.121124	0.150719	0.149266	AW915417	1383786_at	RAB32, member RAS oncogene family	Rn.167294	365042	Rab32	1
2.686126e-04	3.576280e-02	8.668891e-01	8.25586	8.88188	8.58538	9.01736	9.45214	9.31415	0.312948	0.066281	0.154327	0.145186	0.097329	0.106783	AI177645	1388740_at	Fermitin family homolog 3 (Drosophila)	Rn.105838	309186	Fermt3	1
3.890382e-03	2.943596e-02	1.558108e-02	3.58258	3.69841	3.65047	4.60863	3.6708	3.80431	0.050665	0.156454	0.118832	0.214227	0.009086	0.083293	AW527950	1394522_at	Transcribed locus	Rn.155976	0	0	1
3.389647e-02	4.883027e-04	3.240919e-02	7.20894	7.04733	7.64524	6.8594	7.43489	8.91173	0.091565	0.140557	0.246548	0.330685	0.099197	0.221911	NM_031118	1369002_at	Sterol O-acyltransferase 1	Rn.59	81782	Soat1	13
5.418080e-05	2.495185e-03	2.817239e-03	3.83787	5.30129	4.02469	3.72085	3.53918	3.50391	0.213384	0.143062	0.181233	0.174047	0.085014	0.054791	BG380750	1374190_at	Citrate lyase beta like	Rn.137340	306198	Clybl	15
1.374199e-05	1.655905e-02	5.958486e-01	9.07183	9.33405	9.63323	9.84635	10.1053	10.1634	0.172864	0.050636	0.159748	0.110368	0.039102	0.073205	BM389459	1388530_at	CDC42 small effector 1	Rn.111901	499672	Cdc42se1	2
2.007842e-03	6.942188e-01	4.944147e-01	5.81027	6.31333	6.0785	6.97453	6.8165	6.68463	0.451015	0.115931	0.251974	0.229424	0.131058	0.040452	NM_053764	1369045_at	Regulator of G-protein signaling 14	Rn.9795	114705	Rgs14	17
6.809519e-04	1.820596e-03	1.221946e-02	3.46396	3.53716	3.6042	3.7863	3.58459	4.64511	0.079911	0.031072	0.046167	0.122796	0.05216	0.21769	AA997873	1391051_at	Transcribed locus	Rn.12796	0	0	5
2.326574e-03	4.685153e-02	1.900437e-01	6.31428	6.05315	6.11398	8.01604	6.96428	6.38135	0.34839	0.291488	0.360583	0.318042	0.107951	0.189917	BE113700	1374477_at	Paired related homeobox 2	Rn.93004	113931	Prrx2	3
1.176358e-02	1.011107e-01	1.831571e-01	6.41425	7.30459	6.24664	6.98015	7.41849	7.55612	0.561634	0.091107	0.24844	0.206072	0.140039	0.17842	AI535126	1393009_at	Similar to RIKEN cDNA 2410002F23	Rn.145001	308568	RGD1309326	1
2.292348e-04	6.952385e-04	1.141377e-02	11.5601	11.5265	11.6774	11.6037	11.8652	12.5814	0.051064	0.052664	0.141151	0.162316	0.052955	0.027589	BE329347	1373185_at	Signal sequence receptor, beta	Rn.17458	295235	Ssr2	2
1.739670e-04	7.269522e-03	1.311940e-02	8.52124	8.19841	8.4279	8.51252	9.06335	10.0097	0.252249	0.091494	0.171997	0.094941	0.021098	0.249057	BE108969	1371462_at	Insulin-like growth factor binding protein 4	Rn.160666	360622	Igfbp4	10
1.190705e-02	1.957281e-01	1.645833e-01	3.60254	3.89546	3.65047	5.48466	4.25707	3.96854	0.353889	0.240272	0.280867	0.310413	0.474941	0.166181	AI235340	1384634_at	ESTs	0	0	0	0
2.161582e-05	8.124977e-05	6.164352e-04	12.941	13.0141	13.0232	12.849	13.4808	14.2438	0.023802	0.046229	0.074289	0.105686	0.055364	0.140524	M28647	1367585_a_at	ATPase, Na+/K+ transporting, alpha 1 polypeptide	Rn.2992	24211	Atp1a1	2
1.379821e-03	1.212522e-03	2.219052e-04	10.3197	11.2963	13.4548	11.1977	10.8539	10.553	0.102205	0.200616	0.259174	0.290277	0.160136	0.235908	BI278231	1370912_at	heat shock 70kD protein 1B (mapped)	0	0	0	0
2.091176e-02	1.423524e-02	8.564193e-02	8.00097	7.67849	7.99873	7.87447	8.05955	9.02198	0.034948	0.035176	0.140975	0.362795	0.238327	0.101051	BM384259	1375643_at	Cytoskeleton-associated protein 4	Rn.99508	362859	Ckap4	7
2.802280e-03	2.847475e-02	6.297753e-01	2.36566	2.69929	3.17724	3.02125	3.49591	3.54682	0.199909	0.096212	0.177399	0.071046	0.285388	0.115789	AI170665	1389573_at	ChaC, cation transport regulator homolog 1 (E. coli)	Rn.23367	362196	Chac1	3
1.430260e-01	9.360256e-03	3.285809e-01	4.87706	5.0102	5.49354	5.09138	4.9725	6.44627	0.065325	0.067542	0.192	0.220721	0.029504	0.525219	NM_058208	1369577_at	Suppressor of cytokine signaling 2	Rn.205056	84607	Socs2	7
5.910592e-01	4.695288e-02	1.662186e-03	11.7024	12.7577	12.5837	13.0837	12.3499	11.2988	0.281967	0.147567	0.19535	0.108985	0.168455	0.257823	AI406939	1388395_at	G0/G1switch 2	Rn.1040	289388	G0s2	13
3.057380e-05	3.615620e-03	7.228753e-01	8.90015	9.90967	10.2678	7.73462	8.23106	8.86151	0.158772	0.121448	0.189602	0.593323	0.041131	0.199047	AI235210	1393559_at	Transcribed locus	Rn.205013	0	0	15
5.153651e-03	3.613853e-03	2.461214e-02	4.14613	3.58031	4.3157	5.43157	4.15066	4.09865	0.007995	0.228559	0.199741	0.17362	0.117999	0.181997	BF414143	1373693_at	G protein-coupled receptor, family C, group 5, member C	Rn.3658	287805	Gprc5c	10
2.318831e-03	3.323268e-03	7.766888e-01	10.8304	11.8227	11.5046	11.5772	12.5984	11.9725	0.282175	0.067915	0.225421	0.127101	0.198469	0.188929	NM_013185	1369204_at	Hemopoietic cell kinase	Rn.10945	25734	Hck	3
6.703711e-05	2.485552e-01	5.673667e-01	8.26262	8.73922	8.52503	9.18498	9.29064	9.39232	0.223584	0.04079	0.252022	0.100401	0.030208	0.071492	BM384018	1372306_at	Ethylmalonic encephalopathy 1	Rn.14691	292710	Ethe1	1
8.995613e-03	2.157173e-01	7.839715e-01	9.77067	10.1207	10.5209	10.5978	10.9844	10.9801	0.408454	0.0674	0.311176	0.23533	0.259016	0.200383	NM_021578	1370082_at	Transforming growth factor, beta 1	Rn.40136	59086	Tgfb1	1
3.109823e-03	3.436004e-01	5.625510e-03	5.79777	6.76097	6.56857	7.59933	6.89428	6.47052	0.321842	0.024142	0.264851	0.05719	0.120914	0.163668	NM_012661	1368372_at	Steroid sulfatase	Rn.6312	24800	Sts	X
1.042425e-02	9.532171e-02	2.937673e-01	2.89491	4.32987	3.47839	2.72406	2.89317	2.70671	0.141752	0.095635	0.61879	0.062202	0.056496	0.06863	AI072862	1398479_at	Ryanodine receptor 3	Rn.20282	170546	Ryr3	3
4.153514e-01	4.148969e-02	7.504116e-03	5.93797	6.73418	6.78938	7.04148	7.14385	5.76552	0.421616	0.080503	0.233025	0.182697	0.207535	0.084888	BE105801	1381576_at	Phosphoinositide-3-kinase, class 2, beta polypeptide	Rn.72591	289021	Pik3c2b	13
1.237607e-03	1.819814e-03	4.821989e-02	5.073	5.10859	5.35984	5.55756	5.21275	6.50824	0.162994	0.159773	0.104966	0.134458	0.152756	0.177196	NM_031560	1369947_at	Cathepsin K	Rn.5598	29175	Ctsk	2
9.048224e-03	2.876002e-01	6.907940e-01	7.36766	7.54475	8.10922	8.23267	8.48677	8.51954	0.040495	0.073274	0.163379	0.296607	0.306766	0.412213	BF401373	1374916_at	Transcribed locus	Rn.39242	0	0	20
2.080724e-03	3.377768e-01	2.298452e-01	6.62102	7.12455	7.07099	7.64383	7.68982	7.2729	0.268438	0.011276	0.140419	0.313137	0.171359	0.075869	BI301495	1395960_at	Similar to epidermodysplasia verruciformis 2	Rn.216854	688276	LOC688276	10
2.785837e-07	6.443381e-05	2.563006e-02	8.53791	9.29092	8.87465	9.29612	9.67025	9.73769	0.092937	0.028094	0.047434	0.029247	0.075717	0.08217	NM_022947	1367997_at	ClpB caseinolytic peptidase B homolog (E. coli)	Rn.37542	65041	Clpb	1
4.816691e-04	2.556483e-03	1.127643e-03	4.54661	4.43264	4.3712	4.41431	4.66996	5.57408	0.059369	0.043153	0.080202	0.207089	0.091429	0.101824	BE101666	1394954_at	Solute carrier family 31 (copper transporters), member 2	Rn.15570	298091	Slc31a2	5
4.591631e-02	2.228453e-01	2.627759e-01	4.20787	4.07265	4.15972	4.05833	4.89576	5.70988	0.254756	0.164635	0.653188	0.104201	0.319986	0.270946	AI548615	1378001_at	Transcribed locus	Rn.26537	0	0	3
2.944169e-01	1.457485e-04	1.140135e-04	4.88689	5.19452	5.11659	6.82829	4.80034	4.04879	0.075171	0.152794	0.116088	0.327359	0.050322	0.170849	BM385311	1379906_at	ATPase, Na+/K+ transporting, beta 2 polypeptide	Rn.10624	24214	Atp1b2	10
3.867826e-02	3.256348e-02	7.332085e-01	8.54779	8.87897	9.60318	9.32124	9.34717	9.86971	0.35535	0.049301	0.103754	0.139586	0.368678	0.245519	AA848738	1373785_at	Phospholipase D family, member 4	Rn.6379	362792	Pld4	6
1.552720e-05	4.744052e-05	4.019034e-04	9.94997	10.0381	10.0412	9.76348	10.6678	11.5056	0.033711	0.02334	0.055874	0.103861	0.1801	0.080633	D13374	1370295_at	Non-metastatic cells 1, protein (NM23A) expressed in	Rn.6236	191575	Nme1	10
3.348550e-02	5.631194e-02	2.712205e-01	2.42898	2.5113	2.7481	2.36774	3.29805	4.23244	0.271711	0.166419	0.221711	0.036494	0.319159	0.591704	AI170387	1373544_at	Chemokine (C-X-C motif) ligand 9	Rn.7391	246759	Cxcl9	14
1.612024e-01	3.110854e-02	6.958141e-02	2.63167	2.57787	2.59242	3.65459	2.71013	2.24702	0.161353	0.111655	0.108419	0.347661	0.140559	0.278382	AI236814	1382305_at	Transcribed locus	Rn.167653	0	0	10
6.349587e-02	6.520050e-03	7.873936e-01	4.82947	5.82472	5.3023	5.14893	6.05078	5.86001	0.369713	0.083219	0.167511	0.273959	0.205095	0.108018	NM_031727	1369149_at	LIM domain kinase 1	Rn.11250	65172	Limk1	12
3.991444e-01	3.286738e-03	5.730672e-01	11.1057	12.2003	11.7094	11.5053	12.1387	11.7667	0.276103	0.107029	0.235612	0.109911	0.074127	0.122283	AW915529	1377916_at	Schlafen 2	Rn.105052	303380	Slfn2	10
2.383265e-02	5.433611e-03	6.470941e-01	6.66211	7.60788	7.39617	7.11194	7.83471	8.0778	0.324213	0.098712	0.130723	0.260841	0.107449	0.243917	U56241	1387947_at	V-maf musculoaponeurotic fibrosarcoma oncogene homolog B (avian)	Rn.10725	54264	Mafb	3
4.241955e-03	2.573548e-02	8.989541e-02	4.70302	4.79146	4.80753	4.76537	5.22536	5.93804	0.057859	0.130428	0.14853	0.111182	0.243849	0.191487	BM389698	1376281_at	Coiled-coil domain containing 134	Rn.19890	500909	Ccdc134	7
2.089342e-04	3.517222e-02	7.541152e-01	5.91068	7.2931	7.22087	4.60897	5.29982	5.58685	0.363686	0.168769	0.218588	0.469714	0.561974	0.130169	BF402416	1398524_at	Transcribed locus	Rn.198357	0	0	14
9.052154e-03	1.096688e-01	9.119293e-02	7.5381	7.74419	7.57058	8.81376	7.94229	7.7187	0.362547	0.103088	0.256823	0.145718	0.100253	0.139438	BI275873	1376030_at	ArfGAP with coiled-coil, ankyrin repeat and PH domains 1	Rn.2165	287443	Acap1	10
3.106105e-01	5.782174e-03	3.426730e-02	4.64754	4.62184	4.75598	4.32585	4.51779	5.6834	0.058213	0.14841	0.122607	0.191938	0.036481	0.296746	AI071227	1383578_at	RAD51 homolog (RecA homolog, E. coli) (S. cerevisiae)	Rn.20474	499870	Rad51	3
4.630313e-05	9.878486e-04	6.598178e-03	8.37791	8.54969	8.51756	8.49074	9.2359	10.1086	0.114984	0.051415	0.045394	0.171932	0.261748	0.049495	BF414018	1372156_at	Transmembrane protein 97	Rn.20057	303330	Tmem97	10
1.031023e-02	7.277817e-02	2.225867e-01	4.95247	5.04051	4.95725	5.17232	5.97764	5.21746	0.020523	0.043088	0.072592	0.166628	0.295897	0.191909	AA799317	1394117_at	Transcribed locus, strongly similar to NP_082395.2 damage specific DNA binding protein 2 [Mus musculus]	Rn.154614	0	0	3
7.906113e-03	8.319262e-02	9.461876e-01	6.72753	7.51518	7.09935	7.50874	8.08995	7.753	0.460054	0.056864	0.339452	0.210809	0.136136	0.044359	U69109	1369688_s_at	PTK2B protein tyrosine kinase 2 beta	Rn.11025	50646	Ptk2b	15
5.095269e-03	2.135171e-01	7.628395e-01	10.6285	11.2383	11.0356	11.4028	11.6721	11.8216	0.248203	0.031885	0.191402	0.16579	0.223747	0.308842	NM_017260	1369672_at	Arachidonate 5-lipoxygenase activating protein	Rn.18399	29624	Alox5ap	12
4.430951e-05	2.519326e-03	1.140461e-01	10.7369	11.01	11.49	11.3888	11.839	11.755	0.039745	0.032248	0.076167	0.108523	0.155566	0.116419	BE107056	1388132_at	Splicing factor proline/glutamine rich (polypyrimidine tract binding protein associated)	Rn.54645	252855	Sfpq	5
2.849689e-02	1.286878e-02	5.894978e-02	9.97009	9.59336	11.5259	9.42937	9.84486	9.89755	0.569383	0.0554	0.411784	0.149863	0.147251	0.171331	NM_022934	1398819_at	DnaJ (Hsp40) homolog, subfamily A, member 1	Rn.64562	65028	Dnaja1	5
3.482032e-05	2.537692e-03	1.220201e-02	5.49145	5.41558	5.50097	5.72382	5.7698	6.52428	0.061359	0.118979	0.05674	0.043264	0.068089	0.128604	BG378588	1373697_at	Myosin binding protein C, fast-type	Rn.137668	292879	Mybpc2	1
7.345706e-04	9.695712e-03	3.024562e-02	13.4144	13.4348	13.4602	13.4075	13.9397	14.4487	0.175162	0.017227	0.16286	0.215113	0.068467	0.048479	AFFX_Rat_GAPDH_	AFFX_Rat_GAPDH_M_at	glyceraldehyde-3-phosphate dehydrogenase	0	0	0	0
1.921005e-02	1.028718e-02	1.037963e-01	3.72905	3.54095	3.5228	4.75274	3.64189	3.62245	0.098974	0.029712	0.0381	0.501766	0.054687	0.031977	AI763990	1396238_at	UDP-N-acetyl-alpha-D-galactosamine:polypeptide N-acetylgalactosaminyltransferase 14 (GalNAc-T14)	Rn.24642	313878	Galnt14	6
2.601118e-05	3.084362e-04	4.386881e-03	12.63	12.598	12.761	12.633	13.1896	13.7896	0.057628	0.053749	0.093006	0.151544	0.079002	0.091947	NM_017025	1367586_at	Lactate dehydrogenase A	Rn.107896	24533	Ldha	1
2.947911e-04	1.287260e-01	7.396051e-01	8.42667	8.90114	8.91088	9.31933	9.46421	9.67197	0.34393	0.043816	0.218295	0.107525	0.061984	0.100634	NM_021577	1368916_at	Argininosuccinate lyase	Rn.64591	59085	Asl	12
4.099848e-06	2.039277e-05	9.269069e-05	10.1438	10.2009	10.1515	9.85882	10.9944	11.7714	0.086365	0.032679	0.095647	0.078236	0.134151	0.098481	BF391148	1390767_at	Signal sequence receptor, alpha	Rn.123918	361233	Ssr1	17
4.440077e-06	3.206940e-05	1.417468e-02	6.15586	6.06918	6.72055	6.97157	6.73006	8.6239	0.218589	0.100231	0.250027	0.081166	0.065438	0.106329	AI168962	1374249_at	Similar to Hypothetical protein MGC38513	Rn.2550	292781	RGD1304580	1
9.084852e-03	4.053810e-02	1.157844e-01	4.19436	4.27462	4.28092	4.26579	4.56398	5.22565	0.080601	0.133456	0.04285	0.189594	0.155748	0.230725	AW254246	1389499_at	Transcribed locus	Rn.40836	0	0	3
2.582344e-03	1.568000e-01	8.827908e-01	7.82829	8.53168	8.29334	8.78893	9.2195	8.98937	0.503294	0.070581	0.205323	0.303424	0.162398	0.097163	BG377464	1383630_at	Docking protein 3	Rn.19911	306760	Dok3	17
6.425843e-04	7.050906e-04	2.516428e-03	8.49562	8.43643	8.52279	8.21297	8.99128	9.77684	0.056974	0.020386	0.128454	0.121693	0.207966	0.067067	BG664123	1387020_at	cytochrome P450, subfamily 51	0	0	0	0
2.771008e-02	5.260462e-06	1.246280e-05	11.9134	11.9703	13.494	12.2698	12.3227	12.2551	0.044831	0.017359	0.107051	0.101789	0.042148	0.101224	AA945704	1388722_at	DnaJ (Hsp40) homolog, subfamily B, member 1	Rn.128947	361384	Dnajb1	19
2.595864e-05	2.301737e-03	3.124197e-03	10.6655	10.6869	10.6277	10.6807	11.176	11.666	0.153251	0.036885	0.041947	0.031036	0.135166	0.043708	AI412958	1388960_at	Pyrophosphatase (inorganic) 1	Rn.106916	294504	Ppa1	20
1.659306e-04	5.214515e-01	7.628756e-02	8.65875	9.17726	9.33307	9.97742	9.88576	9.59758	0.26467	0.087149	0.187628	0.135322	0.102854	0.147757	AA945727	1378150_at	Transcribed locus, strongly similar to NP_780571.2 caspase recruitment domain family, member 11 [Mus musculus]	Rn.7904	0	0	12
2.249264e-04	7.189036e-01	2.120335e-01	4.95226	5.4779	5.3871	6.22729	6.01827	5.92291	0.213971	0.090673	0.149157	0.339065	0.11721	0.104471	AW433743	1390736_at	Zinc finger protein 668	Rn.218034	309002	Znf668	1
6.028714e-04	1.183830e-02	7.680672e-01	11.1892	11.9044	11.7924	11.9667	12.5984	12.2835	0.307819	0.044805	0.197603	0.150745	0.087791	0.111337	AI102519	1374730_at	Tyro protein tyrosine kinase binding protein	Rn.11534	361537	Tyrobp	1
5.142615e-06	9.873529e-04	2.896665e-03	11.8434	11.734	11.8571	11.8964	12.6579	13.2401	0.106125	0.054485	0.020572	0.056437	0.179633	0.124413	AW433875	1388528_at	Fibrillarin	Rn.98803	292747	Fbl	1
6.668713e-04	2.408170e-03	4.070297e-03	10.2728	10.4896	10.3241	11.6558	10.8912	10.1782	0.224169	0.090384	0.09832	0.045221	0.192233	0.069717	AI410062	1382184_at	Fas apoptotic inhibitory molecule 3	Rn.23441	548326	Faim3	13
7.456139e-03	9.995989e-03	2.777980e-02	6.63316	6.25289	6.84302	7.70912	6.71688	6.64287	0.089242	0.212182	0.138456	0.045586	0.213375	0.039685	AA900220	1377495_at	Transcribed locus	Rn.15032	0	0	8
3.394201e-01	9.986588e-03	4.622088e-01	4.41374	4.55178	5.04013	4.39713	4.5535	5.72693	0.458109	0.236988	0.072064	0.165253	0.305608	0.153966	AI137052	1381819_at	ESTs	0	0	0	0
3.607248e-02	9.253079e-01	1.603904e-02	5.78269	6.27995	6.78835	7.11231	6.72201	6.29213	0.050317	0.153433	0.309364	0.224778	0.116109	0.189892	AI406814	1395088_at	Transcribed locus	Rn.43587	0	0	7
4.712138e-02	1.563003e-02	6.656306e-02	7.90122	9.00583	8.21428	8.91748	8.84474	8.38733	0.182929	0.096954	0.205393	0.145392	0.215723	0.138084	BI282068	1395014_at	Transcribed locus	Rn.173729	0	0	19
9.680111e-02	1.206911e-01	1.221946e-02	12.9737	13.106	13.4189	14.145	13.1523	13.0114	0.124528	0.034663	0.095414	0.120701	0.200197	0.264003	AA848821	1371332_at	Transcribed locus, strongly similar to NP_056601.1 histone cluster 1, H1c [Mus musculus]	Rn.3987	0	0	17
4.221133e-03	3.941947e-02	7.179380e-02	3.31845	3.33285	3.40634	3.29547	4.38232	3.88382	0.05301	0.037857	0.043294	0.098805	0.262255	0.209063	U02315	1371211_a_at	Neuregulin 1	Rn.37438	112400	Nrg1	16
3.380725e-02	3.310736e-02	3.212022e-01	6.74028	6.70386	6.21832	8.059	6.91973	6.52595	0.081258	0.166331	0.401709	0.250299	0.16671	0.379321	AI406854	1390890_at	Transcribed locus	Rn.13163	0	0	1
2.131088e-03	1.574887e-02	9.611308e-02	8.51518	8.48114	8.63542	8.54513	9.01024	9.5588	0.227285	0.054984	0.16086	0.222016	0.108796	0.073886	NM_030986	1386954_at	Adenylate kinase 2	Rn.3421	24184	Ak2	5
1.004406e-03	3.129596e-02	5.192506e-02	3.81858	3.58623	3.77235	3.81252	4.30559	4.95214	0.013155	0.096729	0.049556	0.019542	0.227279	0.252211	AA900354	1385242_at	SPARC related modular calcium binding 2	Rn.6092	292401	Smoc2	1
1.201156e-02	1.988282e-01	2.311201e-01	8.11976	8.09681	8.08373	8.11727	8.96918	9.38966	0.411089	0.109472	0.403214	0.192174	0.208901	0.202721	J04943	1398756_at	Nucleophosmin (nucleolar phosphoprotein B23, numatrin)	Rn.54537	25498	Npm1	10
2.117471e-04	8.629272e-04	8.883047e-01	6.05689	6.66716	6.80241	6.66592	7.1605	7.27609	0.281531	0.046702	0.074176	0.069977	0.044818	0.091044	BE120443	1377858_at	PR domain containing 2, with ZNF domain	Rn.202632	313678	Prdm2	5
1.083444e-03	1.086777e-01	1.625859e-01	10.5572	11.2144	11.0056	11.5964	11.667	11.2457	0.259651	0.083488	0.167853	0.170949	0.130824	0.090793	BF416786	1376766_at	Formin-like 1	Rn.45477	287746	Fmnl1	10
1.933653e-02	8.669775e-02	1.215951e-01	4.23287	4.44557	4.21714	4.11748	5.08018	5.77125	0.219843	0.008768	0.423133	0.261596	0.275764	0.284216	BI288424	1393128_at	G patch domain containing 4	Rn.20166	295228	Gpatch4	2
1.690991e-03	2.163937e-02	1.352757e-02	5.99078	6.24044	6.05241	7.18041	6.40446	6.10828	0.110343	0.105732	0.159571	0.245948	0.08434	0.041175	BI295177	1391064_at	ATG16 autophagy related 16-like 2 (S. cerevisiae)	Rn.104199	308865	Atg16l2	1
1.749400e-03	1.836503e-01	3.115620e-01	6.99756	7.65981	7.49253	8.08465	8.22661	7.80958	0.23241	0.117014	0.154813	0.263662	0.081062	0.235413	AW433947	1377698_at	CD40 molecule, TNF receptor superfamily member 5	Rn.25180	171369	Cd40	3
8.026340e-05	1.101254e-01	1.786240e-01	3.9145	2.55786	3.89622	5.4311	5.10872	4.90839	0.167684	0.098185	0.23207	0.375786	0.399699	0.434195	BM391538	1373615_at	Frizzled-related protein	Rn.12034	295691	Frzb	3
1.606630e-03	2.956492e-03	6.387483e-01	8.33372	9.2169	8.7438	8.92519	9.53169	9.36097	0.135077	0.077811	0.244499	0.114131	0.088804	0.069442	NM_012687	1368027_at	Thromboxane A synthase 1, platelet	Rn.16283	24886	Tbxas1	4
1.385559e-03	5.882483e-02	5.330149e-01	9.04343	9.79354	9.54423	10.0749	10.5351	9.97629	0.407646	0.083215	0.217685	0.167759	0.153004	0.118839	AI059468	1378915_x_at	Hypothetical protein LOC308990	Rn.98391	308990	LOC308990	1
5.429914e-05	1.928612e-02	3.487334e-02	8.82224	8.84363	8.82648	9.07735	9.56631	10.1838	0.061908	0.082606	0.10662	0.189736	0.074145	0.229165	BF418342	1395248_at	ER degradation enhancer, mannosidase alpha-like 1	Rn.8162	297504	Edem1	4
7.252954e-01	4.308102e-02	3.660437e-01	6.47251	6.72967	6.99437	6.30546	6.42849	7.79181	0.385219	0.116326	0.337884	0.211584	0.089965	0.527738	X74293	1370937_a_at	Integrin alpha 7	Rn.54492	81008	Itga7	7
6.617856e-03	5.791416e-02	5.262405e-02	7.40179	7.60567	7.47647	8.58667	7.93089	7.45086	0.201446	0.066667	0.199721	0.193553	0.160028	0.167919	AW525704	1383555_at	Similar to RIKEN cDNA 4930579G22	Rn.145152	360799	RGD1560258	12
2.802174e-04	9.381021e-02	8.508859e-02	7.12024	7.12896	7.06157	7.50394	7.75371	8.53282	0.38215	0.032178	0.226744	0.128254	0.126839	0.095074	NM_031620	1367811_at	Phosphoglycerate dehydrogenase	Rn.6872	58835	Phgdh	2
5.152529e-02	6.593059e-03	7.407439e-01	9.43982	10.4413	10.0588	10.0113	10.764	10.2478	0.208582	0.091334	0.158474	0.066889	0.186246	0.275352	AB026665	1370516_at	Solute carrier family 15, member 3	Rn.17317	246239	Slc15a3	1
1.800081e-02	1.006218e-01	1.249968e-01	6.25787	6.53569	6.11624	7.47015	6.54455	6.43697	0.271777	0.134453	0.272047	0.237366	0.227228	0.058696	AA875278	1372994_at	Fanconi anemia, complementation group E	Rn.2861	309643	Fance	20
3.614695e-05	8.816926e-04	7.551722e-03	9.32462	9.44248	9.46138	9.55636	9.77602	10.5847	0.096721	0.01955	0.062843	0.20475	0.093021	0.085111	BE098763	1371035_at	General transcription factor III A	Rn.195324	246299	Gtf3a	12
1.978296e-04	1.029790e-02	4.271199e-02	3.20075	3.23746	3.27057	3.38502	3.66119	4.26865	0.120098	0.118248	0.131033	0.035068	0.144083	0.040004	AI137642	1393164_at	Mitochondrial ribosomal protein S27	Rn.203126	361883	Mrps27	2
3.505437e-02	2.466838e-02	5.525811e-01	4.58006	4.17351	5.08321	4.83258	4.92498	6.40286	0.207879	0.483218	0.078945	0.261562	0.560528	0.17229	BI291526	1378800_at	Transcribed locus	Rn.211314	0	0	7
5.782623e-03	5.847567e-02	8.256536e-02	6.99446	7.22312	7.00421	7.05284	7.63263	8.24465	0.277395	0.121351	0.173002	0.211412	0.193985	0.17542	AA859768	1376055_at	Minichromosome maintenance complex component 5	Rn.123	291885	Mcm5	19
4.229589e-03	2.400819e-03	8.674921e-03	7.76098	7.32552	7.72468	7.31685	8.06753	9.29375	0.347836	0.136613	0.161772	0.075672	0.233007	0.160486	BF417032	1388750_at	Transferrin receptor	Rn.98672	64678	Tfrc	11
4.041541e-03	1.248920e-02	5.278096e-01	9.37002	10.271	9.74639	10.0052	10.5234	10.4393	0.300166	0.084811	0.158947	0.158791	0.163699	0.126887	BG377140	1378257_at	Three prime repair exonuclease 1	Rn.98617	100049583	Trex1	8
7.558991e-03	4.341285e-02	1.025668e-01	8.47631	8.46023	8.54939	8.34618	9.27579	9.80485	0.00803	0.110012	0.210869	0.516158	0.232188	0.039711	BG376950	1382443_at	Similar to Pabpc4_predicted protein	Rn.2995	288398	RGD1562451	12
1.554188e-02	1.656909e-01	1.835022e-01	3.16923	3.93133	4.38559	3.24262	3.21203	3.19786	0.113776	0.360486	0.347388	0.150546	0.025564	0.12093	AW141081	1386530_at	Transcribed locus	Rn.205013	0	0	15
4.989690e-01	3.829859e-02	3.209824e-02	4.19008	5.23029	5.26604	4.84136	4.85669	4.67986	0.107693	0.115092	0.288921	0.152949	0.094828	0.039847	BF411716	1397157_at	Transcribed locus	Rn.200177	0	0	19
1.739670e-04	2.589055e-02	1.148282e-01	6.11833	6.00782	6.19866	6.54997	6.82561	7.74919	0.30517	0.193737	0.094399	0.09425	0.159661	0.239644	AI137249	1390766_at	Tubulin, alpha 8	Rn.27364	500377	Tuba8	4
7.999764e-03	9.739902e-03	1.013622e-02	7.08986	7.51479	8.25826	7.87241	8.24353	7.90544	0.137097	0.0157	0.188198	0.161371	0.14304	0.102566	AW920524	1373831_at	Hypothetical protein LOC619574	Rn.162222	619574	LOC619574	10
2.073342e-02	7.630530e-05	1.762526e-02	7.33487	7.94372	8.70337	8.03092	8.24071	8.46569	0.154762	0.095517	0.124606	0.14731	0.058436	0.054121	BI278809	1373623_at	Inositol 1,4,5-trisphosphate 3-kinase C	Rn.85907	308451	Itpkc	1
7.451036e-05	1.622207e-02	3.407443e-02	3.78843	3.64449	3.75486	3.97932	4.27888	4.93565	0.053337	0.135033	0.158442	0.124614	0.06827	0.137577	BM391418	1376349_a_at	Solute carrier family 29 (nucleoside transporters), member 2	Rn.37517	65194	Slc29a2	1
1.014656e-02	6.041641e-02	1.325629e-02	3.51604	3.21941	3.01362	3.51423	3.28629	4.83418	0.316692	0.038616	0.084208	0.182885	0.007991	0.425189	AI555034	1397395_at	Transcribed locus, strongly similar to NP_001101195.1 glutathione S-transferase, C-terminal domain containing [Rattus norvegi	Rn.199486	0	0	2
2.450233e-07	2.282426e-05	1.155154e-04	10.5082	10.5536	10.52	10.5157	11.2255	11.5777	0.028061	0.000358	0.019439	0.063755	0.080794	0.072604	BM383696	1371777_at	Similar to Pabpc4_predicted protein	Rn.2995	288398	RGD1562451	12
5.843171e-01	1.154123e-02	9.349614e-03	5.59627	5.57326	5.81215	6.93274	5.35209	5.03028	0.089819	0.041662	0.185093	0.37758	0.189933	0.27357	AI145313	1369652_at	Thy-1 cell surface antigen	Rn.108198	24832	Thy1	8
4.887683e-02	1.978436e-01	3.404423e-02	10.1314	10.2627	10.4509	11.2317	10.4362	10.1907	0.084308	0.066077	0.145006	0.27548	0.232035	0.149349	AA850895	1371765_at	Histone cluster 3, H2a	Rn.198869	64646	Hist3h2a	10
2.521863e-04	9.034429e-03	3.502794e-02	7.77483	6.94625	7.29992	8.34735	7.84534	10.0038	0.234022	0.28589	0.165661	0.430766	0.318962	0.32882	NM_019230	1387189_at	Solute carrier family 22 (extraneuronal monoamine transporter), member 3	Rn.24231	29504	Slc22a3	1
2.725458e-03	1.599518e-01	3.368213e-02	9.25156	9.4076	9.1359	9.79346	9.39139	10.4872	0.307969	0.047069	0.157543	0.158174	0.073461	0.272206	BE109381	1376837_at	Hexose-6-phosphate dehydrogenase (glucose 1-dehydrogenase)	Rn.17292	298655	H6pd	5
5.812644e-04	3.897865e-03	5.883696e-03	6.99474	7.46492	7.20439	7.42413	7.48726	8.87778	0.201116	0.122085	0.096056	0.036221	0.103314	0.28903	BG670559	1392597_at	Similar to ionized calcium binding adapter molecule 2 (Iba2)	Rn.17100	362107	RGD1305081	3
9.118885e-02	7.394869e-03	1.927055e-01	4.52813	4.00894	5.3113	3.94622	5.08992	7.24316	0.531316	0.199524	0.835464	0.214311	0.497075	0.150296	AA859652	1376267_at	Transcribed locus	Rn.54795	0	0	10
8.026347e-05	8.112824e-04	4.005344e-04	8.06635	8.08115	7.85388	7.75622	8.63092	9.43542	0.159013	0.063339	0.172151	0.078029	0.115641	0.0334	AA848420	1389738_at	Uracil-DNA glycosylase	Rn.104379	304577	Ung	12
2.464041e-05	1.191187e-03	9.697435e-03	5.46929	5.58851	5.59756	5.64032	6.18088	6.86401	0.015519	0.054338	0.093487	0.099792	0.151343	0.145318	AI012870	1392131_at	Transcribed locus, moderately similar to XP_904556.1 PREDICTED: similar to hCG2016250, isoform 3 [Mus musculus]	Rn.199506	0	0	3
6.323499e-01	5.100579e-03	8.582294e-02	11.4064	12.4625	11.073	12.684	11.7364	9.99999	0.443593	0.07627	0.353105	0.53485	0.381947	0.432409	AI232716	1373975_at	Indolethylamine N-methyltransferase	Rn.19133	368066	Inmt	4
4.521400e-02	1.006743e-01	1.327968e-01	5.1019	5.40366	5.08337	4.92654	5.87686	6.63553	0.156684	0.230446	0.139372	0.484095	0.035903	0.50482	BF389776	1384742_at	Alpha thalassemia/mental retardation syndrome X-linked (RAD54 homolog, S. cerevisiae)	Rn.107838	246284	Atrx	X
5.485789e-03	3.013392e-02	3.042353e-01	4.16029	3.76005	3.93964	5.22431	4.32091	4.14072	0.172011	0.268817	0.171743	0.307961	0.176089	0.018114	BE120167	1379222_at	Transcribed locus, strongly similar to NP_001128022.1 hypothetical protein LOC311115 [Rattus norvegicus]	Rn.199414	0	0	1
1.593605e-01	4.380963e-04	3.191945e-03	10.5425	10.6823	12.0387	10.9085	10.8341	10.9784	0.073963	0.048916	0.21531	0.176268	0.082871	0.113199	BM384926	1383302_at	DnaJ (Hsp40) homolog, subfamily B, member 1	Rn.128947	361384	Dnajb1	19
1.137808e-07	5.423961e-05	4.654870e-05	8.29033	8.33704	8.17494	8.32214	9.07611	9.52734	0.035035	0.066983	0.031039	0.014171	0.074946	0.081013	NM_133598	1367908_at	Glycine cleavage system protein H (aminomethyl carrier)	Rn.98456	171133	Gcsh	19
2.386935e-03	1.294582e-02	7.344051e-02	8.95895	9.19072	9.15669	9.11465	9.6118	10.4417	0.137382	0.058475	0.293409	0.238334	0.162157	0.060918	BI284366	1382615_at	Sec61 alpha 1 subunit (S. cerevisiae)	Rn.47029	80843	Sec61a1	4
8.314654e-05	3.264302e-03	1.966377e-02	2.81093	2.95937	2.95693	3.10206	3.36353	4.19251	0.127965	0.014391	0.017479	0.186789	0.158974	0.144728	BI289412	1384997_at	Apoptosis enhancing nuclease	Rn.46887	361594	Aen	1
1.983619e-05	2.202687e-02	3.726606e-01	8.45791	8.89929	9.05379	9.32584	9.55222	9.50908	0.127418	0.067129	0.147214	0.146578	0.061247	0.07702	AW526160	1398427_at	Myocyte enhancer factor 2D	Rn.89018	81518	Mef2d	2
1.300169e-03	1.662505e-02	1.262775e-02	7.63936	7.22235	7.40691	7.24414	8.52084	9.79354	0.592236	0.133828	0.311955	0.250085	0.296908	0.056564	BI279795	1383500_at	Ribosome binding protein 1	Rn.14242	311483	Rrbp1	3
9.678722e-04	3.635949e-02	1.997848e-01	8.9552	8.72605	9.08673	9.25085	9.66564	10.5498	0.146608	0.244296	0.192213	0.297937	0.087982	0.311095	AI454611	1383248_at	flavin containing monooxygenase 5	0	0	0	0
1.305151e-02	1.062014e-02	9.178286e-01	6.76526	7.54684	7.44232	7.31323	7.942	7.82168	0.365354	0.094384	0.154118	0.249819	0.073621	0.04546	BG377244	1380070_at	Transcribed locus	Rn.205769	0	0	7
2.452494e-03	2.483784e-01	2.309174e-01	3.13375	3.14543	3.20601	4.39851	3.74483	3.47729	0.106645	0.117535	0.244099	0.016201	0.275027	0.232025	BF559650	1386543_at	F-box and leucine-rich repeat protein 8	Rn.144768	498941	Fbxl8	19
3.097370e-02	4.273370e-02	4.530396e-01	5.23484	5.79761	5.39829	5.52756	7.22851	5.99057	0.497728	0.134585	0.287666	0.110944	0.523524	0.308475	BI283128	1384405_at	Transcribed locus, strongly similar to NP_877584.2 hypothetical protein LOC230766 [Mus musculus]	Rn.216677	0	0	*
4.069551e-03	6.313432e-01	2.472830e-01	8.96706	9.34395	9.63354	10.0238	9.9904	9.78594	0.087095	0.085343	0.198258	0.296207	0.268652	0.131553	AI058503	1382750_at	Transcribed locus	Rn.20961	0	0	6
6.597114e-03	7.685231e-04	9.561811e-02	4.5045	5.50856	4.48739	3.98247	4.72734	4.52924	0.129524	0.125408	0.127754	0.24742	0.042009	0.161499	BF288135	1386031_at	Protein kinase D3	Rn.3990	313834	Prkd3	6
2.738565e-05	1.978078e-02	2.116263e-02	6.34606	6.2128	6.45181	7.7756	6.97306	6.69766	0.018833	0.130669	0.18139	0.060377	0.159599	0.110146	BF555051	1392784_at	Growth arrest specific 6	Rn.52228	58935	Gas6	16
7.248609e-06	2.608753e-04	3.018382e-03	3.62686	3.68785	3.74152	3.65146	4.34807	4.7602	0.006994	0.02123	0.02544	0.038098	0.166844	0.056366	BE113064	1382038_at	Karyopherin alpha 6 (importin alpha 7)	Rn.139167	362607	Kpna6	5
3.537712e-02	3.877554e-03	1.081062e-01	4.4163	4.21418	3.54459	6.53839	4.36831	3.62532	0.215456	0.071429	0.387225	0.08848	0.573297	0.387028	BF401036	1385060_at	Similar to RIKEN cDNA 1110012D08	Rn.152999	500762	RGD1562342	7
6.382826e-03	7.966587e-03	1.116809e-01	5.89486	6.1406	6.23495	6.08948	6.42949	7.41195	0.150998	0.079249	0.052297	0.463892	0.186123	0.083357	BF557338	1376402_a_at	RAS-like, family 10, member B	Rn.8804	303382	Rasl10b	10
8.531497e-03	3.008153e-01	2.587819e-01	4.33719	4.27128	4.37905	4.48865	5.35078	4.89096	0.245503	0.03492	0.141484	0.200268	0.218877	0.294795	BE099893	1382703_at	Transcribed locus	Rn.21696	0	0	6
2.979500e-03	7.621532e-02	1.434903e-02	4.40618	4.5284	4.19932	4.34477	4.82687	5.4168	0.127632	0.043566	0.133874	0.056519	0.196284	0.185666	AA943385	1382062_at	Glutathione S-transferase, C-terminal domain containing	Rn.38009	310855	Gstcd	2
4.521400e-02	7.626071e-02	5.064649e-03	5.9193	6.07559	6.35516	6.99299	6.07399	6.05067	0.079242	0.050646	0.139808	0.19348	0.16543	0.086816	AI234736	1377483_at	ESTs	0	0	0	0
2.597735e-06	2.328035e-03	4.413990e-03	7.81487	7.72516	7.80274	7.96643	8.64472	9.09219	0.0602	0.02176	0.069246	0.125673	0.166538	0.081411	BG380384	1374893_at	Transcribed locus	Rn.13295	0	0	13
9.753078e-02	6.669174e-04	6.616318e-02	3.54964	4.90323	3.05914	3.46866	3.82205	3.2313	0.158038	0.2146	0.10442	0.186891	0.314895	0.129089	NM_019169	1367977_at	Synuclein, alpha (non A4 component of amyloid precursor)	Rn.1827	29219	Snca	4
3.542947e-02	6.979479e-03	2.454025e-01	3.50478	4.82673	3.27204	3.05332	3.67953	3.23286	0.387958	0.37441	0.20587	0.139762	0.218317	0.063091	AI011393	1395126_at	Fc receptor-like S, scavenger receptor	Rn.76819	310694	Fcrls	2
2.565923e-03	2.779075e-01	2.443229e-01	4.50451	4.58197	4.55828	5.80428	4.9822	5.00475	0.253168	0.108974	0.324138	0.297683	0.098379	0.104176	NM_022600	1368298_at	Adenylate cyclase 5	Rn.6278	64532	Adcy5	11
2.609585e-02	3.184127e-01	3.254745e-01	8.31922	8.06043	8.37274	9.38398	8.81974	8.38168	0.140371	0.154331	0.181217	0.107098	0.079446	0.519891	BI274989	1378174_at	Transcribed locus	Rn.20685	0	0	18
5.575669e-03	7.488384e-03	1.568850e-01	8.13381	7.86014	7.67945	9.5899	8.39027	7.85018	0.316576	0.131135	0.145233	0.198483	0.359423	0.191477	NM_133533	1387749_at	Cd79b molecule, immunoglobulin-associated beta	Rn.62607	171055	Cd79b	10
1.295324e-06	5.438775e-04	2.509416e-03	12.7571	12.6954	12.7962	12.8766	13.4289	13.8359	0.073576	0.041053	0.12712	0.058101	0.057825	0.033135	NM_022399	1398750_at	Calreticulin	Rn.974	64202	Calr	19
5.853455e-06	1.128182e-02	2.610226e-01	6.30694	7.59144	7.67069	5.18968	5.36469	5.90456	0.150917	0.130014	0.272315	0.472062	0.180367	0.191046	BF552244	1396101_at	Stanniocalcin 1	Rn.10647	81801	Stc1	15
3.326938e-01	4.262612e-03	1.232476e-02	6.91844	7.05287	6.7907	7.97418	6.73539	6.49425	0.12407	0.081013	0.141446	0.180434	0.238832	0.131655	BM387900	1378216_at	Transcribed locus	Rn.203997	0	0	18
2.618025e-03	7.217268e-03	3.188842e-03	5.39513	5.14257	5.15497	5.11656	5.49072	6.44602	0.23113	0.005494	0.011422	0.032155	0.209849	0.122616	AI169837	1379326_at	Similar to 9530008L14Rik protein	Rn.16893	361228	RGD1305679	17
1.038850e-03	5.068474e-01	2.714253e-01	6.27161	6.78511	6.89006	7.46628	7.2406	7.36149	0.189826	0.092733	0.037268	0.199988	0.244626	0.231408	AI501087	1384228_at	ESTs	0	0	0	0
5.265810e-04	3.265514e-02	6.340936e-03	7.29859	7.44504	7.11029	7.28283	7.7759	8.30991	0.109914	0.100421	0.136211	0.184203	0.074824	0.108552	AA964229	1397740_at	Sideroflexin 1	Rn.115752	364678	Sfxn1	17
1.413494e-03	7.400568e-02	4.571173e-01	6.11467	6.58693	6.96902	7.05654	7.36705	7.31232	0.207387	0.110516	0.184764	0.168448	0.241369	0.163089	BE099931	1377417_at	Similar to TICAM-1	Rn.21528	363328	LOC363328	9|Un
1.639476e-02	2.237372e-01	3.872985e-02	3.34599	3.54211	3.75243	4.90242	3.94105	3.52332	0.152069	0.038597	0.151081	0.465553	0.12169	0.312372	AW524136	1383972_at	ESTs	0	0	0	0
6.238583e-01	2.917325e-03	4.194462e-01	3.20581	4.23308	3.15248	3.37985	3.78813	3.16815	0.015954	0.191585	0.029085	0.176443	0.327707	0.019824	BF419005	1395242_at	Transcribed locus	Rn.166784	0	0	3
3.761775e-01	9.720947e-04	2.593607e-01	5.8346	7.80813	5.65188	6.18512	6.80016	5.53898	0.444162	0.270415	0.062671	0.4578	0.369524	0.194558	BE096652	1374342_at	Lymphocyte antigen 6 complex, locus G6C	Rn.207262	294241	Ly6g6c	20
6.546111e-02	1.350970e-02	4.287012e-02	6.34512	6.3412	6.25951	7.57637	6.77192	5.80917	0.220096	0.25816	0.146042	0.23611	0.234786	0.209325	AW434918	1393443_a_at	Family with sequence similarity 158, member A	Rn.163298	290224	Fam158a	15
1.197804e-03	1.066679e-02	7.422497e-03	12.5442	12.3379	12.3952	12.3239	12.9037	13.6555	0.27555	0.107966	0.103769	0.070584	0.073731	0.167256	NM_133298	1368187_at	Glycoprotein (transmembrane) nmb	Rn.13778	113955	Gpnmb	4
2.720933e-03	5.622933e-02	2.921864e-01	5.57827	6.5467	6.13476	6.77676	7.01286	6.51056	0.29328	0.019166	0.318316	0.266744	0.075494	0.103192	BM389848	1393648_at	Transcribed locus	Rn.212997	0	0	3
1.831655e-03	4.890038e-03	1.924908e-01	8.06577	7.92012	8.33316	8.18595	8.50704	9.21371	0.136904	0.080424	0.190217	0.085731	0.144052	0.172189	AI101356	1394597_at	DDHD domain containing 1	Rn.163271	305816	Ddhd1	15
2.350510e-01	2.881398e-03	1.144642e-02	7.95329	8.15061	7.85193	8.96293	8.01781	7.47993	0.170815	0.073968	0.203064	0.166338	0.155323	0.089804	AI071195	1374023_at	Transcribed locus, strongly similar to XP_001476349.1 PREDICTED: hypothetical protein LOC277154 [Mus musculus]	Rn.98567	0	0	15
1.589644e-03	1.820596e-03	6.307010e-04	7.72995	7.28925	7.25213	7.18267	7.68207	9.41389	0.040294	0.100222	0.276931	0.062678	0.247643	0.110172	NM_017134	1368266_at	Arginase, liver	Rn.9857	29221	Arg1	1
7.880357e-04	8.824358e-03	3.188842e-03	8.6212	8.59474	8.43662	8.37952	9.09213	9.71488	0.114575	0.045105	0.084686	0.120974	0.186497	0.143478	U17565	1371074_a_at	Minichromosome maintenance complex component 6	Rn.33226	29685	Mcm6	13
2.446399e-02	3.649577e-02	1.243763e-01	7.51075	7.2567	7.35854	8.79628	7.89207	7.18096	0.370067	0.157321	0.122416	0.275788	0.274814	0.292234	AI410068	1391072_at	Fc fragment of IgE, low affinity II, receptor for (CD23)	0	0	0	0
1.218159e-05	1.093162e-03	1.435765e-02	10.8625	10.9074	10.9864	11.0401	11.4445	11.959	0.104524	0.041724	0.141393	0.067038	0.065148	0.047964	BI282863	1367927_at	Prohibitin	Rn.29754	25344	Phb	X
2.382854e-02	3.207047e-01	1.019762e-01	5.50057	5.80719	5.68321	6.88852	5.79614	5.93673	0.181958	0.203954	0.315409	0.060747	0.175649	0.274582	AI454783	1381867_at	ESTs	0	0	0	0
7.185896e-01	1.263520e-02	1.144642e-02	5.16119	5.77208	5.11553	6.66059	5.03931	4.60576	0.277331	0.229018	0.352791	0.150478	0.255237	0.066316	BE121124	1392046_at	Transcribed locus	Rn.153687	0	0	13
4.439663e-03	1.405876e-01	3.250692e-01	7.81706	7.63852	8.65094	8.85747	8.73129	8.86794	0.171063	0.149479	0.319332	0.25452	0.300442	0.203183	BF415097	1397655_at	Transcribed locus, moderately similar to NP_795974.2 hypothetical protein LOC319772 [Mus musculus]	Rn.207859	0	0	12
3.492421e-01	2.618333e-02	4.666155e-01	3.0861	4.11649	2.86576	2.85216	3.45822	3.04626	0.210545	0.397622	0.023339	0.068457	0.396438	0.081888	AI172585	1385452_at	Fibulin 1	Rn.9375	315191	Fbln1	7
1.706722e-02	9.227367e-03	2.546382e-01	3.1399	3.14609	3.47711	3.11613	3.65551	4.17929	0.157623	0.078664	0.152163	0.190546	0.143567	0.206977	BI293639	1382684_at	Transcribed locus	Rn.148790	0	0	3
7.580882e-01	1.382737e-02	5.356702e-03	6.3455	6.38167	6.62245	7.4529	6.17593	5.87254	0.121005	0.127365	0.162073	0.345843	0.162311	0.070285	AA946204	1374062_x_at	G protein-coupled receptor kinase 5	Rn.6500	59075	Grk5	1
8.221765e-03	4.089481e-01	2.290489e-01	6.41365	6.29879	6.19653	6.55673	7.0472	7.67143	0.126534	0.033494	0.436418	0.447125	0.258417	0.093599	AI102047	1395363_at	Methionine-tRNA synthetase	Rn.140163	299851	Mars	7
3.424432e-04	4.713649e-02	2.109230e-01	3.21781	2.99006	3.23058	4.30317	3.54741	3.58481	0.015964	0.149615	0.017703	0.115274	0.191799	0.203931	BF564703	1373322_at	Transcribed locus	Rn.146584	0	0	13
2.358999e-05	1.180515e-02	5.644439e-02	9.05755	9.01703	9.12622	9.36919	9.72731	10.2949	0.171971	0.032073	0.119218	0.079502	0.161718	0.103947	BI294698	1371904_at	SET and MYND domain containing 2	Rn.7052	289372	Smyd2	13
4.850929e-01	6.530018e-02	4.182532e-02	8.64693	8.8224	8.80417	9.7383	8.79665	8.18359	0.226047	0.047882	0.373773	0.165936	0.154882	0.195752	BG376055	1393197_at	Abhydrolase domain containing 8	Rn.22147	306338	Abhd8	16
3.579455e-01	4.839339e-03	1.088274e-02	4.61352	4.46411	4.6164	5.61572	4.5691	3.95317	0.29787	0.017633	0.162347	0.117943	0.117766	0.219318	BI294688	1383694_at	Ring finger protein 208	Rn.34661	499748	Rnf208	3
9.336945e-06	9.817130e-03	2.101018e-02	9.99854	10.0154	10.0091	10.2484	10.8703	11.2898	0.091064	0.027526	0.180874	0.067058	0.123509	0.112305	AA944181	1389969_at	Translocase of outer mitochondrial membrane 40 homolog (yeast)	Rn.17999	308416	Tomm40	1
4.764216e-03	3.992331e-02	1.396318e-01	6.40447	6.6326	6.59718	6.69281	6.93301	7.78333	0.190488	0.087349	0.101318	0.099683	0.073495	0.360791	NM_053471	1387322_at	Sema domain, transmembrane domain (TM), and cytoplasmic domain, (semaphorin) 6B	Rn.87343	84609	Sema6b	9
4.841317e-02	1.836492e-02	6.349828e-02	10.3136	10.0717	10.7168	11.4123	10.2345	10.5472	0.188593	0.141128	0.213817	0.177164	0.087379	0.241795	NM_013104	1387625_at	Insulin-like growth factor binding protein 6	Rn.6431	25641	Igfbp6	7
1.265040e-03	1.532384e-01	6.255517e-01	5.89404	6.44435	6.47733	6.79349	7.02584	6.93574	0.225889	0.122099	0.266722	0.126991	0.071889	0.132742	BI296108	1384570_at	Pleckstrin homology domain containing, family A (phosphoinositide binding specific) member 4	Rn.99114	308584	Plekha4	1
9.876978e-04	3.891754e-03	9.383321e-02	8.88734	10.5686	9.81586	8.69263	9.09833	9.09409	0.232302	0.266797	0.191424	0.186439	0.205906	0.083705	AA944180	1373823_at	CDC28 protein kinase regulatory subunit 2	Rn.6116	498709	Cks2	17
1.738192e-05	1.071515e-04	4.702115e-04	9.21129	8.77649	9.15406	8.93973	9.60563	10.509	0.104295	0.041414	0.029218	0.111692	0.113208	0.151286	AF323608	1370623_at	Fibrinogen-like 2	Rn.64635	84586	Fgl2	4
1.106830e-01	2.556344e-02	1.516608e-01	7.99561	8.07188	8.21585	7.70735	8.44638	9.1693	0.036731	0.088546	0.049948	0.437061	0.354812	0.10269	AI412322	1372462_at	Transcribed locus	Rn.169089	0	0	1
8.750933e-07	3.942962e-03	6.597918e-04	3.27897	3.05433	2.96468	3.44287	4.16378	5.00261	0.078151	0.130484	0.114588	0.116255	0.097996	0.158979	AA944175	1389186_at	ESTs	0	0	0	0
8.285436e-03	7.694850e-01	5.594457e-02	5.64175	5.61631	4.97343	5.82072	5.93362	6.93991	0.268692	0.126976	0.402877	0.377146	0.161659	0.309163	BE117558	1371861_at	Transcribed locus	Rn.19802	0	0	16
3.703991e-03	1.368531e-01	2.751784e-02	9.90457	9.99802	10.1656	10.9663	10.2218	10.1622	0.179378	0.068002	0.22019	0.107161	0.084071	0.056455	BE117086	1392978_at	Solute carrier family 25, member 28	Rn.6118	688811	Slc25a28	1
6.736544e-02	1.053690e-02	4.279695e-02	8.04453	8.15464	8.17917	7.57868	8.58932	9.43117	0.056373	0.094335	0.056337	0.590278	0.222562	0.096376	BF283406	1374686_at	Solute carrier family 30 (zinc transporter), member 7	Rn.105204	310801	Slc30a7	2
4.660631e-04	2.263081e-01	6.355357e-02	8.17483	8.18427	7.93535	8.42329	8.90301	9.5257	0.157112	0.041438	0.364116	0.124617	0.170545	0.084541	NM_022389	1368189_at	7-dehydrocholesterol reductase	Rn.228	64191	Dhcr7	1
1.141600e-02	8.520364e-03	5.335413e-01	7.56783	8.57997	8.35358	8.36329	9.2596	8.56562	0.216443	0.132857	0.20331	0.15711	0.218929	0.266863	AF228684	1368300_at	Adenosine A2a receptor	Rn.11180	25369	Adora2a	20
2.184291e-03	1.025253e-01	1.947702e-01	3.94615	3.82119	4.01292	4.0656	4.80346	5.23383	0.139108	0.17432	0.180847	0.190144	0.238359	0.301925	AI072140	1381616_at	Transcribed locus	Rn.199327	0	0	19
1.545462e-06	2.502403e-04	6.562762e-03	11.3781	11.4341	11.5281	11.6515	11.9433	12.5413	0.050839	0.021408	0.075162	0.097479	0.112529	0.022075	BI279499	1371368_at	Sec61 alpha 1 subunit (S. cerevisiae)	Rn.47029	80843	Sec61a1	4
4.799200e-03	2.948034e-03	7.783050e-02	8.91393	9.17397	10.4236	9.08966	8.17232	9.13138	0.274735	0.132939	0.177273	0.190549	0.139639	0.357248	BG375198	1383322_at	RAS-like family 11 member B	Rn.36357	305302	Rasl11b	14
5.909440e-02	3.179509e-02	1.782326e-01	2.89316	3.07562	3.04679	2.78519	3.89412	3.33568	0.157548	0.009692	0.020293	0.104867	0.35849	0.082117	NM_031696	1387241_at	G-protein coupled receptor 88	Rn.59513	64443	Gpr88	2
1.555431e-02	2.542790e-02	1.397792e-01	12.4023	12.05	12.2331	13.4974	12.6155	12.154	0.19465	0.123412	0.205922	0.082696	0.255782	0.256369	AA996557	1380366_at	Immunoglobulin heavy chain 6	Rn.201760	299357	Igh-6	6
3.576974e-05	6.289973e-02	3.006454e-02	7.11641	7.11917	6.96766	7.41855	8.0328	8.59563	0.104731	0.006285	0.290127	0.137199	0.123884	0.123805	NM_133525	1368226_at	Nucleoside 2-deoxyribosyltransferase domain containing protein RGD620382	Rn.6997	171047	RGD620382	9
9.535974e-01	2.390772e-02	1.927134e-01	9.67102	9.9279	10.4373	8.39049	9.51538	12.2374	1.2463	0.299139	0.605605	0.715878	0.494723	0.470947	BI275261	1379497_at	ESTs	0	0	0	0
8.544632e-01	1.559924e-02	2.751784e-02	6.69566	8.10163	8.24228	7.65103	7.60663	7.67517	0.238679	0.149424	0.26621	0.146318	0.136244	0.21706	AA957292	1372385_at	Transcribed locus	Rn.95135	0	0	1
2.948573e-02	5.001447e-03	3.166838e-02	4.67491	4.85569	4.84113	4.35923	5.23315	5.99102	0.050609	0.051888	0.27329	0.17465	0.19438	0.170699	BM383579	1383005_at	Transcribed locus	Rn.165051	0	0	10
8.755560e-01	6.871616e-03	1.064292e-01	9.04073	10.3164	8.92558	9.37957	9.57267	9.23545	0.230636	0.104482	0.066661	0.082516	0.258665	0.321766	AI136714	1383933_at	Similar to KIAA0564 protein	Rn.12947	290381	RGD1308772	15
1.807763e-02	6.055087e-02	3.384065e-01	9.61295	9.77872	9.39284	10.6913	10.1743	9.57565	0.49053	0.056745	0.203972	0.19041	0.135451	0.209434	BF417048	1372852_at	Protein tyrosine phosphatase, receptor type, C-associated protein	Rn.4188	499300	Ptprcap	1
3.743386e-02	3.386821e-02	1.703355e-02	2.53427	2.24708	2.27006	2.17043	2.50125	3.57628	0.295769	0.005286	0.085335	0.044698	0.26304	0.231941	BE098614	1380243_at	Similar to CG14803-PA	Rn.23932	313108	RGD1304693	5
7.312748e-05	1.258478e-02	3.718687e-02	8.39697	8.51138	8.4453	8.5946	9.06927	9.52289	0.125143	0.085406	0.142539	0.128386	0.116746	0.077309	BI284774	1372596_at	Similar to RIKEN cDNA 1110007L15	Rn.102176	288518	RGD1311660	12
5.075990e-05	2.222448e-02	1.432076e-01	7.44015	7.18479	7.44411	8.0093	7.99943	8.92099	0.157937	0.073091	0.09106	0.315877	0.171144	0.192077	AI556625	1378356_at	Solute carrier family 24 (sodium/potassium/calcium exchanger), member 4	Rn.198754	314396	Slc24a4	6
4.214099e-01	6.084422e-03	3.018382e-03	11.6256	11.5322	11.8536	12.7815	11.6826	10.9399	0.139978	0.124081	0.203	0.112688	0.165541	0.2073	AI235236	1371959_at	Transcribed locus, strongly similar to NP_001025924.1 histone H2A [Gallus gallus]	Rn.8353	0	0	2
9.362900e-01	1.326007e-02	2.951533e-01	10.3493	11.115	11.022	9.35917	11.6888	11.5298	0.130289	0.107555	0.467358	0.585329	0.492399	0.330574	BE113920	1370224_at	Signal transducer and activator of transcription 3	Rn.10247	25125	Stat3	10
1.925530e-03	1.044084e-01	1.038159e-01	4.95858	5.02559	4.86921	4.99874	5.78602	6.07394	0.191968	0.093091	0.085908	0.320479	0.203372	0.211654	AI407405	1389582_at	Similar to Nucleoporin Nup43	Rn.216533	683983	LOC683983	1
4.100075e-03	1.052801e-02	5.259066e-02	7.7843	7.93609	7.90353	7.66807	8.54409	9.02217	0.182418	0.034077	0.230854	0.200183	0.16074	0.14743	AI112987	1377967_at	Chromatin licensing and DNA replication factor 1	Rn.8884	292071	Cdt1	19
1.125816e-03	2.039638e-01	1.142523e-01	3.3192	3.27684	3.54908	3.86354	4.92589	4.02122	0.345279	0.203442	0.109829	0.133377	0.320008	0.190601	NM_021865	1369891_at	Basic leucine zipper transcription factor, ATF-like 3	Rn.211982	60462	Batf3	13
3.457366e-02	4.604654e-01	4.227836e-01	3.73423	5.01326	4.49844	3.66357	3.55046	3.55829	0.559962	0.368602	0.628372	0.126987	0.040024	0.150623	BF400937	1392177_at	Transcribed locus	Rn.209485	0	0	15
5.735650e-01	9.100743e-03	6.979477e-01	2.93948	3.95891	2.7521	2.90513	3.53265	2.81933	0.386633	0.213334	0.144142	0.002275	0.38469	0.061222	AI102962	1380240_at	Transcribed locus	Rn.212078	0	0	15
3.691588e-05	5.791886e-02	9.872039e-02	7.7217	7.7437	7.74257	8.29975	8.22683	8.93164	0.089293	0.060465	0.210113	0.125133	0.108696	0.102024	BF283018	1373198_at	DnaJ (Hsp40) homolog, subfamily C, member 22	Rn.19564	362998	Dnajc22	7
6.218257e-04	9.637470e-03	2.026720e-01	5.62255	5.55016	5.8376	5.81851	6.14847	6.71102	0.187199	0.115784	0.087025	0.215233	0.108786	0.117128	BG376154	1394991_at	Interleukin-1 receptor-associated kinase 1	Rn.22238	363520	Irak1	X
4.046319e-04	1.161210e-03	4.478575e-01	8.89189	9.79496	9.83203	9.74035	10.3435	10.2107	0.243121	0.10074	0.190496	0.122789	0.061825	0.038901	NM_030867	1367943_at	Nuclear factor of kappa light polypeptide gene enhancer in B-cells inhibitor, beta	Rn.8395	81525	Nfkbib	1
3.357296e-03	1.978270e-02	1.185964e-01	3.29173	3.47597	3.48166	3.52005	3.69975	4.38012	0.103659	0.037714	0.020419	0.167949	0.107868	0.242157	AI175616	1380577_at	ATP-binding cassette, sub-family G (WHITE), member 2	Rn.13131	312382	Abcg2	4
1.535373e-03	7.784833e-02	5.497707e-01	9.66688	10.2999	10.3671	10.5792	10.8905	10.7662	0.271709	0.066375	0.152496	0.316843	0.134943	0.108991	AI227700	1374333_at	Similar to RIKEN cDNA 1110007C09	Rn.3059	361224	RGD1306058	17
4.598530e-03	4.807369e-02	4.145555e-01	4.6288	4.46323	4.93147	4.93175	5.35058	6.19514	0.344965	0.115439	0.289147	0.412607	0.227049	0.201854	AA848942	1395396_at	Regulator of chromosome condensation 2	Rn.98282	298594	Rcc2	5
1.120968e-03	4.517052e-02	2.774281e-01	7.62865	7.48371	7.73345	7.85631	8.09182	8.63949	0.105757	0.161587	0.173358	0.156274	0.174426	0.082166	NM_133609	1368967_at	Eukaryotic translation initiation factor 2B, subunit 3 gamma	Rn.10577	171145	Eif2b3	5
3.018246e-04	9.138602e-03	4.137601e-01	5.28557	6.17862	5.95868	6.23403	6.60055	6.55241	0.185045	0.041012	0.112242	0.257347	0.126614	0.144451	AW434208	1383315_at	Tsukushin	Rn.8672	308843	Tsku	1
7.158304e-01	3.282142e-02	1.198163e-02	7.65298	7.83154	7.89084	8.76362	7.72357	7.09641	0.246576	0.069541	0.31639	0.140532	0.043218	0.209064	AA849035	1388274_at	Brain expressed myelocytomatosis oncogene	Rn.11204	311807	Bmyc	3
2.967942e-03	2.064025e-01	4.205087e-01	5.33295	5.37324	5.10624	6.51893	5.75532	5.76458	0.098227	0.131271	0.248529	0.53039	0.102975	0.070165	AI009623	1376110_at	Ribonuclease P 25 subunit (human)	Rn.13924	315705	Rpp25	8
3.907763e-03	3.396509e-01	3.863384e-01	5.1294	5.08329	5.24424	6.36105	5.59528	5.67222	0.099722	0.150033	0.341104	0.277589	0.241859	0.087304	AI058763	1379196_at	F-box and leucine-rich repeat protein 8	Rn.144768	498941	Fbxl8	19
3.257766e-04	3.077635e-02	1.035423e-01	9.82853	9.82092	9.91169	9.95186	10.5549	10.8298	0.213611	0.098903	0.160696	0.126767	0.079457	0.107142	BI284988	1371546_at	Similar to TR4 orphan receptor associated protein TRA16	Rn.105110	361128	LOC361128	16
1.555634e-02	2.074955e-01	2.602492e-02	3.88744	4.75189	4.34132	6.63206	4.58867	4.55171	0.313707	0.110838	0.08677	0.81798	0.405834	0.299671	BF282712	1389583_at	Transmembrane protein 82	Rn.104972	298605	Tmem82	5
9.988356e-06	3.275348e-03	9.832257e-03	8.19064	8.3568	8.2368	8.4285	8.88947	9.3994	0.082067	0.057447	0.026674	0.056553	0.115618	0.151534	AI137435	1379296_at	Transcribed locus	Rn.24744	0	0	7
1.347825e-01	4.988918e-02	8.496461e-01	11.841	12.4099	11.8132	12.1347	13.0447	12.0958	0.373094	0.065499	0.160171	0.284634	0.278222	0.401768	BF550890	1370987_at	Sialophorin	Rn.11144	24796	Spn	1
2.276489e-05	7.221120e-04	1.347134e-02	10.1931	10.0705	10.404	10.2546	10.9601	11.4131	0.131991	0.057458	0.115504	0.079593	0.142508	0.082366	AI103695	1386900_at	Stress-associated endoplasmic reticulum protein 1	Rn.2119	80881	Serp1	2
3.402768e-04	1.603017e-02	2.526980e-03	3.98508	3.83153	5.2344	3.61654	3.82648	3.47325	0.159234	0.040859	0.245604	0.180954	0.098475	0.149325	BE108758	1393649_at	Transcribed locus	Rn.208004	0	0	7
1.504840e-02	1.669136e-01	1.355944e-01	7.47949	7.40906	7.36589	7.31468	8.22869	8.63412	0.2474	0.175926	0.302946	0.404889	0.223367	0.151236	NM_031818	1387420_at	Chloride intracellular channel 4 (mitochondrial)	Rn.162115	83718	Clic4	5
1.366862e-04	7.176945e-05	6.307010e-04	9.05171	9.052	9.1954	8.59566	9.95256	10.6044	0.027437	0.079808	0.135601	0.137688	0.191484	0.058516	BF281350	1373447_at	Hematological and neurological expressed 1-like	Rn.19357	360492	Hn1l	10
3.572298e-04	2.193226e-02	1.784010e-01	6.94375	7.00993	7.11476	7.33033	7.43205	8.10647	0.12397	0.120993	0.05837	0.100814	0.165581	0.174158	NM_012744	1386917_at	Pyruvate carboxylase	Rn.11094	25104	Pc	1
1.264961e-04	2.127197e-01	2.543661e-02	3.6063	3.68533	3.35357	3.98595	4.21229	4.97223	0.015484	0.03477	0.100475	0.227341	0.164356	0.268369	BE116562	1378541_at	Transcribed locus	Rn.41818	0	0	7
1.364039e-03	9.034761e-02	9.950874e-03	10.0458	10.3546	10.2512	11.3307	10.436	10.3792	0.135924	0.034875	0.162928	0.111489	0.114691	0.173226	NM_012578	1367759_at	H1 histone family, member 0	Rn.3129	24437	H1f0	7
3.453461e-06	1.440016e-04	2.641108e-03	9.97211	10.1341	10.1427	10.056	10.9582	11.4199	0.054098	0.055297	0.059166	0.161277	0.152528	0.032719	BM388961	1373160_at	Phosphatidic acid phosphatase type 2 domain containing 1B	Rn.199008	680466	Ppapdc1b	16
1.972083e-05	5.833468e-02	4.480334e-02	9.1436	9.17529	9.09974	9.45795	9.71241	10.1465	0.233991	0.058449	0.089124	0.07944	0.065059	0.065636	BI289482	1389302_at	INO80 complex subunit C	Rn.18319	291737	Ino80c	18
5.477849e-03	9.714298e-03	1.317070e-01	9.69947	9.60775	9.97124	9.64035	10.3234	10.7878	0.117594	0.040983	0.021867	0.140688	0.253483	0.209326	BE105721	1390692_at	CTP synthase	Rn.162834	313560	Ctps	5
9.150642e-02	2.465225e-02	5.865647e-01	2.34212	2.28453	3.07908	3.12694	2.33369	3.97024	0.09417	0.042924	0.291409	0.472137	0.01894	0.623219	AI228550	1375466_at	Transcribed locus	Rn.12112	0	0	10
2.210075e-02	3.291422e-02	1.969527e-01	7.04346	7.27208	7.32142	6.95602	7.97607	8.6066	0.270471	0.119835	0.337966	0.357708	0.131513	0.322312	BF553172	1393179_at	Transcribed locus	Rn.203900	0	0	12
4.055661e-02	3.892693e-01	5.346768e-01	2.8502	3.32443	4.0352	2.56588	2.66511	2.64405	0.273629	0.430877	0.676213	0.094695	0.025782	0.080963	AJ245643	1371170_a_at	Interleukin 1 alpha	Rn.12300	24493	Il1a	3
1.636013e-04	7.394869e-03	3.858415e-02	3.59465	3.70714	3.67996	3.66848	4.44261	4.74944	0.046371	0.021524	0.049093	0.044411	0.194915	0.192549	BI276823	1394843_at	Transcribed locus	Rn.168505	0	0	17
1.285910e-02	8.457533e-02	1.989248e-01	9.44377	9.71976	9.52305	9.5187	10.192	10.6566	0.268666	0.038824	0.277244	0.410415	0.142785	0.051879	NM_053341	1368065_at	GIPC PDZ domain containing family, member 1	Rn.30044	83823	Gipc1	19
5.090410e-03	1.807955e-02	3.585827e-01	1.6603	1.72132	1.96976	1.84446	2.20972	2.79702	0.053216	0.028701	0.09708	0.067862	0.216909	0.260204	BF407646	1379115_at	Transcribed locus	Rn.207241	0	0	9
1.382643e-04	5.807862e-02	9.550514e-02	3.45811	3.60121	3.37002	4.59504	3.94685	3.84356	0.323104	0.048224	0.135434	0.029987	0.051397	0.086562	BM389881	1384995_at	Jerky homolog (mouse)	Rn.26833	315073	Jrk	7
1.069270e-03	3.468707e-02	2.331229e-02	6.83529	6.72099	6.73342	6.69099	7.48628	7.87538	0.02014	0.09465	0.120561	0.113848	0.206611	0.198661	BM384448	1372218_at	WD repeat domain 12	Rn.106890	363237	Wdr12	9
4.392111e-01	3.497897e-04	1.151314e-02	10.8769	10.7995	11.1469	10.2959	10.9371	11.8905	0.021209	0.094318	0.112282	0.195223	0.113529	0.191908	AI548897	1374976_a_at	Sterol O-acyltransferase 1	Rn.59	81782	Soat1	13
8.329266e-03	4.041253e-01	6.601603e-02	4.38322	5.28346	5.21762	5.81044	5.58651	5.25595	0.438682	0.136952	0.265223	0.157995	0.075802	0.083147	BI295661	1396299_at	Transcribed locus, strongly similar to NP_076069.2 ephrin receptor EphA1 [Mus musculus]	Rn.220715	0	0	4
1.763528e-01	2.323755e-03	1.671915e-02	7.53432	7.20579	7.53223	8.67735	7.15857	7.12055	0.089734	0.122307	0.218874	0.198891	0.143219	0.207343	AI230054	1373902_at	Ribosomal modification protein rimK-like family member B	Rn.11771	362428	Rimklb	4
7.261005e-04	2.603299e-01	2.338869e-02	6.83938	7.02547	6.53395	7.10583	7.40382	8.18445	0.236665	0.069118	0.281806	0.104149	0.185275	0.141745	NM_017299	1369412_a_at	Solute carrier family 19 (folate transporter), member 1	Rn.9042	29723	Slc19a1	20
4.178382e-02	1.509906e-01	6.229813e-02	5.66245	6.05496	5.83068	6.79631	6.12703	5.75133	0.180592	0.054584	0.140619	0.413828	0.107302	0.165404	BG377807	1372063_at	Transcribed locus	Rn.203827	0	0	10
3.572298e-04	1.562182e-02	5.883696e-03	5.81203	5.45147	5.55294	5.62144	6.2045	7.02776	0.194281	0.049291	0.144912	0.156805	0.169511	0.173412	AI703599	1383324_at	Membrane protein, palmitoylated 6 (MAGUK p55 subfamily member 6)	Rn.49269	362359	Mpp6	4
3.878781e-03	3.471003e-01	4.535513e-01	6.72751	6.69143	6.74495	7.09555	7.61799	8.04576	0.349885	0.09776	0.380821	0.147612	0.345552	0.089269	BG376590	1385437_at	Carbamoyl-phosphate synthetase 2, aspartate transcarbamylase, and dihydroorotase	Rn.19416	24240	Cad	6
1.537559e-02	2.159493e-01	4.740019e-01	5.38247	5.55372	5.12968	6.57175	5.87262	5.65309	0.306796	0.107373	0.487318	0.289698	0.082786	0.041698	AI598513	1392353_at	Transcribed locus	Rn.18215	0	0	7
1.835633e-02	1.410503e-01	1.172220e-01	7.322	7.26599	7.2202	7.11734	8.00167	8.36756	0.233616	0.1483	0.343116	0.238888	0.232629	0.060672	AA848723	1377765_at	Chloride intracellular channel 4 (mitochondrial)	Rn.162115	83718	Clic4	5
2.538208e-06	7.064146e-05	6.377206e-04	12.6645	12.6817	12.7603	12.5862	13.4935	13.6861	0.063058	0.032838	0.024636	0.042214	0.124783	0.063781	NM_053439	1367590_at	RAN, member RAS oncogene family	Rn.107698	84509	Ran	12
4.811348e-05	4.738662e-03	1.938159e-01	3.9168	3.27525	3.97328	4.8612	4.4697	6.11246	0.243191	0.288495	0.081951	0.100627	0.183465	0.394372	BF546274	1394272_at	Solute carrier family 24 (sodium/potassium/calcium exchanger), member 4	Rn.198754	314396	Slc24a4	6
3.106201e-03	1.616968e-01	2.823920e-01	10.0566	9.99169	10.2245	11.0846	10.321	10.5884	0.156709	0.034355	0.234554	0.28907	0.127606	0.137055	NM_053580	1367789_at	Solute carrier family 27 (fatty acid transporter), member 1	Rn.1047	94172	Slc27a1	16
8.282431e-07	6.436892e-05	1.013622e-02	11.4316	11.4458	11.7224	11.7291	12.222	12.8206	0.126766	0.079638	0.069574	0.035382	0.103393	0.030984	BI284599	1371542_at	Tubulin, alpha 4A	Rn.92961	316531	Tuba4a	9
1.245484e-04	4.902449e-03	2.013894e-01	11.0231	10.869	11.2502	11.3633	11.5718	12.2864	0.128007	0.103286	0.14284	0.155498	0.162204	0.119591	BF289368	1387868_at	Lipopolysaccharide binding protein	Rn.48863	29469	Lbp	3
3.282989e-03	5.032652e-02	2.104648e-01	9.36682	9.58597	9.20568	10.3931	9.8671	9.52229	0.122694	0.088101	0.194701	0.195714	0.217584	0.108851	BG377886	1390173_at	Transcribed locus, moderately similar to NP_001124026.1 caspase recruitment domain family, member 10 [Rattus norvegicus]	Rn.9561	0	0	7
1.921751e-04	5.782174e-03	3.470630e-02	11.1115	11.3785	11.2721	11.3626	11.82	12.4877	0.07896	0.128398	0.071963	0.191945	0.144609	0.147781	AI009159	1372926_at	TIMP metallopeptidase inhibitor 3	Rn.119634	25358	Timp3	7
1.640903e-04	2.730280e-03	2.387654e-02	6.59209	6.19109	6.81237	6.56392	7.44813	8.08608	0.183601	0.052062	0.155482	0.160244	0.151896	0.249827	H31609	1396221_at	Transcribed locus	Rn.166707	0	0	5
7.151306e-03	1.519852e-03	5.498202e-01	3.09567	3.01119	3.66269	3.31171	3.50505	4.35925	0.092846	0.107376	0.251457	0.04545	0.049027	0.209508	BG380705	1375680_at	ESTs	0	0	0	0
1.872895e-02	4.598327e-01	4.161423e-01	2.47968	2.51698	2.36692	2.62361	3.2893	3.56893	0.11293	0.104142	0.134499	0.026953	0.247824	0.556378	BM389800	1379992_at	Glycerophosphodiester phosphodiesterase domain containing 3	Rn.27295	293490	Gdpd3	1
8.096006e-04	1.839727e-03	2.279750e-01	7.10386	6.96181	7.43699	7.25539	7.56509	8.17107	0.198196	0.080513	0.120511	0.116966	0.125623	0.105658	AI009167	1389047_at	Bcl2-associated athanogene 2	Rn.163913	690038	Bag2	9
4.157881e-02	2.132120e-01	3.879373e-01	3.08603	3.40359	3.27715	3.38227	3.69004	4.47273	0.021768	0.11523	0.170085	0.122287	0.259622	0.537785	BM386116	1379642_at	Transcribed locus	Rn.177650	0	0	6
9.024791e-05	7.840983e-03	8.117052e-02	7.73884	7.06014	7.56869	8.16181	8.09258	9.34135	0.097457	0.166079	0.163432	0.218806	0.295729	0.189172	NM_053840	1368374_a_at	Gamma-glutamyltransferase 1	Rn.10010	116568	Ggt1	20
1.580457e-02	4.740596e-02	3.434363e-01	10.4144	10.6777	10.5867	10.6694	11.4775	10.8101	0.316071	0.053024	0.074067	0.101466	0.087581	0.260163	BF564309	1386529_at	Transcribed locus	Rn.175763	0	0	18
7.614933e-05	8.566184e-03	4.683615e-02	2.326	2.44613	2.33994	2.44368	3.44493	3.21726	0.105737	0.015872	0.078006	0.026722	0.023754	0.250392	BF547738	1375104_at	Protein phosphatase 1, regulatory (inhibitor) subunit 14B	Rn.2773	259225	Ppp1r14b	1
1.887342e-05	1.740085e-02	5.185908e-03	9.08591	8.67422	8.80251	9.1344	9.54572	10.2651	0.080591	0.176345	0.050885	0.092658	0.142911	0.130601	NM_054001	1368379_at	Scavenger receptor class B, member 2	Rn.3957	117106	Scarb2	14
9.729177e-01	1.662034e-02	7.694976e-03	6.14392	6.76472	6.29392	7.68834	5.99979	5.48928	0.30278	0.084327	0.062421	0.286136	0.421344	0.17539	U30831	1370418_s_at	Synaptotagmin XVII	Rn.31973	192189	Syt17	1
2.519603e-05	1.296540e-02	7.948050e-02	7.54483	7.19068	7.42839	8.14717	7.96231	9.00875	0.322242	0.133126	0.073672	0.121488	0.088934	0.197923	AI556625	1378355_a_at	Solute carrier family 24 (sodium/potassium/calcium exchanger), member 4	Rn.198754	314396	Slc24a4	6
1.115606e-04	1.701946e-03	2.526980e-03	9.59672	9.61225	9.51688	9.34398	10.5173	10.8358	0.044669	0.054861	0.100177	0.058283	0.179379	0.180041	BI281160	1388397_at	EBNA1 binding protein 2	Rn.9598	114021	Ebna1bp2	5
3.399348e-01	7.238553e-03	3.757890e-02	7.34226	7.61053	7.17689	8.4604	7.47007	6.75552	0.205805	0.068461	0.330124	0.13813	0.1611	0.183631	AW520754	1389610_at	Transcribed locus	Rn.153883	0	0	6
9.868621e-06	4.935727e-03	8.999250e-03	8.92392	9.1955	9.02098	9.40286	9.62869	10.4442	0.123393	0.044775	0.14995	0.05553	0.155103	0.090621	NM_013173	1367877_at	Solute carrier family 11 (proton-coupled divalent metal ion transporters), member 2	Rn.11418	25715	Slc11a2	7
4.604682e-01	1.529573e-03	2.204482e-02	3.58616	3.79576	5.22381	3.93355	4.06097	4.22711	0.175032	0.180782	0.252192	0.109611	0.065128	0.201303	BF400832	1375388_at	Transcribed locus	Rn.207831	0	0	3
9.450106e-01	3.424893e-02	2.887655e-03	6.85326	7.57026	7.04239	8.09702	6.70264	6.63067	0.172485	0.150457	0.125712	0.211573	0.169874	0.224781	BF555120	1390483_at	Solute carrier family 25, member 29	Rn.15047	314441	Slc25a29	6
1.567650e-03	1.910560e-03	1.798687e-02	9.33681	9.61213	9.48061	9.23395	10.0935	10.5762	0.16266	0.12725	0.126739	0.038184	0.152249	0.134502	AF411216	1370807_at	Transmembrane protein 49	Rn.109048	192129	Tmem49	10
7.866376e-02	3.108802e-03	2.139730e-01	3.79015	3.55592	4.2343	3.57241	4.06976	4.92595	0.064642	0.10665	0.262969	0.198583	0.151718	0.226398	AI029836	1381143_at	Transcribed locus	Rn.203934	0	0	9
6.581160e-06	5.647547e-03	1.264865e-02	7.72649	7.89863	7.73278	7.99097	8.54359	8.94624	0.158811	0.018826	0.0505	0.079661	0.136596	0.112934	AW916138	1373980_at	Similar to XPA binding protein 1	Rn.16253	688393	LOC688393	6
4.281119e-02	4.633142e-02	4.969482e-01	2.5751	2.7455	2.94708	2.82242	2.96387	3.71321	0.177371	0.108392	0.229441	0.018041	0.3061	0.154496	AA859796	1390549_at	Adiponectin receptor 2	Rn.101984	312670	Adipor2	4
1.527170e-06	1.038171e-03	2.620021e-02	12.5112	12.5235	12.6482	12.8025	13.1532	13.5532	0.115687	0.025818	0.10104	0.082385	0.047177	0.052469	NM_012554	1367575_at	Enolase 1, (alpha)	Rn.4236	24333	Eno1	5
1.073103e-03	1.213266e-02	1.484782e-01	7.23076	7.42921	7.50713	7.57393	7.80616	8.57889	0.126982	0.117467	0.236351	0.066032	0.037203	0.186805	BI293505	1382196_at	Similar to hypothetical protein ET	Rn.16739	360667	RGD1307394	10
5.745988e-03	9.199982e-02	1.560237e-01	7.84595	8.09532	7.81773	7.91818	8.64613	8.9481	0.214314	0.052351	0.108169	0.166514	0.27907	0.231719	NM_053374	1369031_at	Interleukin 18 binding protein	Rn.20083	84388	Il18bp	1
2.728431e-01	4.027471e-02	2.698326e-01	6.78705	6.59268	7.04514	6.39743	7.02264	7.81573	0.132786	0.116379	0.127217	0.243681	0.1406	0.487945	BE108272	1373629_at	Solute carrier family 7 (cationic amino acid transporter, y+ system), member 6	Rn.8066	307811	Slc7a6	19
1.285080e-05	1.154123e-02	8.983834e-02	7.43096	7.42366	7.55212	7.7821	8.21412	8.64201	0.115701	0.022615	0.112491	0.061166	0.141544	0.148153	BI295139	1372916_at	Mitochondrial ribosomal protein S27	Rn.203126	361883	Mrps27	2
1.264731e-04	2.857724e-02	3.129446e-01	8.6419	8.49967	8.73464	9.10616	9.07907	9.72577	0.139135	0.093742	0.15756	0.20668	0.138082	0.069009	NM_013190	1367743_at	Phosphofructokinase, liver	Rn.4212	25741	Pfkl	20
1.585816e-03	1.173328e-03	2.147887e-01	9.03705	9.75631	9.15223	9.23708	10.9896	10.0161	0.146109	0.061838	0.081305	0.165513	0.27567	0.320177	BI281946	1379295_at	Guanine nucleotide binding protein (G protein), gamma transducing activity polypeptide 2	Rn.37315	690825	Gngt2	10
1.066314e-02	5.968068e-03	1.226904e-01	2.88805	2.62318	3.19364	2.75159	3.37602	4.01904	0.183691	0.121192	0.125462	0.272128	0.172237	0.196222	BM392291	1379606_at	RAB30, member RAS oncogene family	Rn.161854	308821	Rab30	1
1.845420e-04	1.447711e-02	1.145634e-02	6.68586	7.04481	6.57932	6.83476	7.54548	8.08966	0.14552	0.089807	0.200515	0.130058	0.053984	0.196932	BE108086	1394568_at	Transcribed locus, strongly similar to NP_080855.1 hypothetical protein LOC28109 [Mus musculus]	Rn.74231	0	0	7
1.332084e-02	6.169863e-01	3.251953e-01	6.75728	7.43436	7.46733	7.97972	7.83351	7.73939	0.071241	0.058415	0.115903	0.251606	0.227171	0.427178	AI179878	1382794_at	ESTs	0	0	0	0
1.881802e-03	4.211348e-01	4.894503e-01	4.5598	4.5194	4.5453	5.0287	5.30728	5.75814	0.239413	0.160087	0.06211	0.109181	0.234959	0.373354	BM391868	1380700_at	Transcribed locus, strongly similar to NP_942054.1 Rho GTPase activating protein 27 [Rattus norvegicus]	Rn.167073	0	0	10
2.598212e-02	3.167917e-02	4.277244e-02	7.88539	7.34887	7.72502	7.37431	8.16072	9.29375	0.359964	0.106446	0.388122	0.222141	0.319746	0.092856	NM_022232	1370073_at	DnaJ (Hsp40) homolog, subfamily C, member 3	Rn.162234	63880	Dnajc3	15
2.731467e-02	1.483469e-02	3.086519e-02	8.63374	8.6001	8.66805	8.05804	9.45851	10.0267	0.484304	0.113533	0.3438	0.122903	0.109932	0.132719	NM_012532	1368420_at	Ceruloplasmin	Rn.32777	24268	Cp	2
1.238245e-01	3.881532e-01	4.122233e-02	5.17042	5.7569	5.96384	7.29831	5.54933	5.6193	0.443369	0.139502	0.291883	0.413465	0.254251	0.500092	AA926284	1382033_at	Kruppel-like factor 1 (erythroid)	Rn.23089	304666	Klf1	19
1.181318e-05	3.275348e-03	4.985420e-02	11.8766	11.9973	12.0582	12.2703	12.5768	13.1908	0.122039	0.063513	0.155618	0.030443	0.139439	0.011479	NM_031840	1367667_at	Farnesyl diphosphate synthase (farnesyl pyrophosphate synthetase, dimethylallyltranstransferase, geranyltranstransferase)	Rn.2848	83791	Fdps	2
1.292072e-03	2.474920e-01	1.990010e-01	7.17569	7.34385	7.23261	8.31977	7.80145	7.55094	0.223465	0.085888	0.263478	0.029363	0.159979	0.112779	BF420306	1374147_at	Zinc finger, CCCH-type with G patch domain	Rn.8219	296478	Zgpat	3
6.900336e-03	2.633986e-01	1.062027e-02	8.15899	8.25877	8.69131	9.53094	8.82129	8.3203	0.137992	0.031392	0.321279	0.112344	0.082499	0.16593	BF411971	1390361_at	Zinc finger protein 213	Rn.98676	287094	Znf213	10
1.994879e-03	2.610122e-03	9.982743e-02	9.9874	10.5383	11.0848	10.8967	10.9064	11.1851	0.171003	0.144037	0.174727	0.058811	0.039499	0.113215	AA945069	1372417_at	SERTA domain containing 1	Rn.103853	361526	Sertad1	1
4.944664e-02	1.856984e-02	5.191018e-02	4.80408	4.2258	4.80954	4.17123	5.11667	6.24573	0.261165	0.180192	0.329732	0.360087	0.356213	0.187602	NM_019155	1387814_at	Caveolin 3	Rn.98191	29161	Cav3	4
7.644949e-01	3.951471e-01	4.514107e-02	5.09781	5.43391	5.64745	6.26627	5.25465	4.88245	0.345945	0.225146	0.27123	0.515431	0.087381	0.039748	BI291790	1396303_at	Transcribed locus	Rn.212588	0	0	1
4.842651e-04	7.870427e-04	5.885397e-02	9.42718	9.59692	9.71684	9.47944	10.0713	10.4903	0.069891	0.061423	0.110665	0.116338	0.115943	0.105083	AI406842	1374897_at	THO complex 4	Rn.6994	690585	Thoc4	10
2.820179e-06	3.284486e-02	3.041187e-02	7.44537	7.31325	7.35377	7.86194	8.04215	8.58945	0.11912	0.045263	0.10863	0.189962	0.105653	0.036582	NM_023104	1368126_at	Acetoacetyl-CoA synthetase	Rn.9215	65984	Aacs	12
2.649366e-03	1.413088e-01	9.705938e-03	6.98614	7.52151	7.18696	8.54448	7.40717	7.48157	0.209287	0.057415	0.210061	0.259335	0.033164	0.19393	BF281135	1377695_at	Smoothelin-like 2	Rn.32487	679629	Smtnl2	10
5.100620e-03	4.078685e-01	2.597107e-01	10.0178	9.77645	9.83286	10.1618	10.7542	11.2266	0.197406	0.108592	0.186724	0.156288	0.108987	0.521626	NM_030868	1368883_at	Nephroblastoma overexpressed gene	Rn.162955	81526	Nov	7
6.699089e-04	8.577758e-03	1.719874e-02	4.31663	4.24361	4.52365	4.20751	5.54488	5.25408	0.120542	0.007633	0.17653	0.137043	0.22277	0.14405	AI578087	1378305_at	Transmembrane 4 L six family member 1	Rn.24712	295061	Tm4sf1	2
2.257726e-01	1.209074e-01	4.464472e-03	7.8039	7.79975	8.30142	8.845	8.13916	7.49866	0.105711	0.104258	0.227715	0.243107	0.129064	0.142677	AI555789	1392593_a_at	Proline rich 12	Rn.17162	361569	Prr12	1
2.159559e-01	5.162229e-04	1.220706e-02	7.96701	7.59905	8.17872	7.27148	7.9045	9.20359	0.134309	0.069903	0.184604	0.1858	0.166348	0.250462	AI012418	1373869_at	Transcribed locus	Rn.203184	0	0	13
3.658562e-01	9.375474e-03	1.961776e-02	5.18293	4.87805	5.11179	4.30871	5.05475	6.4602	0.219007	0.065879	0.251713	0.302703	0.374356	0.181953	BE098732	1378640_at	Ubiquitin-like with PHD and ring finger domains 1	Rn.54318	316129	Uhrf1	9
1.997094e-04	1.154123e-02	1.447957e-02	8.32381	8.26765	8.29799	8.22021	9.29066	9.37413	0.037297	0.067253	0.142877	0.245738	0.103882	0.168283	BG374267	1374288_at	FtsJ homolog 3 (E. coli)	Rn.47509	303608	Ftsj3	10
3.828046e-05	4.431553e-02	2.011981e-01	7.17155	7.18358	7.28305	7.64803	7.9732	8.47065	0.187697	0.109002	0.156694	0.16843	0.120194	0.123704	AW918650	1372134_at	Coiled-coil-helix-coiled-coil-helix domain containing 6	Rn.6212	297436	Chchd6	4
3.732544e-03	1.447653e-02	7.503586e-02	9.4604	9.54453	9.60015	9.3425	10.3219	10.5578	0.073168	0.027655	0.161672	0.268206	0.184825	0.190154	AW535890	1388622_at	Similar to Nol5a_predicted protein	Rn.121383	501161	RGD1563521	9
2.333484e-05	2.682586e-03	3.184016e-02	11.9532	12.0679	12.1062	12.1353	12.866	13.2037	0.229124	0.053546	0.171756	0.057591	0.042585	0.029457	NM_031833	1367766_at	Non-metastatic cells 2, protein (NM23B) expressed in	Rn.927	83782	Nme2	10
1.319512e-02	6.504381e-02	2.733557e-01	7.12244	7.38972	7.29508	7.20792	7.93957	8.34758	0.154058	0.052501	0.253363	0.389575	0.228182	0.137898	BI303268	1370258_at	Basic leucine zipper and W2 domains 2	Rn.13196	171439	Bzw2	6
2.065295e-04	1.568797e-03	8.424178e-03	8.23561	8.31442	8.31043	8.08406	9.15603	9.34064	0.092613	0.030769	0.059266	0.132065	0.165099	0.162396	AA848916	1379302_at	Transcribed locus	Rn.3958	0	0	5
6.510045e-03	2.935687e-01	3.378321e-02	7.23235	7.4993	7.50522	8.36636	7.63533	7.54509	0.048848	0.049534	0.19529	0.217873	0.125945	0.157521	BI275739	1383967_at	Transcribed locus	Rn.20516	0	0	5
9.911059e-02	3.900813e-02	4.640854e-01	6.30286	7.41168	7.14137	7.13081	7.63893	7.20483	0.121011	0.075521	0.196844	0.43773	0.21023	0.263904	BF284295	1372868_at	Torsin family 3, member A	Rn.2164	304884	Tor3a	13
1.523514e-01	1.355408e-01	3.384376e-02	5.48508	5.26972	5.06688	4.82136	5.51759	6.68819	0.612848	0.057168	0.239068	0.282043	0.180472	0.30382	BI276776	1382419_at	Centromere protein K	Rn.40474	294712	Cenpk	2
3.429278e-03	2.762673e-01	2.807609e-01	2.78006	2.75014	2.49526	2.92479	3.82434	3.49162	0.045943	0.091754	0.093508	0.041349	0.25897	0.402562	AI548449	1384851_at	Transcribed locus, strongly similar to NP_031984.1 SWI/SNF-related, matrix-associated actin-dependent regulator of chromatin,	Rn.219015	0	0	4
1.574959e-01	1.114634e-02	7.120112e-01	2.87027	4.29441	3.48244	2.85347	3.73	2.93268	0.01204	0.206625	0.493296	0.026669	0.280427	0.08996	NM_130821	1369552_at	SAM domain, SH3 domain and nuclear localization signals, 1	Rn.81187	170637	Samsn1	11
2.491022e-02	8.529732e-02	1.311940e-02	5.10051	5.28158	5.70993	6.3979	5.30324	5.53193	0.302039	0.174982	0.168374	0.057502	0.147087	0.068927	AA848970	1395243_at	Transcribed locus	Rn.203254	0	0	10
3.231578e-01	4.915435e-03	4.271199e-02	9.30523	9.6013	8.94756	10.4384	9.24959	8.75334	0.187214	0.24341	0.296443	0.221978	0.133115	0.068907	BI279720	1378484_at	RAS-like, family 12	Rn.147874	315762	Rasl12	8
4.811542e-07	8.405753e-04	8.244718e-03	11.3169	11.2599	11.4168	11.5785	12.0961	12.3862	0.14506	0.070592	0.03017	0.039168	0.080528	0.032989	BI285231	1388853_at	Mitochondrial ribosomal protein L54	Rn.20606	299628	Mrpl54	7
8.531497e-03	1.147124e-02	5.659947e-01	3.96946	5.67007	4.17735	3.54118	4.21474	3.01968	0.61145	0.129049	0.351347	0.559325	0.207203	0.318664	AI600037	1374759_at	UDP-N-acetyl-alpha-D-galactosamine:polypeptide N-acetylgalactosaminyltransferase-like 1	Rn.40168	362760	Galntl1	6
1.312782e-03	3.942962e-03	6.608294e-02	8.69122	8.72849	8.96371	8.64494	9.50965	9.73254	0.099768	0.060214	0.184055	0.15399	0.079262	0.160979	AI058889	1376065_at	RRS1 ribosome biogenesis regulator homolog (S. cerevisiae)	Rn.15120	297784	Rrs1	5
3.888270e-05	2.811648e-02	4.434471e-02	10.2985	9.90697	10.2781	10.5011	11.1038	11.5833	0.067182	0.141814	0.175853	0.119033	0.192657	0.148143	NM_053849	1370007_at	Protein disulfide isomerase family A, member 4	Rn.39305	116598	Pdia4	4
3.617084e-02	1.143084e-03	8.698336e-03	10.2264	10.1035	10.4049	9.59653	10.7218	11.5153	0.229865	0.081172	0.190691	0.327101	0.146876	0.027538	BG664123	1367979_s_at	cytochrome P450, subfamily 51	0	0	0	0
1.936578e-03	3.111657e-01	7.344051e-02	7.60875	7.88815	7.69913	8.6735	8.00352	8.04685	0.19737	0.133698	0.127212	0.162257	0.138667	0.118554	BI296278	1389212_at	Transcribed locus	Rn.11805	0	0	7
1.196250e-02	4.345780e-01	9.617345e-02	10.2576	10.4398	10.5371	11.3027	10.6277	10.6115	0.216959	0.089598	0.2679	0.141587	0.07483	0.10792	AF347936	1370331_at	Interleukin 11 receptor, alpha chain 1	Rn.29849	245983	Il11ra1	5
9.618348e-07	8.621687e-04	8.022093e-03	10.4597	10.5695	10.5443	10.7166	11.3079	11.6185	0.056677	0.036342	0.069279	0.061509	0.105875	0.096066	AA893215	1372028_at	NOP16 nucleolar protein homolog (yeast)	Rn.6090	306768	Nop16	17
2.249509e-02	1.074873e-02	2.710320e-02	13.3648	13.1594	13.4342	12.8565	13.963	14.6054	0.207294	0.150931	0.300707	0.277314	0.175191	0.07722	M14050	1370283_at	Heat shock protein 5	Rn.11088	25617	Hspa5	3
6.447727e-05	3.733889e-02	1.322322e-01	8.29825	8.33665	8.38456	8.59314	9.17446	9.45129	0.208747	0.068115	0.198011	0.149082	0.083438	0.069625	AY029335	1370308_at	XTP3-transactivated protein A	Rn.8733	192252	Xtp3tpa	1
1.488519e-03	1.547400e-01	1.094884e-01	5.00094	5.27698	5.06899	6.12789	5.60785	5.32272	0.101308	0.053474	0.127745	0.2819	0.163827	0.159296	AI230747	1379673_at	UDP-N-acteylglucosamine pyrophosphorylase 1-like 1	Rn.23051	296560	Uap1l1	3
5.794351e-01	4.439722e-02	1.065511e-03	9.16446	9.34967	10.4416	9.91711	9.52162	9.29259	0.089532	0.127471	0.176306	0.076795	0.13784	0.157783	BF409251	1383087_at	ESTs	0	0	0	0
1.631301e-01	7.858220e-03	1.529510e-04	12.1903	11.7716	13.6203	12.8319	12.3138	11.7963	0.03646	0.119211	0.158031	0.119258	0.207577	0.18174	BF555972	1398364_at	Similar to chromosome 1 open reading frame 63	Rn.3870	362626	RGD1359529	5
8.420707e-03	3.194307e-02	3.931742e-02	4.62433	4.83138	4.51477	4.42032	5.37172	5.7445	0.039567	0.057163	0.118329	0.158699	0.063186	0.362036	BM391844	1393043_at	UTP18, small subunit (SSU) processome component, homolog (yeast)	Rn.52378	303456	Utp18	10
4.048422e-03	3.220794e-01	4.067357e-01	4.48176	4.65315	4.53487	4.91178	5.16807	5.67403	0.227497	0.110949	0.183306	0.145534	0.340825	0.181408	AW433878	1380764_at	Ribosomal RNA processing 1 homolog B (S. cerevisiae)	Rn.54275	309673	Rrp1b	20
1.572413e-03	2.836037e-01	2.792156e-01	9.23945	9.3848	9.20599	9.56569	9.94414	10.2992	0.283016	0.084247	0.25121	0.114618	0.144204	0.142413	AI229508	1374036_at	Minichromosome maintenance complex component 2	Rn.2715	312538	Mcm2	4
1.662084e-02	4.236303e-01	7.208543e-02	6.5518	7.35551	7.49898	7.8552	7.70022	7.40348	0.207588	0.183142	0.321297	0.024697	0.146132	0.169556	AA964074	1390681_at	Transcribed locus	Rn.11697	0	0	3
8.013448e-03	3.596763e-02	4.541305e-02	6.52143	6.34942	7.06296	7.74255	6.75979	6.94843	0.17344	0.038583	0.166194	0.252706	0.162408	0.2244	BG381657	1388923_at	Sarcoma antigen NY-SAR-48	Rn.106450	290626	Ny-sar-48	16
5.805935e-03	4.500625e-02	1.269318e-01	8.07845	9.05202	8.70758	9.15805	9.27555	8.91101	0.299805	0.054553	0.154083	0.104061	0.186452	0.153567	AA901178	1391817_at	Similar to RIKEN cDNA 6330416G13 gene	Rn.15144	298104	RGD1304595	5
2.027947e-05	1.090559e-01	1.597470e-02	5.84086	5.81849	6.08844	7.15491	6.60465	6.28009	0.107424	0.173493	0.107707	0.129089	0.12684	0.045777	BE099174	1382115_at	tectonic family member 3	0	0	0	0
1.052129e-02	7.816705e-02	5.883696e-03	6.58879	7.02605	6.87867	7.75451	7.06116	6.72405	0.070844	0.105491	0.212715	0.133973	0.085589	0.068757	AI406858	1390987_at	Transcribed locus	Rn.205798	0	0	13
5.013123e-06	6.894739e-04	1.856100e-01	10.196	10.2078	10.4885	10.616	10.7945	11.3471	0.187862	0.082513	0.044133	0.067306	0.052459	0.0695	BM390196	1371391_at	Transcribed locus, strongly similar to NP_663342.3 thioredoxin domain containing 5 [Mus musculus]	Rn.128652	0	0	17
3.221583e-04	2.280855e-01	1.254489e-01	8.74216	8.8887	8.62467	9.15665	9.5884	10.0944	0.262342	0.111956	0.311525	0.033938	0.078662	0.165003	AW254561	1374577_at	Transforming growth factor beta regulator 4	Rn.22830	360977	Tbrg4	14
1.895827e-06	3.528538e-04	4.456038e-02	11.3065	11.2861	11.5466	11.5704	11.9731	12.3249	0.03635	0.038558	0.022722	0.033039	0.113687	0.09158	BI282584	1383643_at	Similar to UPF0197 protein C11orf10 homolog	Rn.129769	686092	LOC686092	9
3.764282e-06	1.930508e-03	1.668769e-02	11.0934	11.268	11.2501	11.521	11.6034	12.1868	0.133829	0.024688	0.119639	0.013938	0.048032	0.041889	BI285090	1389902_at	Histocompatibility 13	Rn.12102	311545	H13	3
4.139419e-01	1.312230e-02	6.435573e-03	4.27943	4.15764	3.87709	3.07313	3.75625	6.349	0.616401	0.248927	0.409815	0.205755	0.21091	0.430396	AA956555	1379716_at	Transcribed locus	Rn.203204	0	0	4
4.235562e-04	9.986588e-03	8.558606e-02	10.595	10.5532	10.8392	10.6679	11.4703	11.6425	0.12927	0.048461	0.046846	0.019476	0.265055	0.091166	BF282700	1376013_at	Tetratricopeptide repeat domain 9	Rn.8149	500689	Ttc9	6
4.917172e-02	2.940528e-01	8.235213e-02	5.76084	5.5534	5.3972	5.40926	6.07657	6.81134	0.235294	0.116552	0.346205	0.228226	0.23461	0.330316	BM387790	1385020_at	Hypothetical protein LOC499339	Rn.127943	499339	LOC499339	1
7.567935e-01	3.435447e-02	1.965653e-02	8.93735	9.39855	9.09261	9.98333	8.93118	8.32078	0.212011	0.165239	0.31139	0.154668	0.229696	0.121029	BI275257	1375206_at	WSC domain containing 1	Rn.198297	287466	Wscd1	10
1.798403e-02	1.950467e-02	3.348232e-02	10.3398	10.0534	10.3605	9.9235	10.8415	11.3714	0.262381	0.053067	0.274964	0.234447	0.159724	0.069154	NM_022229	1386894_at	Heat shock protein 1 (chaperonin)	Rn.102058	63868	Hspd1	9
1.660621e-01	7.966479e-03	9.987865e-02	7.14044	6.63959	7.10096	8.22516	6.71548	6.82534	0.084017	0.190077	0.154142	0.174873	0.384433	0.11013	NM_134369	1368265_at	Cytochrome P450 monooxygenase CYP2T1	Rn.144661	171380	Cyp2t1	1
4.801061e-02	1.436403e-01	5.269584e-01	3.74975	3.95943	4.06337	3.83264	4.70355	5.11282	0.242893	0.109046	0.378682	0.130031	0.218587	0.494715	BF397703	1382188_at	G patch domain containing 4	Rn.20166	295228	Gpatch4	2
2.197299e-03	2.120258e-01	4.113130e-01	2.86825	2.98259	2.95681	3.24549	3.80736	4.18956	0.151911	0.075161	0.077087	0.124244	0.396534	0.273553	AA849680	1391768_at	Proteasome (prosome, macropain) 26S subunit, ATPase, 4	Rn.11341	117262	Psmc4	1
1.712472e-01	3.013392e-02	1.532194e-01	8.78447	8.24695	9.8927	8.16606	8.71369	8.86532	0.545252	0.078874	0.43444	0.141435	0.102524	0.266242	AA892238	1383160_at	Cysteine and histidine-rich domain (CHORD)-containing 1	Rn.6136	315447	Chordc1	8
2.793036e-03	1.728253e-01	3.681532e-01	7.42517	6.93631	7.19983	7.93399	7.7658	8.78539	0.583696	0.10742	0.247501	0.167261	0.230681	0.310519	NM_053415	1368192_at	Chemokine (C-X-C motif) receptor 3	Rn.24787	84475	Cxcr3	X
9.932835e-06	5.214645e-03	5.890237e-02	8.36138	8.50639	8.5428	8.7923	9.3476	9.89769	0.076058	0.081551	0.097867	0.175514	0.171277	0.140388	BI296168	1388353_at	Proliferation-associated 2G4	Rn.9485	288778	Pa2g4	7
2.933581e-01	1.317546e-03	5.187932e-02	7.02276	6.87012	7.48615	6.33654	7.30591	8.39694	0.184961	0.100903	0.162012	0.405387	0.174211	0.264454	BF558512	1379835_at	Transcribed locus	Rn.166248	0	0	13
1.080000e-02	4.132936e-01	5.360612e-02	4.71441	4.98333	5.0807	5.98216	5.18096	5.09441	0.31179	0.096968	0.033582	0.07802	0.292783	0.115486	AI177301	1384732_at	ESTs	0	0	0	0
2.153857e-01	8.870498e-02	1.723044e-02	4.77877	4.61983	4.33891	4.19268	4.49976	6.02079	0.113934	0.146201	0.200062	0.440114	0.266612	0.361818	AI178193	1379924_at	Phosphatidylinositol transfer protein, membrane-associated 2	Rn.75968	304474	Pitpnm2	12
7.906113e-03	2.434542e-02	2.529841e-02	6.49272	6.57654	7.02858	7.61128	6.63406	7.07352	0.102372	0.142488	0.176406	0.246124	0.087442	0.06311	AI010270	1373089_at	Cadherin 3, type 1, P-cadherin (placental)	Rn.105829	116777	Cdh3	19
1.442854e-03	2.928021e-01	8.382107e-02	3.99499	4.39545	4.14716	5.6524	4.68471	4.64396	0.247414	0.126472	0.288544	0.263918	0.193393	0.181429	AW534041	1395310_at	Ankyrin repeat and SOCS box-containing 1	Rn.220453	316628	Asb1	9
1.949229e-03	5.111482e-02	4.505680e-01	3.68583	3.95896	3.81772	4.04587	4.90337	4.37481	0.086524	0.043305	0.104303	0.109533	0.166625	0.31379	AI227962	1399037_at	Tetratricopeptide repeat domain 19	Rn.216288	691506	Ttc19	10
5.186259e-04	1.963639e-01	2.049580e-03	8.80613	9.66243	10.3154	9.16405	8.95432	8.42112	0.198463	0.050938	0.116897	0.133292	0.164845	0.280788	BI291842	1378586_at	Cytokine inducible SH2-containing protein	Rn.14523	83681	Cish	8
5.118835e-05	1.283278e-02	1.127877e-01	9.90489	10.0749	10.0459	10.2174	10.5494	10.9309	0.083076	0.054015	0.182385	0.036295	0.045162	0.079628	BF407425	1382166_at	Signal recognition particle receptor, B subunit	Rn.138078	300965	Srprb	8
2.432712e-01	2.070635e-03	2.299876e-02	8.17174	7.72729	8.44522	9.34045	7.6304	8.01569	0.060261	0.054575	0.229633	0.265925	0.172218	0.240055	AI169007	1373921_at	Similar to enoyl Coenzyme A hydratase domain containing 3	Rn.202613	684538	LOC684538	17
1.706208e-01	4.399336e-03	8.141907e-01	6.27238	7.46211	6.07247	6.03432	6.85072	5.84868	0.252092	0.306467	0.107095	0.217611	0.389198	0.216799	AI233027	1380415_at	Transcribed locus	Rn.212074	0	0	20
4.690931e-06	1.838296e-02	1.314234e-01	8.11638	8.03977	8.24357	8.69497	9.09164	9.62348	0.200808	0.118987	0.152044	0.159593	0.112731	0.099599	BG378538	1383618_at	Mitochondrial ribosomal protein L38	Rn.34217	303685	Mrpl38	10
1.114606e-03	1.594384e-02	5.374285e-02	6.72365	6.54928	6.92507	6.66013	7.61388	7.7979	0.183388	0.050628	0.144571	0.200547	0.173387	0.194939	AI072632	1378359_at	NFKB repressing factor	Rn.198468	298316	Nkrf	X
1.911125e-04	1.389319e-01	1.209981e-01	9.31128	9.39045	9.44171	10.368	9.64235	10.0845	0.059411	0.127489	0.121035	0.12811	0.12079	0.185114	NM_022400	1386928_at	Branched chain aminotransferase 2, mitochondrial	Rn.981	64203	Bcat2	1
6.429731e-04	5.345339e-02	2.751784e-02	7.03883	7.29199	6.81787	7.11262	7.7857	8.07578	0.08974	0.061973	0.089431	0.291944	0.198522	0.086847	AA891814	1380360_at	OMA1 homolog, zinc metallopeptidase (S. cerevisiae)	Rn.14712	298282	Oma1	5
4.607860e-01	6.669174e-04	1.209188e-01	6.80423	6.84842	7.33638	6.39795	7.09333	7.81768	0.293049	0.036229	0.120958	0.233373	0.140323	0.083609	BM386731	1385089_at	Grainyhead-like 1 (Drosophila)	Rn.212889	313993	Grhl1	6
2.851109e-02	2.068698e-02	2.642494e-01	4.66465	5.07688	5.21615	5.09121	5.16245	6.29063	0.31222	0.016289	0.307673	0.131284	0.117781	0.325154	BM390351	1385865_at	WD repeat domain 51A	Rn.24652	501048	Wdr51a	8
3.918587e-06	4.416739e-03	4.163438e-02	7.79404	7.96427	7.93583	8.23238	8.6859	9.17377	0.225736	0.028914	0.134751	0.053704	0.060205	0.081704	L38615	1370365_at	Glutathione synthetase	Rn.1692	25458	Gss	3
1.696606e-01	2.172820e-02	6.262654e-02	8.99313	10.1417	9.31831	9.99708	9.43706	7.34631	0.939002	0.161352	0.259874	0.199981	0.19741	0.524443	NM_022519	1367647_at	Serpin peptidase inhibitor, clade A (alpha-1 antiproteinase, antitrypsin), member 1	Rn.1419	24648	Serpina1	6
7.805212e-02	3.581779e-02	9.437784e-01	6.47406	7.69649	6.57362	5.97209	6.90411	6.01707	0.450307	0.128309	0.589417	0.163959	0.17249	0.3299	NM_133542	1387687_at	Immunoglobulin superfamily, member 6	Rn.204094	171064	Igsf6	1
6.325126e-01	3.085010e-02	3.198277e-03	7.14103	6.77792	8.37891	7.93452	7.45814	7.17427	0.414302	0.092056	0.125954	0.24247	0.044414	0.215398	AI575458	1383083_at	Btg3 associated nuclear protein	Rn.55281	292064	Banp	19
9.178007e-05	1.952500e-01	7.967011e-02	6.77829	6.86521	6.61026	7.07965	7.55442	7.8405	0.0956	0.0723	0.170261	0.106683	0.224706	0.054938	AA850788	1376214_at	Methylmalonic aciduria (cobalamin deficiency) cblC type, with homocystinuria	Rn.3769	313520	Mmachc	5
1.013992e-01	8.307164e-03	8.314942e-01	4.6856	4.48335	5.46994	5.27939	4.67893	6.00038	0.286105	0.034677	0.364478	0.563238	0.039241	0.18559	AA924075	1398821_s_at	Myosin light chain kinase 2	Rn.81191	117558	Mylk2	3
3.373522e-02	3.414364e-02	5.756550e-01	6.44362	7.7186	6.93701	6.29554	6.8836	5.97381	0.256467	0.101794	0.186535	0.173747	0.267849	0.525332	AI548204	1396065_at	Transcribed locus	Rn.205968	0	0	15
8.803708e-01	3.378099e-02	1.277786e-01	7.44491	7.69165	7.26655	8.44556	7.46744	6.61538	0.373843	0.115125	0.2393	0.141569	0.344188	0.368696	NM_013169	1387472_at	CD3 molecule delta polypeptide	Rn.10329	25710	Cd3d	8
1.448369e-04	1.154169e-01	9.466457e-02	8.92299	9.06614	8.80584	9.21941	9.83904	10.114	0.216218	0.084139	0.184687	0.015021	0.176303	0.169907	AF311054	1386910_a_at	APEX nuclease (multifunctional DNA repair enzyme) 1	Rn.5949	79116	Apex1	15
6.661910e-03	2.269448e-02	1.103656e-01	7.18452	7.85238	6.97042	8.82135	8.0344	7.3735	0.431769	0.083848	0.298185	0.293947	0.197367	0.191483	H33003	1375066_at	Similar to RIKEN cDNA 6330512M04 gene	Rn.14618	293632	RGD1563319	1
1.124041e-06	1.593584e-03	1.965653e-02	9.36711	9.44091	9.48374	9.65625	10.2819	10.4736	0.029188	0.046447	0.065602	0.000578	0.138374	0.081204	BM384125	1389733_at	Methionine-tRNA synthetase	Rn.140163	299851	Mars	7
4.105654e-01	2.956036e-02	3.148252e-01	7.77716	8.60149	8.15896	8.31365	9.34369	7.66322	0.393107	0.180128	0.074921	0.265448	0.409622	0.473522	NM_012949	1386907_at	Enolase 3, beta, muscle	Rn.3443	25438	Eno3	10
4.090170e-02	2.943886e-01	1.193234e-01	7.94358	7.7368	7.63806	7.59568	8.49956	9.06732	0.361072	0.079564	0.442211	0.236561	0.217256	0.302218	BF281491	1377708_at	Hypothetical protein LOC499339	Rn.127943	499339	LOC499339	1
4.834003e-02	5.928394e-01	5.182484e-01	7.75695	8.10914	7.72303	8.78861	8.27242	8.18258	0.18742	0.110124	0.130993	0.569785	0.310773	0.270653	BE116371	1384485_at	Protein tyrosine phosphatase, receptor type, U	Rn.35625	116680	Ptpru	5
2.082592e-04	1.907345e-01	7.344051e-02	9.27314	9.41642	9.49753	10.5079	9.71144	9.99889	0.122179	0.115674	0.12766	0.096421	0.131153	0.20074	NM_134387	1367909_at	Dicarbonyl L-xylulose reductase	Rn.177518	171408	Dcxr	10
5.536688e-06	4.322548e-03	3.951100e-02	9.3895	9.523	9.50002	9.69017	10.3834	10.628	0.038631	0.077548	0.079217	0.15739	0.069483	0.160339	AI412938	1371696_at	G protein-coupled receptor 56	Rn.1677	260326	Gpr56	19
7.920221e-07	2.540322e-03	2.409418e-03	10.3369	10.519	10.2138	10.5872	11.2078	11.4631	0.147898	0.013146	0.054548	0.062247	0.104891	0.066583	AA818089	1388715_at	Glycyl-tRNA synthetase	Rn.3338	297113	Gars	4
3.047552e-05	5.657019e-01	5.540599e-02	8.87991	8.88849	8.60985	9.28512	9.50363	9.88395	0.106476	0.03097	0.16118	0.166994	0.155014	0.10553	AW530769	1389906_at	Farnesyl diphosphate farnesyl transferase 1	Rn.154404	29580	Fdft1	15
9.932380e-01	2.341778e-03	5.447557e-02	11.7287	11.574	12.0101	11.0266	11.519	12.7725	0.107809	0.057052	0.165331	0.287061	0.137341	0.326621	BI304009	1368172_a_at	Lysyl oxidase	Rn.11372	24914	Lox	18
3.019979e-05	1.455519e-01	5.122922e-01	11.0412	10.9853	11.1039	11.6605	11.6222	12.0559	0.14328	0.104545	0.141387	0.072876	0.018034	0.176907	NM_012899	1367720_at	Aminolevulinate, delta-, dehydratase	Rn.3941	25374	Alad	5
1.582263e-01	4.327177e-02	1.539170e-01	6.92097	6.95745	6.74532	8.20017	7.58813	6.21259	0.273521	0.196961	0.437914	0.216593	0.223049	0.463154	AI171219	1372856_at	Transcribed locus	Rn.167154	0	0	Un
6.425843e-04	9.844457e-02	5.191018e-02	5.66378	5.86558	7.00069	5.04792	5.44371	5.05589	0.320316	0.247209	0.233658	0.399005	0.032645	0.18364	AI059353	1397449_at	Transcribed locus	Rn.204154	0	0	13
5.226781e-01	1.689478e-03	6.735813e-04	5.14929	5.61415	5.34743	6.56722	4.83352	4.3989	0.155287	0.102506	0.269884	0.276114	0.061233	0.068038	AW433953	1378197_at	Kinesin family member C2	Rn.100970	300053	KIFC2	7
1.031644e-03	3.800245e-01	6.858705e-01	8.03889	7.92407	7.8954	9.33359	8.64594	8.77983	0.126722	0.132822	0.267119	0.275276	0.324074	0.247502	NM_022860	1398272_at	Beta-1,4-N-acetyl-galactosaminyl transferase 1	Rn.10119	64828	B4galnt1	7
1.193995e-01	2.671244e-02	6.787347e-02	7.05303	7.05256	7.5121	6.73535	8.15648	7.69213	0.082591	0.063082	0.204089	0.395994	0.231143	0.200134	AF047707	1387975_at	UDP-glucose ceramide glucosyltransferase	0	83626	0	0
3.642213e-03	5.948636e-02	1.631815e-01	8.33851	8.75554	8.39506	8.55026	9.23342	9.60338	0.159837	0.007476	0.120745	0.178423	0.084869	0.367821	BF415786	1377113_at	Transcribed locus	Rn.204387	0	0	12
9.593048e-02	2.330823e-03	5.360612e-02	5.31184	5.57	4.95555	6.50425	5.61091	4.71745	0.164086	0.108658	0.364497	0.079884	0.14981	0.138002	BF404955	1391121_at	Pragma of Rnd2	Rn.51831	306506	Pragmin	16
1.639417e-03	1.964736e-01	8.345750e-02	3.45292	3.88453	3.55021	4.81179	4.13154	3.92221	0.278116	0.10336	0.241869	0.276706	0.116006	0.004608	BI282085	1374245_at	Nonhomologous end-joining factor 1	Rn.35483	363251	Nhej1	9
3.795338e-02	1.795712e-02	8.787999e-03	6.13832	6.10703	5.86407	5.33818	6.75503	7.54227	0.104436	0.170407	0.260068	0.350794	0.172049	0.305471	BF558361	1390237_at	Translocase of inner mitochondrial membrane 8 homolog a1 (yeast)	Rn.162342	84383	Timm8a1	X
7.223183e-03	1.014435e-01	4.051018e-01	10.5902	10.7029	10.8056	10.7415	11.5234	11.6837	0.453499	0.200056	0.214227	0.229373	0.061337	0.02605	BF558946	1373387_at	Similar to CG33714-PB, isoform B	Rn.65910	688717	LOC688717	6
8.850868e-03	4.632937e-01	2.953200e-02	9.22298	9.42021	9.60161	10.2483	9.79319	9.42954	0.038706	0.119618	0.188084	0.176413	0.167031	0.097564	BF417765	1391507_at	Zinc finger protein 467	Rn.27249	500110	Znf467	4
5.350086e-02	9.365084e-04	8.298996e-02	9.32716	9.40698	9.77394	9.05661	9.8944	10.3625	0.042926	0.103024	0.11975	0.224427	0.195435	0.073646	BE102146	1377952_at	ADP-dependent glucokinase	Rn.66171	315722	Adpgk	8
1.376884e-01	9.188444e-03	3.820785e-02	8.76342	8.566	8.91433	8.09292	9.20062	9.88577	0.328794	0.121699	0.286213	0.188282	0.136124	0.20696	AI236753	1374180_at	Transcribed locus	Rn.146914	0	0	18
5.512438e-01	1.211110e-04	2.717398e-05	8.60947	8.71075	8.96311	9.81236	8.68188	7.59643	0.085571	0.062557	0.071009	0.142738	0.124289	0.155975	AA818364	1389453_at	RAD52 motif 1	Rn.22736	287726	Rdm1	10
5.969193e-05	4.250816e-02	1.563786e-01	8.07346	8.28548	8.22447	8.63019	8.93376	9.51593	0.022505	0.125348	0.219915	0.08419	0.206571	0.039752	AA957514	1398603_at	Transcribed locus, strongly similar to NP_079813.1 Ts translation elongation factor, mitochondrial [Mus musculus]	Rn.216537	0	0	*
1.545462e-06	1.061770e-03	1.644553e-02	10.5444	10.7162	10.6595	10.8311	11.4825	11.7175	0.089791	0.031503	0.028118	0.060331	0.135902	0.09399	AI412580	1388560_at	WD repeat domain 77	Rn.14128	310769	Wdr77	2
1.150126e-05	4.101185e-03	3.682539e-01	4.46266	4.43217	4.80279	5.07405	5.28661	5.92555	0.117903	0.166827	0.136206	0.134215	0.090838	0.114693	BE114163	1391716_at	ESTs	0	0	0	0
4.017708e-04	1.448061e-02	2.423460e-01	7.9541	7.78313	8.25563	8.19292	8.68477	9.05272	0.042943	0.11105	0.059994	0.079125	0.203602	0.210185	AA955134	1379858_at	Methyltransferase like 2	Rn.203216	363687	Mettl2	10
1.644300e-05	9.676810e-04	3.250714e-02	10.4502	10.6209	10.6431	10.605	11.3504	11.5216	0.067347	0.035841	0.057802	0.086692	0.141097	0.106811	BM986228	1371437_at	SEC13 homolog (S. cerevisiae)	Rn.1553	297522	Sec13	4
5.179874e-03	1.260021e-01	3.826748e-01	7.36313	7.33416	7.65549	8.39822	7.60717	8.18279	0.247926	0.046206	0.191993	0.378869	0.111264	0.199897	BF416808	1381282_at	Transcribed locus, moderately similar to XP_001516024.1 PREDICTED: similar to D-2-hydroxyglutarate dehydrogenase, partial [Or	Rn.63148	0	0	1
7.414960e-01	1.916130e-03	1.663134e-01	10.4712	10.4822	11.1798	9.78908	10.7665	11.8147	0.322759	0.045919	0.420808	0.209612	0.157556	0.146562	AI169118	1386065_at	Ankyrin repeat domain 57	Rn.55986	503306	Ankrd57	20
3.691274e-08	4.799047e-05	1.408839e-02	9.90653	9.97851	10.1489	10.3707	10.7139	11.137	0.055278	0.045708	0.058976	0.090136	0.046277	0.044472	AI171327	1375526_at	Similar to novel protein of unknown function (DUF423) family member	Rn.144704	287442	RGD1563438	10
1.125816e-03	1.201141e-01	5.524834e-01	6.74243	6.87227	6.9579	7.23117	7.33524	7.8138	0.257335	0.122891	0.191215	0.133395	0.141134	0.079311	BF282282	1375964_at	Phosphoserine phosphatase	Rn.8734	304429	Psph	12
7.161445e-01	2.559051e-02	1.819187e-01	7.21974	7.54804	7.72125	6.73858	6.8362	8.55796	0.318261	0.154001	0.507265	0.088034	0.112976	0.459965	X74294	1388240_a_at	Integrin alpha 7	Rn.54492	81008	Itga7	7
5.865233e-05	3.075813e-02	1.362541e-01	8.33461	8.51303	8.40424	8.65293	9.2469	9.45604	0.155983	0.024287	0.228906	0.127675	0.06563	0.041263	BI296312	1388760_at	Solute carrier family 35, member B4	Rn.23967	296969	Slc35b4	4
6.638400e-01	2.032402e-01	3.900779e-02	4.44072	4.95771	4.78593	5.64609	4.14003	4.03954	0.219203	0.228094	0.433331	0.457199	0.161258	0.0905	BI290076	1380171_at	ESTs	0	0	0	0
4.356677e-02	2.819698e-02	6.198589e-01	5.648	6.27538	5.91049	5.83932	7.16623	6.44551	0.113338	0.051145	0.299808	0.179894	0.362446	0.312061	BE102202	1383493_at	Transcribed locus	Rn.167298	0	0	Un
3.097078e-03	1.579458e-02	3.604610e-01	3.65564	4.05635	3.86749	3.87677	5.01806	4.54559	0.043714	0.25236	0.100547	0.169145	0.212811	0.188072	BF414412	1398393_at	Mitogen-activated protein kinase 11	Rn.45869	689314	Mapk11	7
9.242731e-05	2.005614e-04	1.159912e-01	9.12749	9.23665	9.57562	9.27516	9.8606	10.1953	0.062646	0.050741	0.114918	0.13078	0.098672	0.049906	BI285671	1388341_at	RAN GTPase activating protein 1	Rn.107099	362965	Rangap1	7
8.599029e-01	3.257042e-02	5.815518e-01	9.38911	10.6004	9.5005	9.46013	10.2563	9.92284	0.484729	0.158729	0.303608	0.204475	0.241364	0.325412	BE096523	1382314_at	Interferon, alpha-inducible protein (clone IFI-15K)	Rn.198318	298693	G1p2	5
4.446213e-02	1.457197e-01	6.277806e-02	4.7947	3.56565	5.93007	5.90918	5.69614	5.28641	0.481825	0.044811	0.323135	0.46594	0.743748	0.119744	M25143	1370377_at	cytochrome P450, family 2, subfamily d, polypeptide 1 /// cytochrome P450, family 2, subfamily d, polypeptide 5	0	0	0	0
3.094860e-06	2.236891e-03	9.818888e-02	12.7611	12.8841	12.9719	13.1463	13.5613	13.9053	0.146816	0.061111	0.131241	0.034858	0.048413	0.046911	NM_017199	1367690_at	Signal sequence receptor, delta	Rn.1999	29435	Ssr4	X
7.417410e-04	2.185757e-01	5.102325e-01	6.20755	6.33579	6.3535	6.7879	7.05568	7.53019	0.399754	0.020644	0.179508	0.113606	0.230478	0.170994	AI230216	1382348_at	Dihydroorotate dehydrogenase	Rn.81502	65156	Dhodh	19
3.346960e-04	1.361123e-02	1.019313e-01	6.61643	6.83395	6.6799	6.73811	7.61311	7.62995	0.032288	0.082196	0.07826	0.059631	0.22713	0.159248	BF389196	1378345_at	2-oxoglutarate and iron-dependent oxygenase domain containing 1	Rn.19163	307657	Ogfod1	19
6.845421e-01	2.991630e-03	1.294309e-02	3.59942	4.0556	3.55806	4.74059	3.8687	2.836	0.148962	0.21735	0.183821	0.194903	0.261392	0.112197	BM389984	1395057_at	Transcribed locus	Rn.177844	0	0	20
2.649775e-02	3.465847e-01	3.827995e-03	5.52237	5.69773	6.35574	6.94149	6.12761	5.71756	0.189345	0.049088	0.136911	0.073768	0.138037	0.303863	BF388662	1391260_at	Transcribed locus	Rn.12803	0	0	7
4.131336e-01	1.140212e-02	1.043133e-01	6.71592	6.58274	7.79032	6.25329	7.16587	7.13494	0.277977	0.176768	0.111776	0.394656	0.193212	0.241782	AI069972	1382351_at	GTP binding protein (gene overexpressed in skeletal muscle)	Rn.40436	297902	Gem	5
7.027080e-04	6.785590e-02	2.208917e-01	8.07989	8.41471	7.99745	9.20502	8.82131	8.44093	0.212414	0.122275	0.116346	0.033221	0.115641	0.247721	BF281544	1373957_at	Reelin	Rn.98353	24718	Reln	4
1.596200e-02	6.502782e-01	1.860535e-01	7.55632	7.83544	7.85463	8.74355	8.14369	7.97559	0.436502	0.099872	0.185413	0.198197	0.152691	0.200309	AI408164	1396132_at	Fc receptor-like A	Rn.144949	304965	Fcrla	13
2.073032e-03	6.183534e-03	4.775185e-01	11.0853	11.297	10.3811	12.2548	11.7391	11.0816	0.197886	0.057647	0.392716	0.118911	0.147494	0.165672	AW528157	1381971_at	SRY (sex determining region Y)-box 18	Rn.22446	311723	Sox18	3
9.048498e-04	9.920405e-02	4.914436e-01	7.80256	7.89643	8.07624	8.57766	8.32928	9.06496	0.188654	0.035274	0.125816	0.227535	0.162205	0.282802	BE099622	1390139_a_at	obscurin-like 1	0	0	0	0
6.363221e-05	2.312982e-02	3.638015e-02	8.04896	8.40295	7.97806	8.36786	9.03773	9.37415	0.273378	0.0797	0.188601	0.071461	0.124424	0.058854	AW507352	1395730_at	Similar to Glycyl-tRNA synthetase	Rn.145629	500135	RGD1559871	4
3.459285e-04	2.909217e-01	1.661272e-01	8.32269	8.36687	8.60646	9.34837	8.81094	8.93976	0.143496	0.11664	0.203452	0.199281	0.04779	0.026552	BE109510	1374637_at	Transmembrane and coiled-coil domains 6	Rn.144763	291661	Tmco6	18
4.572248e-02	2.522934e-02	5.784381e-01	4.98211	5.1372	5.54028	5.05356	5.76935	6.14258	0.066968	0.09682	0.389044	0.036517	0.234176	0.106035	BG373455	1374298_at	Transcribed locus	Rn.62411	0	0	4
7.514389e-01	9.397809e-04	8.720794e-01	3.23522	4.3026	3.03454	3.03112	4.20634	3.13033	0.201939	0.322687	0.022872	0.064171	0.337437	0.034397	AA956336	1381042_at	Anaphase promoting complex subunit 10	Rn.9619	361389	Anapc10	19
2.316748e-02	4.102346e-03	3.643982e-01	7.14151	7.47125	7.6341	7.19677	7.84674	8.31087	0.109192	0.131773	0.062882	0.340448	0.156215	0.107095	NM_013134	1387848_at	3-hydroxy-3-methylglutaryl-Coenzyme A reductase	Rn.9437	25675	Hmgcr	2
1.412664e-02	6.263638e-01	3.678356e-02	7.22591	7.3993	7.71057	8.31333	7.79343	7.50227	0.151148	0.119776	0.295331	0.163088	0.063314	0.037778	BE329471	1389792_at	Small optic lobes homolog (Drosophila)	Rn.131050	303000	Solh	10
4.714528e-02	4.323157e-01	7.834490e-01	7.90159	8.11183	8.10221	8.25346	8.60218	8.94941	0.312542	0.180294	0.432188	0.238263	0.273093	0.138133	AI113219	1382843_at	Sphingosine-1-phosphate lyase 1	Rn.26953	286896	Sgpl1	20
7.562429e-01	4.675089e-03	5.804587e-01	7.58252	8.44316	7.59971	7.90212	8.64808	7.29468	0.211058	0.271501	0.342353	0.282441	0.068815	0.180717	AW534829	1395153_at	Claudin 15	Rn.202600	304388	Cldn15	12
1.183154e-02	1.998189e-02	5.565621e-01	7.72996	9.02498	8.68867	7.5004	8.12171	7.86623	0.206108	0.102225	0.271773	0.383075	0.254484	0.217221	AI029798	1384892_at	Transcribed locus	Rn.146636	0	0	14
4.677348e-03	1.976672e-03	2.252429e-02	10.0801	9.16913	10.2432	9.61809	10.4671	11.5818	0.172272	0.159804	0.246499	0.223038	0.351554	0.117896	AA859085	1385397_at	STEAP family member 4	Rn.16959	499991	Steap4	4
2.056014e-05	5.766215e-04	5.727466e-02	10.6029	10.8673	10.9516	10.893	11.5606	12.0408	0.170256	0.030593	0.179243	0.084483	0.086212	0.046608	BE112262	1389973_a_at	Surfeit 4	Rn.107863	619346	Surf4	3
7.202911e-02	1.232577e-03	3.060899e-02	7.01245	6.58935	6.74652	8.14899	6.71541	6.437	0.116458	0.08873	0.210601	0.194496	0.135146	0.2452	BI294842	1372976_at	Abhydrolase domain containing 14A	Rn.41351	300982	Abhd14a	8
3.649641e-02	7.630381e-01	1.670793e-01	10.7298	11.082	11.0029	11.7667	11.1032	11.196	0.132775	0.051943	0.292441	0.11093	0.131108	0.262314	BE329352	1373438_at	Transcribed locus	Rn.137727	0	0	10
6.931300e-05	2.397994e-02	3.401701e-01	7.63608	7.72651	7.88721	8.07515	8.54377	8.894	0.210871	0.097366	0.18878	0.051666	0.0971	0.130954	AI407908	1371534_at	Solute carrier family 25 (mitochondrial carrier, glutamate), member 22	Rn.98367	309111	Slc25a22	1
1.571220e-03	1.804807e-02	1.929996e-03	6.37444	6.13787	5.97183	5.85287	6.85399	7.57894	0.174468	0.093421	0.214535	0.090436	0.141813	0.191562	AI576586	1389446_at	Transcribed locus, strongly similar to NP_003081.2 small nuclear ribonucleoprotein polypeptide A' [Homo sapiens]	Rn.38265	0	0	1
5.066537e-04	7.165813e-03	3.310952e-01	4.63645	4.84554	5.09645	5.02974	5.5962	6.21907	0.070928	0.069629	0.29905	0.189348	0.190915	0.04034	AI138048	1374235_at	Regulator of calcineurin 2	Rn.24428	140666	Rcan2	9
2.876893e-01	1.542515e-03	2.117373e-02	5.9261	5.70055	5.6203	7.08862	5.78768	4.99382	0.370715	0.174083	0.087944	0.217555	0.256863	0.092894	BG371995	1383499_at	Adhesion molecule with Ig like domain 1	Rn.116338	295365	Amigo1	2
2.606505e-01	5.694778e-03	8.647582e-01	9.30208	9.33986	10.2141	9.71257	9.45747	10.377	0.116593	0.234151	0.10533	0.269134	0.038274	0.338152	BE349698	1373554_at	Transcribed locus	Rn.75037	0	0	5
1.771816e-02	4.383437e-01	4.646803e-03	8.13196	8.27953	8.79269	9.23005	8.65027	8.34435	0.162683	0.051903	0.183141	0.219544	0.126763	0.0525	BI287681	1375767_at	Pleckstrin homology domain containing, family G (with RhoGef domain) member 3	Rn.19912	314249	Plekhg3	6
1.204493e-05	5.392888e-03	1.101287e-01	11.6731	11.8987	11.8682	12.0745	12.4367	12.8159	0.148535	0.014407	0.166826	0.07519	0.028593	0.046743	BI304064	1373815_at	Lectin, mannose-binding 2	Rn.47037	290994	Lman2	17
2.520061e-03	2.173556e-04	1.818806e-02	8.59301	9.14732	8.45214	8.33938	9.90036	9.39475	0.230601	0.075777	0.097472	0.155972	0.1259	0.161618	AW534915	1384124_at	Transcribed locus	Rn.148509	0	0	18
6.749666e-03	6.773847e-01	9.211628e-02	7.72913	7.94396	8.07782	8.75622	8.24317	8.12584	0.29553	0.043751	0.229149	0.166059	0.067185	0.04438	BI289654	1389674_at	Zinc finger protein 282	Rn.152206	297065	Znf282	4
7.713564e-05	7.753019e-03	1.049049e-01	7.79822	8.1036	7.98964	8.1315	8.69773	9.07496	0.064436	0.060992	0.122776	0.157437	0.196676	0.07251	AA851212	1374018_at	Activating signal cointegrator 1 complex subunit 2	Rn.35208	498402	Ascc2	14
4.074466e-03	5.987228e-01	2.499927e-01	9.40602	8.98021	8.93497	9.69044	9.95466	10.6826	0.527185	0.323339	0.253661	0.314542	0.177364	0.306261	NM_053365	1368271_a_at	Fatty acid binding protein 4, adipocyte	Rn.4258	79451	Fabp4	2
5.614356e-06	1.014569e-01	1.339109e-01	9.25342	9.43455	9.27981	9.87472	10.1471	10.5208	0.115797	0.09111	0.192014	0.083424	0.103367	0.070319	BI275958	1371608_at	Mitochondrial ribosomal protein S34	Rn.11777	287126	Mrps34	10
5.436398e-02	9.374601e-04	1.325629e-02	7.73588	7.62062	8.12389	6.94345	8.48262	9.32102	0.431329	0.051874	0.304698	0.078298	0.182055	0.106991	BI279641	1372897_at	Procollagen lysine, 2-oxoglutarate 5-dioxygenase 2	Rn.12945	300901	Plod2	8
1.545462e-06	3.583190e-02	2.043768e-01	10.3597	10.4634	10.4763	10.9703	11.1131	11.4852	0.130518	0.044281	0.06844	0.115935	0.113246	0.075473	D88891	1370313_at	Acyl-CoA thioesterase 7	Rn.6024	26759	Acot7	5
8.788439e-03	6.137681e-01	4.067618e-01	2.47511	2.65407	2.64425	3.5224	3.23566	2.873	0.132614	0.040413	0.178094	0.394366	0.307735	0.148884	BI275819	1376008_at	Chromobox homolog 8 (Pc class homolog, Drosophila)	Rn.43722	303731	Cbx8	10
5.034321e-05	9.597620e-02	3.919943e-01	7.58952	7.72264	7.71576	8.08006	8.37574	8.6643	0.100985	0.061582	0.093193	0.122757	0.164296	0.154107	BI287504	1375042_at	Asparagine-linked glycosylation 8, alpha-1,3-glucosyltransferase homolog (S. cerevisiae)	Rn.12688	293129	Alg8	1
1.850300e-04	1.076018e-02	1.790011e-03	5.45504	5.46248	4.97535	5.07504	6.44945	6.85371	0.119149	0.067105	0.153461	0.28448	0.166957	0.202323	AA997613	1382921_at	SDA1 domain containing 1	Rn.12755	289504	Sdad1	14
1.268496e-02	4.845612e-01	8.973166e-01	4.85216	4.78327	5.05027	5.3787	5.57216	5.90212	0.173549	0.18051	0.077844	0.15961	0.241042	0.492196	AF310076	1370624_at	Coagulation factor II (thrombin) receptor-like 2	Rn.206020	29636	F2rl2	2
4.088311e-03	1.592792e-02	1.609509e-01	8.42569	8.8772	8.24686	8.4785	9.52192	9.30404	0.178977	0.102278	0.329101	0.151111	0.114309	0.072641	NM_053516	1368544_a_at	Nucleolar protein 3 (apoptosis repressor with CARD domain)	Rn.86956	85383	Nol3	19
5.812874e-04	6.289845e-02	4.944456e-01	8.40943	8.60126	8.65001	8.85123	9.06731	9.47224	0.067517	0.013027	0.121056	0.335239	0.088326	0.105763	AA850618	1390710_x_at	Sortilin-related receptor, LDLR class A repeats-containing	Rn.92871	300652	Sorl1	8
2.746608e-03	4.611929e-04	2.572650e-03	7.81755	7.75472	7.99272	7.18298	8.80534	9.20785	0.109365	0.126456	0.122838	0.289125	0.157085	0.149867	AI502597	1374016_at	Lysophosphatidic acid receptor 1	Rn.11200	116744	Lpar1	5
1.857362e-04	3.727285e-04	2.781939e-04	8.7606	8.70967	8.51465	8.08271	9.68374	10.1861	0.166448	0.049636	0.200371	0.105899	0.037295	0.164766	NM_019225	1368565_at	Solute carrier family 1 (glial high affinity glutamate transporter), member 3	Rn.34134	29483	Slc1a3	2
8.919908e-06	1.721684e-02	1.735185e-01	8.02765	8.19956	8.19481	8.52777	8.91384	9.28056	0.182017	0.054514	0.121336	0.097632	0.093346	0.120825	AI171365	1374332_at	DEAD (Asp-Glu-Ala-Asp) box polypeptide 49	Rn.95332	290660	Ddx49	16
1.053767e-01	1.772098e-02	2.433270e-01	8.39462	8.28758	8.96451	8.06112	9.18123	9.71864	0.156858	0.059597	0.134606	0.689322	0.308102	0.096091	AI059204	1391830_at	Copine VIII	Rn.11746	362988	Cpne8	7
1.259198e-04	5.767199e-04	3.704926e-01	6.31816	6.24057	7.04879	6.7649	7.26902	8.04966	0.094055	0.044891	0.122622	0.102799	0.20806	0.246684	BM391709	1383491_at	Apoptosis enhancing nuclease	Rn.46887	361594	Aen	1
1.706163e-02	4.979932e-01	4.686237e-01	5.22104	5.34167	5.51352	6.39737	5.62168	6.05962	0.303031	0.145784	0.285512	0.428675	0.161866	0.289394	AI599549	1376889_at	Transcribed locus	Rn.40246	0	0	5
5.661571e-03	5.471254e-04	7.860166e-02	6.04244	7.93061	6.40294	5.32751	7.50258	3.2917	0.436921	0.302692	0.426468	0.944055	0.120514	0.491537	BF419995	1388200_at	Myosin, light polypeptide 2, regulatory, cardiac, slow	Rn.37176	363925	Myl2	12
1.486561e-04	2.608753e-04	4.019034e-04	9.36117	9.40057	9.19929	8.79809	10.3607	10.6468	0.04443	0.049668	0.135856	0.101382	0.16587	0.144697	BM386204	1389279_at	Transcribed locus	Rn.167297	0	0	12
7.459277e-05	3.289877e-03	3.838619e-02	6.62519	7.10542	6.58426	7.85414	7.52342	6.91861	0.098529	0.053191	0.178804	0.088245	0.130535	0.116977	BF416553	1397593_at	Transcribed locus	Rn.63064	0	0	3
9.259366e-06	1.459069e-01	7.735463e-02	7.66766	7.8827	7.74146	8.5117	8.34573	8.98826	0.19865	0.06381	0.195742	0.106826	0.07215	0.066508	BI285445	1372212_at	Putative GTP-binding protein	Rn.219298	293589	LOC293589	1
4.130487e-03	2.542790e-02	6.892392e-01	9.6324	8.95325	9.8816	10.1059	9.97637	10.8861	0.134202	0.09288	0.147139	0.367228	0.403074	0.2572	BI279587	1388921_at	Transcribed locus	Rn.24778	0	0	7
3.571795e-02	4.861406e-01	6.822951e-02	6.44985	6.74582	6.84133	7.46898	7.11237	6.61221	0.151516	0.061311	0.28392	0.24078	0.053842	0.179164	AI501247	1381909_at	Heat shock protein 12B	Rn.154616	311427	Hspa12b	3
5.931254e-03	2.628652e-02	3.329239e-01	6.44897	6.7802	6.70555	6.59821	7.3232	7.56672	0.095333	0.121705	0.179368	0.212032	0.133667	0.230403	BM391972	1395267_at	Transcribed locus	Rn.169917	0	0	7
4.097886e-04	3.334682e-03	5.435737e-01	8.50299	8.62751	8.95553	9.0462	8.93535	9.55813	0.063263	0.075789	0.096716	0.242319	0.109459	0.036054	BE096426	1383991_at	Similar to 1810049O03Rik protein	Rn.26829	366925	RGD1562754	7
1.545462e-06	4.198749e-02	3.428564e-01	8.80154	8.8231	8.93694	9.4003	9.68093	9.93487	0.167777	0.087614	0.131658	0.046004	0.082761	0.015591	AI171855	1373758_at	Flavin adenine dinucleotide synthetase	Rn.202488	751787	Flad1	2
2.595864e-05	8.574195e-05	3.004942e-01	7.9031	8.05734	8.75731	8.64223	8.74344	9.98697	0.197678	0.112578	0.116736	0.187402	0.161127	0.125913	AI073183	1374234_at	GLI-Kruppel family member HKR3	Rn.20379	362668	Hkr3	5
1.634438e-04	6.324869e-01	1.684191e-01	6.51396	6.57797	6.24657	6.97402	7.27003	7.55742	0.166467	0.094789	0.276894	0.196779	0.1189	0.066617	BF417345	1382117_at	SET domain containing 6	Rn.18307	291844	Setd6	19
2.032352e-02	1.123835e-03	9.605033e-02	9.71655	10.0872	10.129	9.57686	10.4934	10.9118	0.128549	0.128073	0.094576	0.082352	0.173523	0.189597	NM_019242	1367795_at	Interferon-related developmental regulator 1	Rn.3723	29596	Ifrd1	6
3.210633e-03	7.162949e-01	9.644856e-02	6.24292	6.41441	6.59718	7.26316	6.81754	6.66759	0.173781	0.167819	0.067331	0.08106	0.186664	0.156908	BE109926	1393755_at	Transcribed locus	Rn.219458	0	0	5
2.234648e-03	1.800703e-03	5.575361e-02	8.75581	8.90104	9.10105	8.65499	9.71463	9.8	0.092468	0.155488	0.14896	0.169295	0.137824	0.069529	NM_031614	1386958_at	Thioredoxin reductase 1	Rn.67581	58819	Txnrd1	7
2.706986e-01	8.054720e-01	2.124356e-02	8.05123	8.23448	8.77815	9.06762	8.63642	8.0231	0.342103	0.034748	0.239577	0.185859	0.227219	0.173539	BI291604	1390513_at	similar to ras homolog gene family, member f	0	0	0	0
1.283471e-03	1.113747e-04	9.269069e-05	3.53857	2.9114	2.98488	2.87918	3.04166	5.36695	0.465681	0.010535	0.015286	0.072745	0.031966	0.134778	M58040	1371113_a_at	Transferrin receptor	Rn.98672	64678	Tfrc	11
4.210195e-05	5.568444e-02	1.135585e-01	9.60363	9.88056	9.57495	9.99788	10.4508	10.641	0.114344	0.068307	0.085916	0.203913	0.10082	0.137633	AI102065	1372004_at	Heme binding protein 1	Rn.6886	362454	Hebp1	4
2.055750e-03	6.015303e-04	1.212927e-01	10.1403	10.469	10.5355	10.1543	10.9768	11.1959	0.085715	0.078711	0.100827	0.173426	0.149967	0.057625	BM390399	1375852_at	3-hydroxy-3-methylglutaryl-Coenzyme A reductase	Rn.9437	25675	Hmgcr	2
2.397971e-02	6.576753e-01	7.645478e-01	7.76568	7.96463	7.74914	8.20777	8.63859	8.77728	0.540792	0.093808	0.44243	0.306152	0.248587	0.037118	BF404303	1398062_at	Small ArfGAP2	Rn.203765	298500	Smap2	5
1.755812e-04	5.217396e-04	4.110904e-01	8.13377	9.5963	9.02452	7.47844	8.3816	8.32514	0.222454	0.141419	0.227209	0.108354	0.138855	0.175245	AI176265	1378032_at	Transcribed locus	Rn.167252	0	0	11
2.809631e-06	3.841629e-04	5.185273e-01	6.18018	6.58425	6.19339	6.85418	7.22	6.65229	0.071756	0.05792	0.07216	0.120455	0.075701	0.064733	BM385592	1378322_at	ATG4 autophagy related 4 homolog D (S. cerevisiae)	Rn.202643	686505	Atg4d	8
3.068847e-03	1.490699e-03	6.121026e-01	5.41505	5.63091	6.40417	5.97877	6.29258	7.53707	0.33217	0.210725	0.268335	0.170463	0.237509	0.171032	BI286166	1374806_at	Stratifin	Rn.145079	313017	Sfn	5
5.315722e-05	1.176282e-03	5.644439e-02	4.58621	6.16954	5.10384	4.28977	4.60393	3.31007	0.065086	0.096493	0.163959	0.486831	0.046222	0.274902	AI453854	1377610_at	Leiomodin 2 (cardiac)	Rn.16210	296935	Lmod2	4
2.473743e-02	5.548627e-04	2.186454e-01	7.63971	8.6855	7.24336	7.71922	7.76739	6.6728	0.044106	0.184431	0.126482	0.288136	0.314572	0.100475	BE097295	1385724_at	Coiled-coil domain containing 74A	Rn.207311	680752	Ccdc74a	11
2.050550e-04	1.853198e-01	4.716215e-01	8.4662	8.62645	8.644	9.18582	9.23314	9.76431	0.212513	0.034058	0.303642	0.121944	0.081219	0.116633	BF418174	1388693_at	TraB domain containing	Rn.3565	300142	Trabd	7
4.387621e-06	1.570151e-03	6.548263e-02	10.3197	10.5583	10.5212	10.6684	11.2579	11.5175	0.139264	0.053915	0.136353	0.09745	0.058556	0.051733	BM386531	1388346_at	Transmembrane protein 208	Rn.14607	291963	Tmem208	19
1.684361e-03	4.448607e-01	6.471935e-01	7.4353	7.56008	7.59724	8.13548	8.7157	8.25819	0.133503	0.051625	0.305661	0.199416	0.218833	0.296113	BF407675	1379359_at	Transcribed locus	Rn.53959	0	0	8
4.858080e-01	3.816036e-02	3.454456e-01	5.93548	8.11194	5.94958	5.10919	6.92432	6.81625	1.00284	0.236401	0.538363	0.362516	0.616199	0.574962	AI178422	1381771_at	Transcribed locus, strongly similar to NP_001002853.1 purinergic receptor P2Y, G-protein coupled, 13 [Rattus norvegicus]	Rn.20519	0	0	2
3.094860e-06	6.696822e-02	2.397946e-01	8.62455	8.77258	8.70517	9.18035	9.44788	9.69454	0.124147	0.086499	0.129864	0.125788	0.067279	0.033911	BF419366	1374146_at	MAD2 mitotic arrest deficient-like 2 (yeast)	Rn.27237	313702	Mad2l2	5
4.430780e-05	1.411173e-02	1.471909e-01	11.3783	11.6022	11.6548	11.8424	12.4122	11.987	0.032678	0.041131	0.054941	0.066071	0.08774	0.168149	NM_013016	1367881_at	Signal-regulatory protein alpha	Rn.53971	25528	Sirpa	3
3.031331e-02	6.665745e-04	3.250160e-02	8.45618	8.29834	9.0123	7.99279	9.17948	9.79789	0.188572	0.073166	0.155903	0.326587	0.069711	0.234212	AA955540	1384147_at	Eukaryotic translation initiation factor 1A	Rn.3361	317163	Eif1a	18
2.771008e-02	2.649641e-02	5.090077e-01	3.79326	4.11341	3.44119	4.79941	4.57013	3.66442	0.161816	0.216467	0.320903	0.35151	0.264263	0.093411	AI548779	1391015_at	Coiled-coil domain containing 69	Rn.138612	497906	Ccdc69	10
2.197299e-03	6.123315e-01	5.929223e-01	4.24182	4.02117	4.01528	4.95481	4.77901	5.36508	0.117805	0.075825	0.224206	0.453852	0.261304	0.34443	M11597	1370775_a_at	Calcitonin/calcitonin-related polypeptide, alpha	Rn.90085	24241	Calca	1
1.554328e-02	4.955435e-01	1.773966e-01	6.2785	6.75507	6.45082	7.39201	6.86965	6.72765	0.294336	0.141076	0.305278	0.202094	0.105942	0.05535	AW526291	1377918_at	Stomatin-like 1	Rn.28447	300748	Stoml1	8
5.227984e-01	2.007406e-02	9.739881e-01	8.46984	9.46827	8.75753	8.63263	9.72719	8.85461	0.088091	0.460877	0.09385	0.183051	0.379503	0.094139	AA925921	1376430_at	Transcribed locus	Rn.163649	0	0	12
7.309800e-03	1.102288e-03	3.649079e-01	4.90378	5.01804	5.6651	5.0238	5.75819	6.17526	0.186307	0.096731	0.172516	0.283617	0.099189	0.119832	BE118458	1378279_at	GABA(A) receptor-associated protein	Rn.8411	58974	Gabarap	10
7.192856e-04	5.988499e-01	1.878932e-01	8.20356	8.56222	8.17861	9.3596	8.8076	8.95622	0.311949	0.108882	0.289761	0.056002	0.063757	0.067808	NM_012601	1368410_at	N-methylpurine-DNA glycosylase	Rn.11241	24561	Mpg	10
1.091837e-03	3.331078e-01	4.189454e-01	4.88381	5.14407	5.04721	5.66512	5.62522	6.24354	0.121941	0.164264	0.214171	0.289663	0.171794	0.260812	AW525471	1382325_at	Glycine C-acetyltransferase (2-amino-3-ketobutyrate-coenzyme A ligase)	Rn.43940	366959	Gcat	7
2.693593e-02	7.014119e-01	2.905993e-02	6.51499	6.61752	7.18581	7.63001	7.15818	6.80027	0.063363	0.191079	0.18615	0.091305	0.120259	0.279402	BF398835	1384571_at	Transcribed locus	Rn.219487	0	0	5
5.807623e-01	1.052281e-03	1.527481e-01	8.46119	9.48496	8.57613	8.92851	9.17727	8.14649	0.141717	0.051535	0.171767	0.257173	0.225836	0.130007	AW434402	1389793_at	Transcribed locus	Rn.157870	0	0	16
6.322925e-05	6.522299e-01	3.479804e-01	7.3572	7.43568	7.53177	8.35828	8.00037	8.05634	0.147179	0.082914	0.209358	0.051308	0.121265	0.045294	AW521452	1376907_at	Transcribed locus	Rn.203128	0	0	1
3.725827e-06	7.064736e-02	6.416734e-01	9.81524	9.80781	10	10.5401	10.7036	11.0253	0.201347	0.041742	0.165904	0.050805	0.093917	0.089963	NM_031725	1367688_at	Secretory carrier membrane protein 4	Rn.7309	65170	Scamp4	7
7.765467e-04	4.385328e-01	1.430326e-02	6.52706	6.8729	6.97179	7.87138	7.09008	7.11436	0.107488	0.043613	0.13313	0.103008	0.155927	0.203527	AA799347	1376167_at	Transcribed locus	Rn.4292	0	0	9
1.228961e-01	1.572957e-04	6.258630e-01	6.89438	7.97412	7.1668	6.54448	7.69132	7.15764	0.072263	0.063892	0.12662	0.24966	0.196156	0.084602	BE349744	1372397_at	TIP41, TOR signaling pathway regulator-like (S. cerevisiae)	Rn.56867	360869	Tiprl	13
1.124041e-06	1.425034e-01	7.917732e-02	7.22647	7.4543	7.22298	7.92053	8.07156	8.39411	0.135194	0.022948	0.073015	0.098339	0.104949	0.117869	AI169015	1389472_at	Similar to RIKEN cDNA 5630401D24	Rn.18927	289159	RGD1311526	13
1.202725e-06	1.777678e-02	5.876221e-02	9.20172	9.47372	9.22723	9.7208	10.0716	10.2816	0.086221	0.033728	0.055579	0.172985	0.077802	0.075615	BI280308	1379317_a_at	Programmed cell death 11	Rn.136636	309458	Pdcd11	1
1.908119e-05	2.148123e-01	4.784851e-02	9.13431	9.4475	9.22134	9.90629	9.74161	10.3053	0.142212	0.039503	0.15723	0.118155	0.087801	0.114892	BI282297	1376315_at	ER degradation enhancer, mannosidase alpha-like 2	Rn.18635	296304	Edem2	3
1.035471e-05	3.506530e-02	4.205553e-01	9.47919	9.56118	9.69934	10.0502	10.4528	10.7147	0.134543	0.028175	0.17891	0.158304	0.098559	0.104397	NM_053857	1386888_at	Eukaryotic translation initiation factor 4E binding protein 1	Rn.11161	116636	Eif4ebp1	16
1.554427e-02	5.255098e-03	5.171008e-01	8.26126	8.85174	8.64112	8.47841	9.58079	9.00599	0.035426	0.076707	0.230346	0.078437	0.227487	0.175167	BI275982	1374082_at	Similar to PRO1853 homolog	Rn.27740	298748	RGD1311578	6
4.702601e-02	7.638370e-01	3.128579e-01	4.26179	5.38749	4.9983	4.46809	3.95227	3.77433	0.503791	0.221731	0.452761	0.632146	0.227217	0.434622	NM_019194	1369919_at	Thyrotrophic embryonic factor	Rn.59871	29362	Tef	7
5.291468e-06	6.000741e-04	5.806365e-02	8.41913	8.63865	8.64554	8.6588	9.35847	9.42808	0.125176	0.044984	0.091453	0.073105	0.103956	0.018819	BG379410	1374034_at	Cysteinyl-tRNA synthetase	Rn.14865	293638	Cars	1
2.863210e-01	2.194761e-02	7.528957e-01	7.29907	8.08308	7.51725	7.72258	8.31958	7.51291	0.262021	0.127218	0.151238	0.022387	0.311758	0.234141	AI548358	1393957_at	EST	0	0	0	0
6.922795e-03	3.214848e-02	8.531207e-03	9.62227	9.43613	9.33537	9.07126	10.2942	10.6921	0.145764	0.060317	0.240225	0.139471	0.231567	0.199327	AI043694	1391415_at	Partner of NOB1 homolog (S. cerevisiae)	Rn.20046	289809	Pno1	14
1.492430e-06	2.050346e-03	2.870887e-01	6.92827	7.07125	7.19822	7.4002	7.75981	8.01832	0.026313	0.020671	0.058476	0.121282	0.110639	0.080209	AA800001	1373296_a_at	Similar to RIKEN cDNA 3200002M19	Rn.6268	293155	RGD1311634	1
2.117700e-01	6.778715e-04	2.962124e-01	9.03912	10.1331	9.61985	9.19991	9.92563	9.1411	0.293951	0.028796	0.148926	0.089681	0.167883	0.078426	BF405555	1391372_at	Transcribed locus	Rn.210919	0	0	3
1.861806e-06	2.039277e-05	1.972561e-01	10.1064	10.3357	10.6044	10.5078	10.8424	11.3335	0.079203	0.061171	0.030657	0.114537	0.078954	0.035193	AI227937	1371791_at	Surfeit 4	Rn.107863	619346	Surf4	3
1.871925e-04	5.622995e-01	3.687618e-02	8.19814	8.55135	8.43087	9.3324	8.79398	8.78914	0.213451	0.086917	0.171196	0.098382	0.056676	0.054014	AI236152	1382993_at	Bcl-2 binding component 3	Rn.25176	317673	Bbc3	1
1.445573e-05	6.041641e-02	4.700343e-01	10.0838	10.2612	10.2499	10.6165	10.871	11.1076	0.139093	0.015656	0.148975	0.140504	0.091511	0.04706	NM_017201	1367798_at	S-adenosylhomocysteine hydrolase	Rn.5878	29443	Ahcy	3
1.291705e-04	2.834778e-03	5.990276e-01	6.01895	6.54462	6.20346	6.56507	7.42397	6.80904	0.196083	0.006761	0.088712	0.152179	0.09733	0.200937	BF392605	1389804_at	RELT tumor necrosis factor receptor	Rn.16770	361615	Relt	1
1.361252e-01	6.978050e-01	3.988012e-02	5.74806	6.11022	6.59117	7.27566	6.62656	5.83485	0.414637	0.089062	0.316722	0.563808	0.143414	0.240564	AW522852	1381160_at	Transcribed locus	Rn.169370	0	0	9
3.422257e-04	4.245045e-01	2.687429e-02	12.3157	12.5918	12.6983	13.4872	12.8238	12.9646	0.024992	0.12482	0.111103	0.173227	0.12007	0.133154	M86708	1387028_a_at	Inhibitor of DNA binding 1	Rn.2113	25261	Id1	3
5.734679e-04	1.761626e-03	1.770660e-01	11.2103	11.6143	11.5164	11.4228	11.9727	12.2458	0.085801	0.073278	0.160105	0.1504	0.034777	0.06886	AI008441	1371646_at	Transcribed locus, strongly similar to NP_002622.2 phosphogluconate dehydrogenase [Homo sapiens]	Rn.915	0	0	5
6.803527e-03	6.596908e-01	5.564672e-01	6.03189	6.36471	6.08793	7.22995	6.8397	6.68326	0.167371	0.028791	0.153792	0.621069	0.183965	0.241149	AI030043	1392601_at	Transcribed locus	Rn.165898	0	0	2
3.398409e-05	5.559461e-02	5.718180e-01	6.68475	6.83644	6.92801	7.29781	7.52313	7.88012	0.098273	0.08075	0.109414	0.171011	0.177395	0.105376	AA859346	1383380_at	Ribonuclease P/MRP 38 subunit (human)	Rn.2690	291317	Rpp38	17
3.150411e-02	2.044562e-02	1.163067e-01	5.84857	6.60004	5.17902	7.203	6.31581	5.96711	0.203166	0.418291	0.209478	0.523236	0.104579	0.04579	J00741	1388181_at	Immunoglobulin delta heavy chain constant region	Rn.10956	641523	LOC641523	6
1.478008e-01	2.185162e-02	1.155888e-02	10.0897	9.89668	9.88943	9.20431	10.4822	11.1077	0.28935	0.074235	0.257853	0.228804	0.266029	0.151931	NM_017268	1367932_at	3-hydroxy-3-methylglutaryl-Coenzyme A synthase 1 (soluble)	Rn.5106	29637	Hmgcs1	2
1.046976e-03	1.676734e-01	4.310405e-01	7.51929	7.8469	7.70609	8.07823	8.34822	8.76567	0.272792	0.056802	0.153986	0.140603	0.258709	0.143146	AI454014	1394673_at	Transcribed locus, strongly similar to XP_001080365.1 PREDICTED: similar to Myeloid cell surface antigen CD33 precursor (Sigl	Rn.34564	0	0	1
1.218087e-02	8.049150e-01	2.135157e-01	8.02429	8.30566	8.41045	9.20613	8.59473	8.62484	0.156768	0.104136	0.225126	0.42446	0.184191	0.143995	AI556852	1393883_at	Transcribed locus	Rn.148191	0	0	10
2.300191e-04	5.622933e-02	4.028199e-01	10.2744	10.411	10.4842	10.6382	11.2702	11.3217	0.255801	0.04132	0.135943	0.034918	0.145961	0.172602	NM_030989	1367831_at	Tumor protein p53	Rn.54443	24842	Tp53	10
2.842403e-04	7.772350e-02	4.521036e-01	8.01033	8.27599	8.14977	8.42093	8.87004	9.0253	0.207795	0.044773	0.055963	0.159064	0.176954	0.144599	BF288164	1393105_at	Zinc finger protein 259	Rn.102011	500989	Zfp259	8
1.379821e-03	1.688125e-01	4.423416e-01	5.68555	6.0288	5.82468	6.18248	6.60868	6.92716	0.260873	0.062797	0.163214	0.234778	0.170085	0.251522	BG381652	1371937_at	Similar to RIKEN cDNA 6030419C18 gene	Rn.45705	501007	RGD1562618	8
4.660298e-02	3.869938e-04	3.033388e-02	11.0202	10.8218	11.6314	10.5546	11.654	12.267	0.037159	0.085849	0.144304	0.33672	0.14964	0.16884	NM_053936	1370048_at	Lysophosphatidic acid receptor 1	Rn.11200	116744	Lpar1	5
2.299491e-01	1.147124e-02	8.532468e-02	4.62573	5.22729	4.57802	5.83615	5.34903	4.12487	0.276687	0.158231	0.29171	0.163538	0.121623	0.376313	NM_080397	1367944_at	Carbohydrate sulfotransferase 10	Rn.11224	140568	Chst10	9
7.992371e-04	6.095761e-01	3.190206e-01	6.20163	6.48618	6.08566	7.48159	6.87616	7.07351	0.351444	0.033781	0.287027	0.170782	0.262981	0.085522	BI282635	1377933_at	Solute carrier family 39 (zinc transporter), member 3	Rn.52192	314637	Slc39a3	7
2.210608e-03	1.121787e-02	2.707099e-01	9.13546	9.51678	9.52575	9.54585	9.68738	10.1998	0.177515	0.09372	0.1237	0.05622	0.104107	0.133101	BI284218	1370848_at	Solute carrier family 2 (facilitated glucose transporter), member 1	Rn.3205	24778	Slc2a1	5
5.640505e-04	4.599848e-01	5.017235e-01	9.27723	9.22207	9.49272	9.84187	10.3362	10.1722	0.158688	0.069847	0.198094	0.24839	0.252903	0.136644	AI012031	1392407_at	Transcribed locus	Rn.131539	0	0	13
2.052954e-01	6.088641e-04	5.852345e-03	7.17764	7.72923	6.536	8.27729	7.00621	6.77019	0.208855	0.09449	0.285642	0.11461	0.117371	0.067423	BG376273	1384481_at	Transcribed locus	Rn.204331	0	0	1
3.204696e-04	4.626809e-04	8.552581e-02	13.4685	13.8398	13.7857	13.5459	14.4324	14.5204	0.24083	0.032767	0.112902	0.104589	0.051138	0.040354	AA893484	1370234_at	Transcribed locus, moderately similar to NP_034363.1 fibronectin 1 [Mus musculus]	Rn.217989	0	0	9
1.412451e-03	1.542983e-01	4.478032e-01	8.3889	8.70932	8.62344	8.93307	9.06302	9.48153	0.251169	0.043601	0.286141	0.020742	0.040852	0.058336	NM_024488	1367879_at	CDK5 regulatory subunit associated protein 3	Rn.3727	80278	Cdk5rap3	10
1.766990e-02	8.058683e-01	6.236525e-01	6.74089	6.95649	6.92149	7.85731	7.59561	7.28751	0.370682	0.094823	0.277326	0.456203	0.371181	0.049584	BI274588	1388687_at	Dehydrodolichyl diphosphate synthase	Rn.24616	298541	Dhdds	5
2.038619e-05	1.570151e-03	8.316571e-01	8.89067	8.95788	9.43689	9.57161	9.69598	10.307	0.097114	0.118628	0.121732	0.171806	0.157636	0.026684	BM384029	1383978_at	Transcribed locus	Rn.34561	0	0	12
5.832952e-02	1.564536e-01	3.146555e-02	5.09872	5.63176	5.51982	6.21523	5.86059	5.18395	0.210291	0.091136	0.282652	0.135954	0.081076	0.172023	BM390444	1393275_at	ESTs	0	0	0	0
4.564595e-07	2.645320e-02	3.974903e-02	9.40294	9.69306	9.42645	10.0076	10.2283	10.4615	0.133816	0.048813	0.078966	0.08823	0.029301	0.067157	BF282978	1398902_at	Similar to mKIAA0664 protein	Rn.92100	303300	RGD1307222	10
2.422346e-01	4.703233e-02	9.699567e-01	2.39002	2.49999	3.2365	2.69738	2.86664	3.44396	0.047308	0.020275	0.40869	0.191898	0.101774	0.374733	BI290209	1396270_at	Transcribed locus	Rn.209313	0	0	7
1.105104e-03	3.103832e-03	9.123266e-02	8.55437	9.12413	8.85003	8.79375	9.47109	9.8873	0.229588	0.063778	0.107668	0.028038	0.143061	0.182482	BM389673	1387871_at	Transcribed locus	Rn.203653	0	0	1
1.080105e-02	4.425449e-02	2.418550e-02	7.31796	8.40279	7.60111	7.83287	7.11762	6.54149	0.363123	0.185133	0.290557	0.219968	0.053858	0.187391	BF547014	1379536_at	Pleckstrin homology domain containing, family A member 6	Rn.21422	360842	Plekha6	13
4.073525e-05	2.413706e-02	4.423867e-01	8.43165	8.65605	8.65335	8.88003	9.28865	9.49222	0.113698	0.052367	0.207575	0.032232	0.038092	0.080967	AA849522	1371561_at	Glucose 6 phosphatase, catalytic, 3	Rn.66254	303565	G6pc3	10
3.102640e-01	1.326007e-02	4.616910e-01	11.5921	12.3722	12.0118	11.9901	12.7349	11.8292	0.278279	0.068259	0.109487	0.238962	0.254253	0.213897	BI289767	1393347_at	Integrin alpha L	Rn.14655	308995	Itgal	1
1.093904e-02	7.894822e-03	5.591668e-02	6.49932	6.30642	6.92391	6.22329	7.47849	7.67959	0.093221	0.220401	0.046632	0.404068	0.245791	0.069486	AA817959	1385634_at	Transcribed locus, strongly similar to NP_956217.1 sec13-like protein [Danio rerio]	Rn.69374	0	0	18
4.921168e-04	1.338345e-01	5.070780e-01	7.05258	7.33935	7.24331	7.58382	7.90236	8.2121	0.031557	0.101369	0.130982	0.194021	0.113537	0.257057	NM_053442	1387057_at	Solute carrier family 7 (cationic amino acid transporter, y+ system), member 8	Rn.82734	84551	Slc7a8	15
5.264481e-03	7.147521e-03	5.844673e-01	6.68284	6.67662	7.42416	7.03497	7.50909	7.90823	0.094249	0.129297	0.29522	0.143293	0.107022	0.176	AI137296	1374560_at	Proline-rich coiled-coil 1	Rn.22764	291444	Prrc1	18
1.201085e-02	5.189478e-01	2.640826e-01	7.37463	7.60356	7.80434	8.58687	7.84444	8.15987	0.174102	0.318927	0.274196	0.073279	0.218497	0.08843	BF398016	1372322_at	Transcribed locus, strongly similar to XP_001055900.1 PREDICTED: similar to SGT1 protein homolog (Ecdysoneless homolog) [Ratt	Rn.216507	0	0	*
3.981598e-02	8.897064e-01	8.875926e-02	5.33218	5.51245	5.90264	6.42258	6.10529	5.60056	0.382975	0.256854	0.223738	0.10421	0.086972	0.194245	AW254062	1383506_at	B-cell CLL/lymphoma 11A (zinc finger protein)	Rn.16729	305589	Bcl11a	14
2.332581e-05	4.078243e-04	6.458266e-02	9.53924	9.96131	9.8823	9.85645	10.4555	10.8359	0.185242	0.035905	0.120913	0.01174	0.095929	0.055164	BI295550	1373224_at	ST3 beta-galactoside alpha-2,3-sialyltransferase 4	Rn.24125	363040	St3gal4	8
1.511336e-01	1.647916e-01	4.858411e-03	7.11088	7.39826	8.00917	8.25994	7.42782	7.46124	0.270475	0.101495	0.067196	0.082198	0.213914	0.108416	AA944827	1398270_at	Transcribed locus	Rn.164776	0	0	3
3.457978e-05	1.575139e-01	8.597459e-01	9.66879	9.73545	9.89582	10.4129	10.4452	10.7784	0.12899	0.078587	0.230829	0.133955	0.082655	0.058354	NM_013168	1386983_at	Hydroxymethylbilane synthase	Rn.11080	25709	Hmbs	8
4.626489e-04	2.050481e-01	3.969187e-01	7.17742	7.45627	7.42019	8.07819	8.03134	8.74892	0.157054	0.071122	0.190133	0.176456	0.115806	0.382524	BE097786	1373793_at	Immunoglobulin superfamily, member 8	Rn.2340	304979	Igsf8	13
8.205046e-06	8.686231e-02	4.007529e-01	8.64831	8.80571	8.74209	9.21083	9.63531	9.74099	0.170354	0.079126	0.149992	0.139331	0.084747	0.078288	BG371538	1372496_at	Ferredoxin 1-like	Rn.15041	313786	Fdx1l	8
7.093300e-02	1.064664e-02	2.609661e-02	3.87572	4.43814	4.89777	3.68479	4.75385	3.77453	0.111315	0.20766	0.191782	0.031117	0.247429	0.148957	BF398187	1392325_at	Transcribed locus	Rn.210458	0	0	3
3.019263e-01	1.898890e-03	3.967497e-01	8.52787	9.21951	9.11892	8.58737	9.68474	9.05707	0.157108	0.126247	0.249243	0.097549	0.121607	0.100637	AI549208	1379425_at	Defects in morphology 1 homolog (S. cerevisiae)	Rn.35470	313563	Dem1	5
6.286997e-03	6.759529e-01	2.220363e-02	5.415	5.59395	6.11737	6.92575	6.40993	5.76542	0.212247	0.056477	0.218304	0.49293	0.162323	0.131879	BG380798	1374211_at	Transcribed locus	Rn.19401	0	0	12
1.884019e-03	1.335594e-01	9.826413e-01	9.4801	9.58571	9.85196	10.0596	10.1404	10.4805	0.224314	0.055819	0.309909	0.076187	0.059625	0.033301	AI231339	1374523_at	6-phosphogluconolactonase	Rn.19855	290636	Pgls	16
7.145066e-01	3.229770e-04	1.680563e-01	11.8386	12.0638	12.8586	11.7722	12.4812	12.6461	0.202806	0.093472	0.081194	0.283219	0.06376	0.058826	NM_013154	1387343_at	CCAAT/enhancer binding protein (C/EBP), delta	Rn.202620	25695	Cebpd	11
5.070302e-06	1.283194e-03	1.395192e-01	13.0523	13.3779	13.3241	13.4803	13.8424	14.1427	0.151442	0.021066	0.103525	0.097701	0.052207	0.021178	NM_053297	1369931_at	Pyruvate kinase, muscle	Rn.1556	25630	Pkm2	8
3.418722e-01	3.482651e-03	6.276542e-01	4.90578	5.22399	5.92235	4.59813	5.32533	5.60424	0.23378	0.02489	0.174535	0.21031	0.197859	0.251231	AW535242	1394557_at	Transcribed locus	Rn.206836	0	0	10
8.509321e-04	4.266373e-02	2.873930e-01	8.08047	8.55284	8.02645	9.22629	9.02489	8.48436	0.273975	0.069487	0.26795	0.197687	0.09072	0.069457	BI276252	1383952_at	Microtubule associated monoxygenase, calponin and LIM domain containing 1	Rn.106944	294520	Mical1	20
2.538208e-06	6.091116e-02	4.647233e-01	8.56001	8.67333	8.71356	9.19677	9.53702	9.71076	0.190105	0.042507	0.13325	0.15937	0.022416	0.063018	BI290739	1389261_at	Similar to hypothetical protein MGC23280	Rn.25006	303275	RGD1305508	10
2.103328e-01	3.322661e-02	1.280621e-03	7.37229	7.93664	7.89566	8.40573	7.45158	6.77534	0.148267	0.05446	0.227398	0.159162	0.120207	0.174153	AI175907	1374861_at	Transducin-like enhancer of split 2 (E(sp1) homolog, Drosophila)	Rn.38683	299636	Tle2	7
4.806562e-02	5.815943e-01	1.257718e-01	7.43986	7.73985	8.00099	8.53178	7.83848	8.00292	0.1085	0.058181	0.234417	0.153974	0.252508	0.237605	BI295093	1377189_at	Similar to BC282485_1	Rn.34772	292680	RGD1307390	1
1.166365e-04	2.113459e-02	7.573334e-01	7.92554	8.03276	8.39783	8.66404	8.88581	9.47072	0.157449	0.123046	0.299588	0.174422	0.077477	0.099517	BG669070	1388624_at	similar to Hypothetical UPF0184 protein C9orf16 homolog	0	0	0	0
9.786625e-01	5.942553e-03	8.068450e-01	5.03509	5.92327	5.39985	4.83899	6.1266	5.41085	0.121465	0.214844	0.272176	0.125854	0.331356	0.100039	BF392367	1381129_at	ESTs	0	0	0	0
5.897591e-05	1.510048e-04	8.757204e-02	9.62038	9.90714	10.0462	9.76539	10.5676	10.687	0.099058	0.06577	0.047652	0.104997	0.09918	0.103302	AF158186	1387950_at	Nuclear import 7 homolog (S. cerevisiae)	Rn.127815	192180	Nip7	19
2.383475e-05	6.134334e-02	4.641316e-01	9.88188	10.1252	10.0592	10.4305	10.7013	10.929	0.205624	0.038602	0.129917	0.094843	0.039852	0.112878	AW523737	1373263_at	WD repeat domain 74	Rn.14606	690229	Wdr74	1
3.425181e-04	1.856984e-02	3.579551e-01	10.0726	10.2687	10.4158	10.3972	11.1018	10.9811	0.011234	0.015541	0.221042	0.199157	0.030714	0.101828	AI237606	1379368_at	B-cell CLL/lymphoma 6	Rn.20571	303836	Bcl6	11
2.702345e-01	1.511829e-02	7.438701e-01	7.58639	8.62864	7.00379	7.4937	7.85871	6.74692	0.610385	0.085952	0.251009	0.408064	0.479232	0.212097	AI011481	1389757_at	Similar to acetyl-coA dehydrogenase -related (111.6 kD) (5G231)	Rn.13452	304500	RGD1310159	12
2.176728e-02	1.835832e-02	3.096150e-01	9.84494	10.4446	10.2453	10.0654	10.6894	11.16	0.194517	0.140625	0.285344	0.15522	0.158131	0.161529	NM_022278	1386908_at	Glutaredoxin 1 (thioltransferase)	Rn.1484	64045	Glrx1	2
1.458675e-06	3.785518e-04	2.546431e-01	9.68494	9.73477	10.1243	10.1363	10.5026	10.6863	0.09681	0.015049	0.104167	0.073605	0.055759	0.051191	BM387059	1371863_at	Phosphatidylglycerophosphate synthase 1	Rn.50013	303698	Pgs1	10
1.117091e-05	8.824358e-03	3.552767e-01	8.13141	8.38408	8.34885	8.56861	9.01535	9.16579	0.094201	0.031195	0.086701	0.105569	0.128467	0.09529	AW534879	1379385_at	Tumor suppressing subtransferable candidate 1	Rn.119114	362721	Tssc1	6
5.721987e-03	5.569743e-03	4.368708e-01	7.4193	7.80852	7.8437	7.57425	8.31196	8.51655	0.102528	0.149155	0.108084	0.120952	0.154978	0.186209	AI500762	1380139_at	CDNA clone IMAGE:7366335	Rn.8110	0	0	7
4.120496e-03	6.280453e-01	3.967222e-01	5.28747	5.72292	5.36703	6.5967	6.11386	6.02395	0.178038	0.118902	0.397845	0.225871	0.154537	0.244826	AI711108	1381002_at	Ankyrin repeat and SOCS box-containing 1	Rn.220453	316628	Asb1	9
3.798219e-03	4.560300e-01	6.986006e-01	6.70457	6.95224	6.93485	7.47731	7.46213	7.94338	0.474135	0.172832	0.260841	0.255731	0.124729	0.125073	BI275057	1395967_at	Low density lipoprotein receptor adaptor protein 1	Rn.62309	500564	Ldlrap1	5
8.877810e-04	3.083499e-01	1.772290e-01	6.33397	6.73415	6.51659	7.04048	6.92301	7.43981	0.164827	0.088827	0.161258	0.248542	0.162596	0.095292	BI276707	1393102_at	GTP binding protein 6 (putative)	Rn.98504	363931	Gtpbp6	12
3.584485e-01	1.322156e-02	2.962904e-02	9.66533	10.2789	11.0466	10.0456	10.3702	10.1244	0.239232	0.120415	0.257048	0.154043	0.11742	0.098757	BE111695	1397958_at	Transcribed locus	Rn.15124	0	0	1
2.175492e-03	9.025664e-01	4.920587e-01	4.00136	4.23337	4.12326	5.06658	4.62021	4.87052	0.248058	0.071047	0.259586	0.124984	0.307372	0.091664	AI103974	1380274_at	Similar to Sepiapterin reductase (SPR)	Rn.105918	297402	RGD1560795	4
4.257575e-03	3.300019e-01	8.393279e-02	9.9899	10.3806	10.3159	11.1085	10.819	10.3407	0.316045	0.032722	0.223933	0.156087	0.136456	0.059008	NM_017124	1368555_at	CD37 molecule	Rn.2357	29185	Cd37	1
5.449548e-05	2.585665e-02	1.680563e-01	9.85855	10.2183	10.0537	10.7971	11.0982	10.3874	0.125218	0.073075	0.124566	0.22393	0.13046	0.104496	BF281977	1373979_at	Transcribed locus	Rn.203871	0	0	20
3.733117e-06	3.743838e-02	3.156714e-01	8.50185	8.73484	8.6559	9.13431	9.48899	9.72534	0.026127	0.058899	0.109492	0.116157	0.122752	0.144208	BI303342	1376198_at	Adipocyte-specific adhesion molecule	Rn.163013	286939	Asam	8
2.276489e-05	9.326342e-04	6.081929e-01	7.68999	7.93005	8.10973	8.08574	8.46389	8.73392	0.021428	0.049591	0.118747	0.07413	0.10167	0.071318	AA819640	1374958_at	ADP-dependent glucokinase	Rn.66171	315722	Adpgk	8
3.290302e-04	1.143863e-02	4.097087e-01	8.02644	8.32893	8.29937	8.3286	8.96868	9.05892	0.238925	0.041198	0.100738	0.246338	0.066328	0.049158	BM388282	1376560_at	Transcribed locus	Rn.41140	0	0	5
8.571427e-03	7.244089e-01	1.310983e-01	6.81546	7.27407	7.22125	8.26837	7.59318	7.42015	0.182295	0.159962	0.396196	0.235382	0.144967	0.127613	BE113298	1373287_at	Atonal homolog 8 (Drosophila)	Rn.18505	500200	Atoh8	4
7.621175e-02	2.492079e-03	6.586874e-02	7.63988	7.92513	7.97899	7.2581	8.68611	8.48561	0.172491	0.081079	0.078312	0.209878	0.187348	0.23408	BM384139	1392818_at	Growth arrest specific 5	Rn.14733	81714	Gas5	13
5.791377e-06	9.032586e-01	2.774281e-01	8.38943	8.46943	8.58064	9.39586	9.21399	9.10581	0.164153	0.089472	0.157853	0.073827	0.037047	0.074102	BI274516	1373715_at	Similar to hypothetical protein DKFZp434K1815	Rn.144942	304396	LOC304396	12
4.551060e-04	1.534182e-01	9.619754e-03	7.84835	7.02985	6.89536	7.485	8.79161	10.1201	0.647904	0.058512	0.534015	0.416111	0.178372	0.049802	BM388442	1376709_at	Solute carrier family 39 (metal ion transporter), member 8	Rn.28321	295455	Slc39a8	2
1.001151e-01	1.912036e-02	4.414726e-01	5.4073	5.77722	5.90336	5.3392	6.4354	6.30927	0.098555	0.160639	0.123944	0.52485	0.14288	0.066545	AI230014	1378382_at	Phosphoglycerate mutase family member 5	Rn.23489	288731	Pgam5	12
3.536793e-02	6.791398e-01	2.707099e-01	7.45038	7.97586	7.72258	8.622	8.1333	7.95313	0.426238	0.061895	0.323402	0.222697	0.136869	0.215328	BI296654	1376694_at	Transcribed locus	Rn.105740	0	0	7
5.078963e-05	7.532153e-03	2.053462e-01	10.4764	10.8596	10.8242	11.0416	11.2679	11.7512	0.096586	0.014154	0.1265	0.242025	0.059135	0.095548	AW144823	1393933_at	Sortilin-related receptor, LDLR class A repeats-containing	Rn.92871	300652	Sorl1	8
4.979209e-04	3.781464e-02	6.412698e-01	9.81757	10.1079	10.2112	10.393	10.6638	11.1055	0.179673	0.111054	0.097052	0.173058	0.143609	0.219139	BI277463	1391045_at	Diacylglycerol O-acyltransferase homolog 2 (mouse)	Rn.9523	252900	Dgat2	1
7.567332e-07	1.324395e-04	2.559315e-01	8.01086	8.25943	8.48347	8.61681	8.90489	9.4126	0.092242	0.052392	0.008769	0.071656	0.128421	0.067625	BF411420	1397918_at	ESTs	0	0	0	0
6.696145e-05	1.866822e-01	7.142386e-01	11.1446	11.3537	11.3434	11.7961	11.9705	12.2098	0.210111	0.057896	0.227537	0.082821	0.037499	0.046022	U96490	1370305_at	Yip1 interacting factor homolog (S. cerevisiae)	Rn.7355	171441	Yif1	1
6.459434e-06	8.438913e-02	2.476700e-01	9.2983	9.60072	9.3966	9.96774	10.2374	10.4872	0.199409	0.086707	0.159139	0.132008	0.029842	0.035472	AI411601	1371789_at	ClpP caseinolytic peptidase, ATP-dependent, proteolytic subunit homolog (E. coli)	Rn.12681	301117	Clpp	9
4.567543e-05	3.000983e-02	4.960433e-01	7.79551	8.06415	7.55683	8.83635	8.6574	8.28776	0.263992	0.076138	0.203034	0.100569	0.042951	0.077339	BM383716	1376351_at	Jerky homolog (mouse)	Rn.26833	315073	Jrk	7
7.437665e-01	5.206032e-03	8.815491e-01	8.09221	9.04096	8.48167	8.275	9.10902	8.41184	0.11241	0.201191	0.235949	0.159773	0.207606	0.141046	BF557813	1391803_at	Transcribed locus	Rn.12095	0	0	10
3.892282e-04	8.405178e-03	3.691151e-01	9.44255	9.84109	9.84159	9.86266	10.4305	10.8234	0.258209	0.069628	0.205995	0.203146	0.068937	0.068845	BI282296	1376076_at	Transcribed locus, strongly similar to NP_076005.1 hypoxia-inducible protein 2 [Mus musculus]	Rn.6259	0	0	4
2.394590e-03	8.849848e-01	2.307186e-02	8.54903	8.8147	9.05886	9.55068	9.14901	9.00122	0.111322	0.069549	0.150139	0.10935	0.030559	0.183867	H31887	1372430_at	Similar to RIKEN cDNA 1700037H04	Rn.144317	311428	RGD1311739	3
6.198256e-02	4.808078e-02	1.244079e-01	1.68886	1.61104	1.69226	1.67148	1.69472	2.4127	0.006473	0.0881	0.005174	0.018897	0.010545	0.299365	BF388060	1382967_at	G protein-coupled receptor 64	Rn.57243	266735	Gpr64	X
1.379821e-03	3.209677e-02	4.423867e-01	8.61106	9.03229	8.83601	8.95977	9.51035	9.6749	0.075563	0.189268	0.067245	0.266541	0.119766	0.120908	BF550565	1385926_at	Transcribed locus	Rn.96000	0	0	5
8.482480e-04	7.698658e-01	1.064954e-01	2.91882	3.26842	3.24857	4.15004	3.6763	3.54578	0.361832	0.023992	0.043577	0.096952	0.13941	0.188248	AW435332	1380324_at	Transcribed locus	Rn.147783	0	0	7
6.613337e-04	1.096150e-03	5.678813e-01	9.22218	9.81269	9.46216	9.50951	10.3613	10.0761	0.125001	0.079597	0.067296	0.012658	0.126202	0.179728	NM_016988	1367906_at	Acid phosphatase 2, lysosomal	Rn.9816	24162	Acp2	3
2.937077e-04	9.622492e-01	1.491879e-01	6.04425	6.10638	6.39721	7.04548	6.89049	6.62248	0.101173	0.08655	0.064232	0.29999	0.174048	0.116494	BI274096	1376497_a_at	Methyltransferase 11 domain containing 1	Rn.8815	305845	Mett11d1	15
7.454737e-04	4.963100e-01	4.980135e-01	6.45241	6.75847	6.60441	7.2323	7.21393	7.6082	0.352208	0.08402	0.245416	0.125899	0.116147	0.118686	BE097787	1381672_at	Low density lipoprotein receptor adaptor protein 1	Rn.62309	500564	Ldlrap1	5
3.130959e-03	1.236619e-02	3.726606e-01	7.10841	5.89399	7.28053	8.29715	7.22973	7.63525	0.287799	0.129964	0.216601	0.166069	0.506271	0.179639	AI408289	1379692_at	CD22 molecule	Rn.25921	308501	Cd22	1
1.636260e-01	2.075605e-02	5.698302e-01	8.51453	9.22519	8.90296	8.41584	9.83969	9.4883	0.14483	0.058016	0.472915	0.187695	0.190031	0.271731	BF393825	1389553_at	C-type lectin domain family 4, member a3	Rn.137522	362431	Clec4a3	4
1.875122e-03	1.616195e-03	3.991861e-03	2.46849	2.47428	2.45969	3.28109	2.48169	2.47492	0.008728	0.004932	0.013932	0.239265	0.024288	0.009794	BF558083	1386732_at	Bardet-Biedl syndrome 1 homolog (human)	Rn.12497	309156	Bbs1	1
2.343003e-02	2.606730e-02	3.763666e-01	6.27005	6.87556	6.55398	6.46702	7.15472	7.39052	0.212344	0.11095	0.261499	0.221369	0.113278	0.174356	BF411054	1384194_at	Frizzled homolog 7 (Drosophila)	0	0	0	0
1.577673e-02	3.725944e-02	1.467123e-01	7.74151	7.74677	7.59542	8.38573	7.77869	7.7683	0.114067	0.07245	0.188835	0.066765	0.102405	0.032446	BF420822	1384237_at	Peroxisome biogenesis factor 10	Rn.111	680424	Pex10	5
2.632469e-03	1.025321e-01	6.993467e-01	10.1052	10.4359	10.4872	10.68	10.8924	11.32	0.117033	0.138661	0.066582	0.277121	0.168594	0.255415	BI279069	1371615_at	Diacylglycerol O-acyltransferase homolog 2 (mouse)	Rn.9523	252900	Dgat2	1
5.092472e-03	1.521351e-01	7.783879e-01	7.32682	7.65797	7.64965	7.81287	8.17513	8.45444	0.322672	0.058719	0.141209	0.093956	0.165934	0.282319	BF546899	1395765_at	Similar to RIKEN cDNA 6330406I15	Rn.14770	360757	RGD1307396	12
5.410466e-04	6.453072e-01	5.015580e-01	8.91474	9.13476	8.77349	9.5728	9.79168	9.94919	0.327074	0.10297	0.231829	0.239546	0.171509	0.109306	AI411618	1373025_at	Complement component 1, q subcomponent, C chain	Rn.2393	362634	C1qc	5
8.913594e-01	1.950880e-01	5.282031e-03	11.92	12.5592	12.6049	13.1187	12.3898	11.6522	0.200168	0.080429	0.150975	0.233455	0.116699	0.306787	BE111296	1374160_at	Transmembrane and coiled-coil domain family 2	Rn.106120	305095	Tmcc2	13
4.412193e-06	1.197027e-03	8.733074e-01	6.59314	7.08364	6.74067	7.226	7.84827	7.44332	0.13914	0.043898	0.094231	0.135354	0.103706	0.063587	BE114114	1376415_at	Mitochondrial ribosome recycling factor	Rn.105234	311903	Mrrf	3
9.814419e-06	1.456330e-01	8.218498e-01	8.20003	8.39909	8.32414	8.87555	9.26756	9.13637	0.0656	0.036485	0.152313	0.168188	0.069282	0.145981	BM383766	1373928_at	Interleukin 17 receptor E	Rn.129068	362417	Il17re	4
2.635297e-02	6.252008e-02	6.188921e-02	8.98049	9.07475	8.91067	9.59308	8.98434	9.07073	0.042664	0.037285	0.100542	0.131002	0.109275	0.124803	AI045021	1384925_at	Transcribed locus, strongly similar to XP_001061227.1 PREDICTED: similar to interleukin 17D precursor [Rattus norvegicus]	Rn.204060	0	0	15
1.384057e-03	1.287260e-01	6.525564e-01	7.91289	8.33958	8.02695	8.86009	9.11471	8.49984	0.236565	0.079988	0.241769	0.238616	0.226296	0.121404	U21683	1368186_a_at	Spleen tyrosine kinase	Rn.87407	25155	Syk	17
3.624354e-05	7.536289e-03	5.351264e-01	10.3148	10.5289	10.6803	10.7661	11.2838	11.4385	0.201817	0.060185	0.127358	0.04489	0.099296	0.105073	AI412685	1371498_at	JTV1 gene	Rn.162097	288480	Jtv1	12
1.109461e-04	2.668690e-02	3.864451e-01	9.53156	9.80861	9.89657	10.0466	10.5327	10.2536	0.158104	0.062611	0.071036	0.122364	0.09304	0.122443	AA997899	1375981_a_at	Suppressor of variegation 3-9 homolog 1 (Drosophila)	Rn.98526	302553	Suv39h1	X
8.756401e-02	3.312925e-02	7.682055e-03	7.55937	7.72219	7.61489	8.17287	7.53707	7.58405	0.090392	0.042144	0.030936	0.121843	0.109135	0.066446	BI296888	1390241_at	GRB10 interacting GYF protein 1	Rn.206405	304378	Gigyf1	12
3.369549e-01	6.163072e-04	5.323736e-04	11.0861	11.4074	12.2695	11.756	11.6274	11.617	0.037185	0.058412	0.117692	0.094691	0.102976	0.060536	AI231792	1390026_at	Bcl2-associated athanogene 3	Rn.46304	293524	Bag3	1
1.781562e-03	5.555118e-03	2.883643e-02	10.3139	10.1711	10.3628	10.9096	10.3557	10.3661	0.106766	0.048432	0.096954	0.115013	0.015755	0.036477	AI232807	1372157_at	BolA homolog 1 (E. coli)	Rn.13864	365875	Bola1	2
1.441348e-05	5.607551e-03	4.653719e-01	9.4197	9.76088	9.59924	9.8519	10.4235	10.3528	0.157399	0.031087	0.126189	0.047466	0.110526	0.047177	BF408597	1389041_at	Vac14 homolog (S. cerevisiae)	Rn.46366	307842	Vac14	19
5.744101e-03	5.544709e-03	1.234100e-02	2.31018	2.29232	2.31456	3.14785	2.3327	2.31002	0.008999	0.024455	0.015901	0.29324	0.038296	0.003968	BF543577	1384073_at	Alcohol dehydrogenase, iron containing, 1	Rn.17173	362474	Adhfe1	5
3.345797e-05	2.640442e-01	1.101287e-01	7.40229	7.65621	7.60914	8.42587	8.31561	7.93459	0.137385	0.059445	0.156713	0.08905	0.128866	0.075644	AI169233	1375415_at	LSM10, U7 small nuclear RNA associated	Rn.3612	366468	Lsm10	5
3.918587e-06	2.394915e-02	5.129084e-01	9.1981	9.42427	9.37401	9.74418	10.1644	10.2204	0.10904	0.063805	0.103537	0.1336	0.10037	0.068678	BM384966	1389587_at	Uridine monophosphate synthetase	Rn.102010	288051	Umps	11
1.779504e-02	7.538060e-03	7.920732e-01	11.1606	11.7791	11.5677	11.4838	12.317	11.8616	0.161072	0.035179	0.116784	0.245429	0.190085	0.156364	AI177292	1383131_at	Integrin beta 2	Rn.42962	309684	Itgb2	20
1.655412e-05	6.310033e-02	5.990276e-01	8.61718	8.85126	8.86796	9.31726	9.58492	9.87516	0.230078	0.018975	0.079028	0.039663	0.197749	0.08725	BI274049	1383626_at	Zinc finger protein 259	Rn.102011	500989	Zfp259	8
1.012000e-03	1.140212e-02	8.205008e-01	10.7399	11.3664	10.967	11.276	12.2029	11.7104	0.0605	0.041101	0.116482	0.262583	0.170372	0.280819	BM388911	1373204_at	Transmembrane protein 176A	Rn.17071	297077	Tmem176a	4
4.693729e-03	1.939924e-02	2.817239e-03	7.91613	7.74029	7.46906	7.20218	8.63573	9.07318	0.057697	0.078219	0.174731	0.297765	0.143585	0.273124	AW535310	1394483_at	ADAM metallopeptidase with thrombospondin type 1 motif, 5	Rn.107051	304135	Adamts5	11
1.160401e-04	5.254557e-02	8.822051e-01	11.3549	11.5562	11.7222	11.9956	12.2121	12.5208	0.107689	0.139062	0.146019	0.05468	0.156932	0.137958	AW530225	1391059_at	Transcribed locus, moderately similar to NP_695206.1 neuropeptide W [Rattus norvegicus]	Rn.206791	0	0	10
2.557639e-06	2.521635e-03	1.251297e-01	10.9203	11.1318	11.3132	11.4416	12.0847	11.8637	0.115032	0.013575	0.127186	0.044208	0.075058	0.080703	BM392224	1373421_at	TGFB-induced factor homeobox 1	Rn.154349	316742	Tgif1	9
1.618051e-02	2.902048e-01	9.996815e-01	5.73775	6.07003	5.42621	6.64264	6.94752	6.30466	0.489258	0.196949	0.486747	0.306641	0.276664	0.296206	BI303199	1397769_at	Transcribed locus	Rn.210003	0	0	1
3.711560e-02	5.915561e-02	1.305573e-02	10.4273	11.2818	10.6959	11.575	11.0426	10.7432	0.097145	0.032006	0.213415	0.047658	0.078404	0.229485	AI137294	1373496_at	Makorin ring finger protein 1	Rn.101798	296988	Mkrn1	4
7.454737e-04	2.278105e-02	1.703355e-02	14.5607	14.5748	14.5032	13.9717	14.3704	14.5028	0.038016	0.064329	0.096935	0.062604	0.050792	0.043795	BI295853	1369107_at	Surfactant protein A1	Rn.11343	24773	Sftpa1	16
1.056423e-02	2.418912e-01	3.455861e-01	6.95522	7.46967	7.10703	8.01311	7.83045	7.38075	0.272483	0.045333	0.295141	0.272215	0.16761	0.134285	BI299637	1374471_at	Similar to copine II	Rn.106523	498972	LOC498972	19
4.553937e-07	1.937120e-03	1.169412e-01	12.6561	12.9914	12.8926	13.2603	13.5091	13.7758	0.124774	0.024624	0.093654	0.049731	0.043339	0.048915	NM_030833	1367696_at	Interferon induced transmembrane protein 2	Rn.108174	114709	Ifitm2	1
4.734931e-05	5.520741e-01	8.362837e-01	7.86967	8.03553	7.95831	8.64864	8.80476	8.92607	0.051687	0.081195	0.21376	0.135824	0.113591	0.179819	BM383766	1389349_s_at	Interleukin 17 receptor E	Rn.129068	362417	Il17re	4
3.636290e-01	2.653026e-03	4.272090e-01	3.69831	5.812	2.61522	3.33539	4.55872	2.9765	0.807221	0.067521	0.188482	0.103696	0.637017	0.605647	BE102350	1377036_at	Transcribed locus	Rn.203304	0	0	20
2.082592e-04	6.173620e-03	1.362728e-01	4.89745	5.38764	5.3858	5.58013	6.40943	5.66595	0.185477	0.060354	0.0671	0.11032	0.150144	0.202092	H33472	1386425_at	Transcribed locus	Rn.199112	0	0	17
2.771008e-02	2.684564e-02	4.084173e-01	8.45335	9.11468	8.92165	8.7341	9.3911	9.88355	0.31034	0.125403	0.296865	0.081896	0.150984	0.260799	NM_022278	1367705_at	Glutaredoxin 1 (thioltransferase)	Rn.1484	64045	Glrx1	2
2.787703e-06	9.531940e-01	4.348933e-01	6.92468	7.09818	7.01679	7.92616	7.73724	7.76612	0.187771	0.114524	0.055428	0.166489	0.038567	0.04927	BI290893	1391818_at	Transcribed locus, strongly similar to XP_233790.4 PREDICTED: hypothetical protein [Rattus norvegicus]	Rn.19065	0	0	5
6.998245e-02	3.674511e-02	4.128725e-01	8.82481	8.91374	9.42499	8.77407	8.76696	8.94731	0.011622	0.067867	0.15159	0.097409	0.176956	0.116004	BE120893	1385411_at	Ubiquitin specific protease 43	Rn.219475	100147704	rCG_32844	10
2.078101e-01	1.236619e-02	4.434123e-01	4.14078	5.12562	4.216	4.89993	5.15827	4.26073	0.408855	0.050977	0.149009	0.174013	0.204536	0.308422	BG380502	1392745_at	Similar to RIKEN cDNA 3110040N11	Rn.138288	293059	RGD1305713	1
6.358003e-02	8.801899e-03	1.246538e-01	10.089	10.1022	9.94584	10.0611	10.0773	9.3618	0.053186	0.064094	0.056431	0.112455	0.061996	0.214511	AA800950	1372234_at	Lix1 homolog (mouse)-like	Rn.3632	499677	Lix1l	2
3.471684e-02	1.339415e-01	3.524113e-01	6.56526	6.51014	6.47033	7.2135	6.63105	6.62456	0.165695	0.034093	0.062188	0.371192	0.066286	0.091953	BI301183	1374783_at	Transcribed locus, strongly similar to NP_848767.1 suppressor of Ty 3 homolog [Mus musculus]	Rn.1341	0	0	9
5.725841e-01	4.060999e-03	6.954813e-01	8.30827	9.28881	8.56044	7.84011	9.3442	8.57323	0.318507	0.025858	0.266496	0.432351	0.262657	0.127263	AA858485	1383393_at	Transcribed locus	Rn.17019	0	0	4
7.862121e-04	3.942962e-03	1.002704e-02	1.44268	1.43032	1.44744	1.4447	1.63185	2.16686	0.005266	0.023234	0.005144	0.007777	0.105369	0.129105	AI029510	1379083_at	Adenosine deaminase, tRNA-specific 3, TAD3 homolog (S. cerevisiae)	Rn.203784	100125374	Adat3	7
6.682792e-06	2.087084e-01	4.005344e-04	9.30086	9.75546	9.90808	10.9523	10.2339	9.89101	0.163448	0.062915	0.158608	0.090356	0.045885	0.033183	AI501027	1393629_at	H2.0-like homeobox	Rn.35243	364069	Hlx	13
5.005324e-01	1.511829e-02	5.042664e-01	8.74866	9.53874	8.92972	8.47625	9.76527	9.45547	0.245937	0.084732	0.38405	0.200582	0.226436	0.218569	AI411620	1374716_at	Ribosomal RNA processing 15 homolog (S. cerevisiae)	Rn.137835	360895	Rrp15	13
5.490142e-03	2.838166e-04	6.907185e-01	9.88402	10.1686	10.66	10.1038	10.6474	10.9937	0.137298	0.048583	0.131073	0.113341	0.131943	0.098216	AB000489	1370314_at	Solute carrier family 20 (phosphate transporter), member 1	Rn.162702	81826	Slc20a1	3
3.700024e-01	3.895250e-02	3.223051e-01	3.47527	2.97993	3.00161	4.77795	2.8445	2.83447	0.621099	0.279115	0.396364	0.752573	0.00875	0.188492	AI234957	1397356_at	Transcribed locus	Rn.167609	0	0	3
9.358563e-06	4.478778e-02	5.291333e-01	8.90847	8.93997	9.25422	9.53784	9.88803	9.9534	0.157578	0.05311	0.167369	0.052024	0.066957	0.112669	AW528860	1392906_at	Ubiquitin-like 4	Rn.1138	293864	Ubl4	X
6.933146e-06	2.329895e-02	1.479870e-01	9.61043	10.0284	9.75819	10.2346	10.5344	10.7806	0.123184	0.087246	0.17502	0.034322	0.064811	0.038469	AI411530	1372170_at	Aminoacylase 1	Rn.3679	300981	Acy1	8
2.920963e-01	3.729602e-02	4.690666e-02	7.4053	7.59229	7.40799	8.47747	6.66826	6.31581	0.025409	0.154849	0.253847	0.193377	0.247648	0.557511	AI069938	1385813_at	Similar to RIKEN cDNA 2010001M09	Rn.19595	291675	RGD1310251	18
4.424674e-02	9.712121e-02	4.843429e-02	5.67922	5.67315	5.52312	5.03344	5.60755	5.61445	0.17425	0.075698	0.010457	0.210713	0.069888	0.053186	BF398185	1385166_at	Transcribed locus	Rn.200081	0	0	13
3.457461e-02	1.858588e-02	1.942604e-02	10.6216	10.745	11.2121	10.6054	10.8013	10.6562	0.092913	0.078079	0.078502	0.107291	0.05002	0.080512	AI412159	1371350_at	Methionine adenosyltransferase II, alpha	Rn.41420	171347	Mat2a	4
3.150500e-02	3.277999e-02	1.410744e-01	3.01683	3.07613	3.10006	3.00894	3.21236	3.61737	0.023932	0.027413	0.051807	0.026029	0.065808	0.196522	AI234865	1390950_at	Transcribed locus	Rn.204894	0	0	1
2.424803e-02	9.250204e-02	5.513082e-02	5.28876	5.27781	5.35821	5.35791	5.1258	4.65329	0.16673	0.027034	0.087698	0.133192	0.102117	0.144466	D14076	1370672_a_at	Dynamin 3	Rn.11191	171574	Dnm3	13
1.118892e-05	3.119901e-04	1.181327e-03	14.6402	14.6531	14.6265	14.6679	14.3389	14.0455	0.035911	0.014684	0.019365	0.061121	0.031686	0.072322	BF282337	1371319_at	Integral membrane protein 2B	Rn.107335	290364	Itm2b	15
1.295101e-02	1.046052e-01	1.721233e-02	10.2335	9.52191	9.63286	9.4899	10.6462	11.7502	0.422571	0.227093	0.498062	0.259468	0.206043	0.161936	NM_012696	1387050_s_at	Kininogen 1	Rn.128333	24903	Kng1	11
2.752963e-02	2.240320e-02	7.813621e-02	7.04145	7.03529	6.93769	7.83285	7.04777	6.99707	0.298571	0.08918	0.138503	0.029493	0.058127	0.061058	BI291716	1378724_at	Nuclear factor of kappa light polypeptide gene enhancer in B-cells inhibitor-like 1	Rn.38632	361794	Nfkbil1	20
1.573569e-03	2.951399e-01	8.795259e-01	6.42371	6.59202	6.79427	7.33321	7.30633	7.80254	0.369742	0.144306	0.357564	0.108657	0.110687	0.210434	AA900967	1381215_at	Numb homolog (Drosophila)-like	Rn.15133	292732	Numbl	1
8.900946e-03	4.823903e-02	6.594908e-02	3.01646	3.09001	3.01712	3.00324	3.27734	3.62034	0.031112	0.024516	0.024118	0.050887	0.121372	0.154771	NM_012829	1387032_at	Cholecystokinin	Rn.9781	25298	Cck	8
7.636958e-03	1.773449e-03	2.146383e-01	5.62214	6.17771	4.70553	7.30791	6.45164	5.28504	0.294361	0.122236	0.397432	0.232904	0.391319	0.157612	M97656	1369770_at	Somatostatin receptor 1	Rn.42915	25033	Sstr1	6
1.590188e-03	7.435979e-02	9.464815e-01	5.78495	6.03405	6.23653	6.37175	6.5886	6.92216	0.315099	0.041238	0.064831	0.168039	0.129773	0.220285	BI282720	1372955_at	serine/threonine kinase 38 like	0	0	0	0
1.379990e-02	2.377550e-01	1.012243e-02	5.28722	6.83584	6.07093	6.2057	5.06265	4.71081	0.268085	0.202636	0.441242	0.322663	0.256523	0.074991	NM_024364	1369336_at	Hairless	Rn.41543	60563	Hr	15
5.168191e-04	2.280855e-01	6.253244e-01	8.79523	9.14995	8.93382	9.4255	9.78038	9.94788	0.344581	0.031059	0.262724	0.114204	0.114661	0.075523	BF417010	1375439_at	WD repeat domain 18	Rn.23448	314617	Wdr18	7
7.830095e-01	3.637725e-03	1.544302e-02	5.62593	5.24134	5.66178	6.77983	4.90754	4.65276	0.301817	0.044736	0.299379	0.491781	0.08764	0.08352	AI511126	1391028_at	Transcribed locus	Rn.198692	0	0	4
5.359062e-01	1.668091e-02	7.860166e-02	6.8328	6.57865	7.17251	5.69316	7.35898	8.13398	0.507938	0.173065	0.438016	0.497757	0.081949	0.2902	BE116021	1392349_at	Solute carrier family 5 (inositol transporters), member 3	Rn.208396	114507	Slc5a3	11
1.958304e-05	2.502403e-04	1.809450e-01	10.7806	11.0169	11.2687	11.0708	11.7423	11.797	0.074799	0.071448	0.103362	0.020935	0.060191	0.104314	BM386869	1372308_at	CDNA clone IMAGE:7366335	Rn.8110	0	0	7
1.030751e-03	3.058256e-03	1.029023e-02	12.2139	12.0797	12.189	12.1515	12.3364	12.8309	0.050007	0.033691	0.030901	0.145029	0.097627	0.040253	BM385547	1388369_at	Transmembrane emp24 protein transport domain containing 9	Rn.9386	361207	Tmed9	17
1.043442e-01	2.498607e-02	3.570009e-02	6.79922	6.82447	6.81455	7.45199	6.88501	6.61616	0.104763	0.060212	0.049775	0.17387	0.123464	0.123841	BF415953	1385335_at	Tripartite motif-containing 39	Rn.211560	309591	Trim39	20
1.449727e-05	1.026668e-01	4.931658e-01	8.63794	8.95233	8.75976	9.29265	9.58515	9.71257	0.215019	0.022525	0.164544	0.101516	0.055966	0.083846	BF419158	1374569_at	Glutamate-rich WD repeat containing 1	Rn.33523	308592	Grwd1	1
6.705006e-04	7.208594e-02	1.546471e-01	6.41622	6.58424	6.98602	6.98188	7.5664	7.22679	0.123753	0.168778	0.070395	0.160869	0.191828	0.107416	BM390653	1393332_at	Glucose-fructose oxidoreductase domain containing 2	Rn.66817	307801	Gfod2	19
3.417190e-01	4.844810e-02	4.706474e-02	11.0509	10.9352	11.0702	10.4278	11.1411	11.1686	0.125195	0.077464	0.173446	0.017167	0.08879	0.124776	AA817891	1392462_at	Transcribed locus	Rn.96136	0	0	10
2.833505e-02	2.621609e-02	6.549240e-03	10.1522	10.1989	10.2965	10.8012	10.2491	10.1217	0.070482	0.034233	0.041013	0.147735	0.095587	0.065085	AI105305	1374394_at	WW domain binding protein 2	Rn.198920	192645	Wbp2	10
1.118535e-04	4.401281e-03	5.429901e-01	9.21474	9.84278	9.1013	9.83026	10.4579	10.0714	0.30314	0.048162	0.146048	0.141205	0.066824	0.127142	BG376202	1374851_at	Mediator complex subunit 29	Rn.23452	292751	Med29	1
2.764718e-02	1.714273e-01	1.791873e-01	2.54782	2.51886	2.50461	2.62997	2.66737	3.24488	0.028936	0.041876	0.055223	0.086694	0.021849	0.301638	L24777	1370450_at	Tropomyosin 3, gamma	Rn.37575	117557	Tpm3	2
8.673504e-03	5.815911e-02	8.796147e-02	5.84086	5.87477	5.8338	6.54748	6.02866	5.87778	0.025212	0.062592	0.099831	0.155909	0.056252	0.162376	BE107485	1377768_at	Potassium channel tetramerisation domain containing 1	Rn.27416	291772	Kctd1	18
2.722292e-01	3.979981e-04	5.420550e-02	11.0652	10.7011	11.8788	10.4062	11.5167	12.3807	0.129141	0.177649	0.31947	0.100166	0.199979	0.165746	NM_013057	1369182_at	Coagulation factor III (thromboplastin, tissue factor)	Rn.9980	25584	F3	2
2.691470e-01	4.389790e-03	1.433410e-02	6.34522	7.50766	6.6271	7.00113	6.99896	6.88885	0.223717	0.049043	0.127322	0.133219	0.148715	0.083827	AI176027	1378547_at	Transcribed locus	Rn.202652	0	0	7
4.734931e-05	4.671978e-01	9.040652e-04	12.5597	12.8686	13.2022	13.7899	13.2459	13.1255	0.127528	0.084519	0.058584	0.063309	0.092356	0.103776	BM385790	1376569_at	Kruppel-like factor 2 (lung)	Rn.92653	306330	Klf2	16
1.089420e-01	5.729114e-03	4.685091e-02	10.4744	10.4214	10.3747	10.6029	10.3753	9.87944	0.061775	0.070957	0.081883	0.107941	0.118773	0.065791	BI287258	1399104_at	Transcribed locus	Rn.12815	0	0	10
1.381151e-03	4.278465e-02	3.678356e-02	4.07724	4.12377	4.10902	4.68149	4.29346	4.15392	0.025295	0.007666	0.018185	0.219487	0.031901	0.014975	BE111727	1389741_at	LAG1 homolog, ceramide synthase 4	Rn.128409	304208	Lass4	12
2.260181e-01	4.547405e-04	2.366341e-03	8.23971	8.40891	8.06232	9.35926	7.67652	7.05447	0.138506	0.104328	0.24362	0.257391	0.163959	0.126588	AI072448	1371376_at	H1 histone family, member X	Rn.2931	500252	H1fx	4
2.319881e-01	3.007196e-02	2.697824e-02	9.00293	8.96819	9.08257	9.64751	9.00568	8.78705	0.098559	0.040139	0.188319	0.072883	0.111006	0.071856	BI282671	1374592_at	BTB (POZ) domain containing 6	Rn.6057	690367	Btbd6	6
3.205316e-02	6.180920e-02	4.048869e-02	3.27615	3.30452	3.38919	4.00197	3.32488	3.34767	0.07487	0.041259	0.101171	0.125282	0.167738	0.07564	AW142935	1390248_at	Transcribed locus	Rn.165891	0	0	14
4.526013e-04	4.844810e-02	4.770726e-02	8.53868	9.02104	8.79258	9.57283	9.44604	8.91959	0.111906	0.090003	0.117168	0.134179	0.145975	0.11994	AI011101	1378825_a_at	DENN/MADD domain containing 4B	Rn.22411	361987	Dennd4b	2
1.742172e-03	8.296238e-03	4.372570e-02	10.0909	10.0544	10.1415	10.0625	10.3592	10.6982	0.109683	0.078861	0.062908	0.036878	0.065931	0.087024	BF284746	1389021_at	Asparagine synthetase domain containing 1	Rn.43900	299507	Asnsd1	9
1.163170e-02	1.624622e-01	1.793115e-01	7.70967	8.36018	7.92515	8.91625	8.6273	8.12413	0.477286	0.074353	0.246436	0.131111	0.136862	0.063817	BF416764	1384555_at	Hypothetical LOC363326	Rn.162357	363326	LOC363326	9
3.554707e-02	3.580664e-02	9.033532e-02	9.18118	9.0381	9.34468	9.77416	9.18406	9.27108	0.07351	0.082517	0.045479	0.189645	0.094831	0.11929	BM387540	1377660_at	Similar to transthyretin (4L369)	Rn.198530	293613	RGD1309350	1
4.561755e-02	6.688783e-02	2.835697e-01	9.23626	9.48249	9.2225	9.28979	9.15089	8.64108	0.190654	0.071128	0.220133	0.08557	0.102506	0.116271	BG380122	1397866_at	Serine (or cysteine) peptidase inhibitor, clade B, member 6b	Rn.115081	364705	Serpinb6b	17
8.673504e-03	1.222966e-01	5.930633e-01	6.08637	6.42482	6.58662	6.58732	7.2806	6.93528	0.051045	0.181261	0.073623	0.210578	0.250111	0.272734	BI274857	1375014_at	ADP-ribosylation factor-like 4C	Rn.198847	367311	Arl4c	9
1.505242e-04	2.098419e-02	8.022093e-03	7.25665	6.98107	7.90724	8.35294	7.87132	7.80924	0.162756	0.058139	0.194312	0.060123	0.147325	0.038327	BF414659	1391664_at	Phosphatidylinositol glycan anchor biosynthesis, class V	Rn.211496	366478	Pigv	5
1.684146e-02	3.582996e-02	1.330360e-02	8.66375	8.67058	8.55569	8.5968	8.71354	9.42992	0.137826	0.030931	0.099866	0.102196	0.18046	0.068386	BF406008	1379352_at	Phosphatidylinositol-4-phosphate 5-kinase, type I, beta	Rn.203303	309419	Pip5k1b	1
3.319141e-03	1.662399e-01	1.479715e-01	8.51345	8.4964	8.54158	8.42382	8.23536	7.9261	0.056647	0.122709	0.087442	0.135996	0.046676	0.104732	BE114260	1394761_at	Transcribed locus	Rn.52342	0	0	8
9.453219e-05	6.484021e-03	4.098760e-03	9.35924	9.37946	9.43068	9.98615	9.50683	9.49343	0.068846	0.062149	0.053644	0.059631	0.013253	0.047728	BF281133	1371728_at	Similar to ubiquitin protein ligase E3B	Rn.216438	687633	rCG_21212	12
3.470366e-03	2.664956e-03	1.879016e-03	10.5001	10.4442	10.5476	10.6219	10.359	9.86523	0.085956	0.031012	0.06773	0.093881	0.084516	0.019706	BF284328	1388524_at	Transcribed locus	Rn.9323	0	0	17
1.558840e-02	1.481678e-01	1.322918e-01	4.2862	4.29428	4.36009	4.94301	4.40209	4.43349	0.011358	0.008804	0.063514	0.22072	0.145516	0.098144	AW251269	1389515_at	Regulatory factor X-associated ankyrin-containing protein	Rn.201501	306353	Rfxank	16
6.296431e-02	5.096766e-02	1.361462e-02	8.70219	8.75771	8.50161	8.08913	8.61694	8.74983	0.060601	0.104439	0.097271	0.026464	0.102956	0.086754	AI232289	1388964_at	Family with sequence similarity 48, member A	Rn.45268	361946	Fam48a	2
6.787593e-04	4.908985e-02	4.942797e-02	11.2614	11.2107	11.2177	11.3304	11.4902	11.872	0.074292	0.042108	0.123612	0.10213	0.051754	0.067694	BI275955	1389519_at	Proteasome (prosome, macropain) 26S subunit, non-ATPase, 8	Rn.137673	292766	Psmd8	1
1.123248e-01	3.433251e-01	7.707548e-03	7.14537	8.00487	7.7169	8.47175	7.7258	7.4638	0.306376	0.106335	0.096963	0.167815	0.110318	0.221963	BG373072	1383414_at	Similar to 9930012K11Rik protein	Rn.104374	361066	RGD1308117	15
1.951663e-04	2.039277e-05	9.269069e-05	9.60467	9.53821	9.58699	9.74233	9.44654	8.97706	0.052066	0.026661	0.030673	0.048525	0.02658	0.051494	AI599930	1374968_at	Eukaryotic translation initiation factor 2C, 1	Rn.62413	313594	Eif2c1	5
9.048498e-04	4.926805e-02	5.428944e-01	6.80312	7.21023	7.21155	7.41498	7.58309	8.00056	0.208376	0.066339	0.200278	0.204974	0.136455	0.055298	AF029757	1388059_a_at	Solute carrier family 11 (proton-coupled divalent metal ion transporters), member 2	Rn.11418	25715	Slc11a2	7
3.571795e-02	2.459331e-01	1.986629e-01	2.96821	3.04062	2.99346	3.62347	3.0892	3.10537	0.10976	0.041452	0.093362	0.354072	0.017382	0.008211	BF399925	1395680_at	SH3-domain GRB2-like 1	Rn.8762	81922	Sh3gl1	9
2.717296e-03	4.273180e-02	7.466706e-01	7.84495	6.65793	6.9728	9.24851	8.18838	7.83189	0.12382	0.347333	0.447568	0.250884	0.329809	0.45863	AA817742	1391446_at	Membrane-spanning 4-domains, subfamily A, member 1	Rn.16385	309217	Ms4a1	1
8.154178e-02	7.861698e-02	1.219891e-02	12.6597	12.4989	12.5328	12.0268	12.5747	12.6506	0.118997	0.058879	0.092923	0.152689	0.034578	0.060509	BM387435	1376268_at	Transcribed locus	Rn.203433	0	0	6
2.390315e-01	2.424103e-03	1.130362e-01	8.30639	8.47696	7.70979	8.29309	8.38803	8.15307	0.216838	0.045533	0.036463	0.111927	0.08525	0.09714	BI291880	1391530_a_at	3-oxoacyl-ACP synthase, mitochondrial	Rn.24121	289934	Oxsm	15
3.385384e-02	4.510166e-05	6.822951e-02	8.36312	9.15371	9.12095	8.29579	9.29403	9.89351	0.096145	0.11966	0.131507	0.149637	0.166574	0.090362	AI012419	1373513_at	Transcribed locus	Rn.163737	0	0	15
8.213757e-04	7.227867e-01	2.004485e-01	7.40995	7.86469	7.57523	8.4476	8.11951	8.13557	0.215688	0.044625	0.25474	0.15763	0.094946	0.064081	NM_057125	1368264_at	Peroxisomal biogenesis factor 6	Rn.10675	117265	Pex6	9
3.292824e-02	2.249977e-01	3.282346e-01	6.52282	6.57302	6.47789	7.17697	6.70802	6.60906	0.090407	0.007136	0.051555	0.41171	0.067161	0.037888	AA945568	1383843_at	Holocarboxylase synthetase (biotin-(proprionyl-Coenzyme A-carboxylase (ATP-hydrolysing)) ligase)	Rn.17293	288240	Hlcs	11
4.243010e-01	2.462250e-02	7.632080e-01	6.58623	7.49571	5.69205	6.67904	7.59022	6.45786	0.484207	0.33969	0.059298	0.925849	0.26484	0.346227	BI292055	1396304_at	Transcribed locus	Rn.212592	0	0	20
6.985774e-03	4.863331e-01	7.062649e-01	4.91544	5.25839	5.1798	5.83347	6.10882	5.60451	0.406564	0.14698	0.198346	0.334104	0.07367	0.316654	BI301187	1373641_at	Transcribed locus	Rn.17848	0	0	3
3.622813e-03	6.418689e-02	8.768745e-02	3.4155	3.48787	3.40601	3.43286	3.75314	4.00152	0.055228	0.024429	0.042995	0.059695	0.076274	0.167674	BF566249	1393298_at	Transcribed locus	Rn.17029	0	0	8
2.115799e-02	1.616623e-02	4.456038e-02	5.25729	5.24614	5.22619	5.37579	5.04108	4.60991	0.048904	0.056648	0.075648	0.127934	0.081072	0.148627	BM385449	1378397_at	Transcribed locus	Rn.46347	0	0	5
3.971144e-02	4.163013e-02	1.377058e-01	7.20238	7.12361	7.12727	7.2271	6.98564	6.5721	0.107648	0.080321	0.110546	0.115948	0.045264	0.151344	AI179635	1391462_at	Emopamil binding protein-like	Rn.99955	361054	Ebpl	15
1.282749e-05	2.900213e-02	1.822289e-01	8.19153	8.51254	7.90719	8.75795	9.25433	9.10907	0.295618	0.055678	0.084311	0.077015	0.11983	0.09653	BI297073	1390035_at	Similar to hypothetical protein MGC29875	novel putative protein similar to YIL091C yeast hypothetical 84 kD protein from SGA	Rn.23222	305076	LOC305076
3.327819e-02	2.147536e-02	5.191018e-02	4.79219	4.94252	4.65086	5.45661	4.84232	4.77189	0.053779	0.097456	0.119827	0.207521	0.033926	0.079534	BI296432	1389740_at	Transcribed locus	Rn.168223	0	0	1
8.811651e-05	2.165569e-03	2.929336e-03	13.7909	13.8074	13.8191	13.8601	13.4685	13.199	0.074529	0.033596	0.072975	0.038986	0.065628	0.035762	NM_013087	1398827_at	Cd81 molecule	Rn.1975	25621	Cd81	1
8.140908e-03	3.028435e-01	1.950125e-01	10.9743	10.9865	11.0467	10.9172	10.6786	10.382	0.066021	0.045532	0.071536	0.32859	0.046918	0.072356	BE109033	1375249_at	Eukaryotic translation initiation factor 2C, 1	Rn.62413	313594	Eif2c1	5
2.434756e-02	8.930852e-02	1.470553e-01	3.03861	3.04671	3.05291	3.06101	3.24832	3.81525	0.047042	0.040555	0.114466	0.111885	0.047275	0.271641	AA997499	1391301_at	Similar to H2B histone family, member T	Rn.165244	680312	LOC680312	17
2.863658e-05	7.326745e-02	9.908118e-01	10.6743	11.0704	10.7771	11.5231	11.9686	11.6523	0.201469	0.054927	0.17001	0.287296	0.100112	0.039464	BM384374	1374544_at	Platelet receptor Gi24	Rn.19946	690899	MGC112715	20
1.470330e-04	2.960278e-03	1.363696e-03	4.8717	4.9804	4.90745	5.52099	5.02101	4.96051	0.095939	0.005942	0.05493	0.043831	0.048356	0.035575	AI045958	1384879_at	TRNA phosphotransferase 1	Rn.166015	293704	Trpt1	1
1.339556e-04	5.616722e-03	4.680976e-01	10.7947	11.2374	11.0676	11.1925	11.7406	11.8195	0.116793	0.074151	0.111566	0.103116	0.074599	0.153287	BI285616	1390383_at	Adipose differentiation related protein	Rn.101967	298199	Adfp	5
3.332568e-01	4.504060e-02	5.400439e-02	11.0875	11.2493	11.0855	11.7212	11.1373	10.8996	0.165847	0.048828	0.197936	0.068	0.099563	0.069268	AI012962	1371531_at	Similar to mammalian retrotransposon derived 8b	Rn.202610	679038	LOC679038	X
5.050693e-01	1.637721e-01	4.417351e-02	1.99847	1.93804	2.60118	2.32147	2.00387	1.95311	0.01142	0.019205	0.239554	0.241804	0.044368	0.041054	BE112906	1382344_at	Transcribed locus	Rn.18823	0	0	1
1.429052e-04	1.693437e-03	5.456543e-02	14.0521	13.9593	14.1061	14.2115	14.1708	14.6647	0.056018	0.017139	0.059857	0.048641	0.093138	0.060787	NM_012939	1386899_at	Cathepsin H	Rn.1997	25425	Ctsh	8
4.907499e-02	5.253235e-02	1.121356e-01	9.56719	9.53271	9.53698	10.3407	9.6684	9.46761	0.134444	0.081863	0.236628	0.115487	0.124596	0.06715	BG373523	1367535_at	Interferon regulatory factor 2 binding protein 1	Rn.9129	308404	Irf2bp1	1
1.203505e-02	8.607475e-01	3.030578e-01	10.4882	10.6362	11.0417	11.6068	11.2807	11.1531	0.552942	0.080337	0.173266	0.095263	0.040315	0.271295	BF282228	1379499_at	Lymphotoxin beta (TNF superfamily, member 3)	Rn.203016	361795	Ltb	20
3.430866e-01	4.100403e-04	4.277755e-02	9.77217	9.80575	9.15504	9.70546	9.70447	9.51584	0.069426	0.037065	0.034785	0.139072	0.015421	0.099647	AI410565	1389790_at	Transcribed locus	Rn.169054	0	0	1
1.335175e-01	2.971350e-04	2.595908e-03	11.6043	11.334	11.9244	10.6573	12.2064	12.7016	0.203217	0.097333	0.127291	0.191313	0.094803	0.230081	NM_024400	1368223_at	ADAM metallopeptidase with thrombospondin type 1 motif, 1	Rn.7897	79252	Adamts1	11
6.503230e-02	1.189428e-01	1.065041e-02	5.65975	6.83352	6.62522	6.28565	5.9331	6.01779	0.002153	0.246595	0.209738	0.120639	0.077666	0.089886	NM_012636	1368681_at	Parathyroid hormone-like hormone	Rn.9750	24695	Pthlh	4
3.478390e-03	1.614781e-01	7.552800e-02	12.7006	12.6086	12.5963	12.6886	12.9533	13.2889	0.126201	0.038463	0.114125	0.173562	0.098379	0.078902	AI412236	1388378_at	Eukaryotic translation initiation factor 3, subunit C	Rn.4207	293484	Eif3c	1
4.792908e-03	4.864085e-02	5.848546e-02	2.64524	2.6849	2.64594	3.40532	2.7501	2.78997	0.007805	0.035349	0.006813	0.23104	0.101894	0.119902	BE107967	1396861_at	Similar to DNA segment, Chr 4, Brigham & Womens Genetics 0951 expressed	Rn.59706	500527	RGD1566001	5
8.531260e-04	9.967675e-02	2.757687e-01	10.5667	11.005	10.8413	11.4388	11.6125	11.078	0.256948	0.010147	0.192986	0.156885	0.073161	0.111402	NM_019340	1367957_at	Regulator of G-protein signaling 3	Rn.53900	54293	Rgs3	5
4.452102e-02	2.067872e-01	2.894942e-01	2.31149	2.41306	2.32384	2.90468	2.64963	2.31762	0.013304	0.053423	0.032372	0.390415	0.098403	0.01527	AI410886	1373622_at	TBC1 domain family, member 22B	Rn.16811	502414	Tbc1d22b	20
1.684679e-03	1.907100e-02	8.198165e-01	8.1508	8.69724	8.40753	8.57848	9.27625	9.0972	0.258419	0.025127	0.174958	0.097697	0.191454	0.110832	BF556183	1380521_at	Hematopoietic cell specific Lyn substrate 1	Rn.15578	288077	Hcls1	11
3.577827e-04	3.510549e-03	3.167052e-02	11.6018	11.6236	11.5384	11.5527	11.3489	10.937	0.030399	0.029253	0.038614	0.021994	0.057755	0.130467	BF407666	1388995_at	Transcribed locus	Rn.160487	0	0	3
4.266266e-02	5.812191e-02	1.966132e-02	3.4692	3.69273	3.42695	4.14412	3.49355	3.55661	0.121909	0.066628	0.042334	0.078861	0.139431	0.107188	BF284367	1394617_at	Similar to abhydrolase domain containing 1	alpha/beta hydrolase-1	lung alpha/beta hydrolase 1	Rn.31213	303343
6.193360e-06	9.296707e-02	4.318644e-01	8.95759	9.23802	9.2347	9.78427	9.78521	10.1168	0.138301	0.087367	0.057133	0.186859	0.129794	0.032538	AI232440	1379736_at	Solute carrier family 43, member 2	Rn.204988	287532	Slc43a2	10
6.545432e-05	2.135642e-01	9.095382e-01	11.0538	11.2744	11.2402	11.7145	12.0647	12.05	0.208322	0.068988	0.207775	0.090587	0.063638	0.126909	BM392226	1398963_at	TAF10 RNA polymerase II, TATA box binding protein (TBP)-associated factor	Rn.144795	293345	Taf10	1
4.287228e-02	7.729740e-01	7.763976e-01	4.21445	4.61818	4.43921	4.96816	4.93417	5.26286	0.517805	0.148007	0.39619	0.208694	0.231923	0.2815	AF281305	1370776_a_at	potassium inwardly-rectifying channel, subfamily K, member 6	0	116491	0	0
2.132223e-05	8.677984e-01	2.582172e-01	7.91021	8.2209	7.9006	8.86187	8.71399	8.93132	0.104152	0.088844	0.261499	0.096417	0.008223	0.029081	NM_053568	1368100_at	Phosphate cytidylyltransferase 2, ethanolamine	Rn.7291	89841	Pcyt2	10
1.749400e-03	1.466700e-02	7.840338e-01	7.42383	8.04398	7.78701	8.03633	8.77569	8.23546	0.287937	0.129749	0.208937	0.093501	0.160531	0.03802	AW524037	1391399_at	Transcribed locus	Rn.129744	0	0	8
4.308730e-01	2.399972e-02	4.993956e-02	9.44169	9.4611	9.42951	9.81399	9.37448	8.8555	0.114394	0.110454	0.055073	0.078915	0.101291	0.212676	AF159356	1370332_at	Unc-13 homolog D (C. elegans)	Rn.198919	192177	Unc13d	10
6.399606e-02	2.200606e-02	1.203377e-01	3.07039	2.95976	2.97842	3.74222	2.96569	2.99164	0.068196	0.028798	0.006419	0.382905	0.012151	0.005889	AI072232	1385320_at	MAGI family member, X-linked	Rn.107219	317379	Magix	X
4.749702e-03	2.952028e-02	9.379913e-02	9.13469	9.21625	9.02675	9.7917	9.29146	9.19084	0.17763	0.014155	0.151615	0.039669	0.063763	0.034207	AI102046	1367490_at	similar to defective SPErmatogenesis family member (spe-39)	0	0	0	0
7.771382e-03	2.487358e-02	2.283751e-02	7.38514	7.37794	7.43191	8.06332	7.63247	7.3049	0.052306	0.114473	0.101602	0.025006	0.096355	0.090909	BI282272	1376146_at	Similar to RIKEN cDNA 2310033P09	Rn.21630	303180	RGD1304587	10
1.951179e-01	4.097501e-02	7.452597e-02	9.30312	9.36508	9.27263	10.0302	9.33771	9.0956	0.199406	0.074694	0.178643	0.18452	0.134733	0.057647	AI103391	1376190_at	Phosphoinositide-3-kinase, regulatory subunit 2 (beta)	Rn.22497	29741	Pik3r2	16
1.465146e-04	4.595366e-02	3.708816e-01	7.89018	8.30771	8.28403	8.66577	8.76659	9.28664	0.133179	0.118301	0.141014	0.286744	0.072799	0.146724	AA850618	1377458_at	Sortilin-related receptor, LDLR class A repeats-containing	Rn.92871	300652	Sorl1	8
4.550310e-02	2.344227e-01	3.285156e-01	2.3184	2.34335	2.33565	2.35409	2.60439	3.0293	0.014767	0.007628	0.009787	0.02058	0.237517	0.273661	BE117715	1380765_at	Transcribed locus	Rn.14919	0	0	2
1.624090e-02	3.289877e-03	9.790713e-02	7.01274	9.38299	6.33123	7.38931	6.66065	4.97663	0.190421	0.106038	0.43311	0.170265	0.935473	0.261869	NM_022604	1368078_at	Endothelial cell-specific molecule 1	Rn.6376	64536	Esm1	2
2.410567e-03	3.815590e-02	1.425604e-01	8.91291	8.82375	8.94335	9.58067	8.98048	9.13597	0.113311	0.072509	0.043508	0.20266	0.043694	0.105447	AI233748	1388933_at	Transcribed locus	Rn.8858	0	0	6
2.138045e-01	4.009531e-02	7.199585e-01	7.95223	8.53666	8.64659	8.04469	9.15914	8.87016	0.186451	0.125235	0.324874	0.475914	0.20628	0.205851	AI029577	1397507_at	Amyloid beta (A4) precursor protein-binding, family B, member 1 interacting protein	Rn.38834	307171	Apbb1ip	17
2.307578e-04	7.893583e-03	1.006525e-01	11.1961	11.3546	11.2448	10.5588	11.0774	11.0765	0.065701	0.059795	0.09124	0.113744	0.087822	0.025828	BI291344	1388342_at	Ets variant 3	Rn.220231	295297	Etv3	2
4.899432e-04	1.175774e-02	4.886918e-03	11.8188	11.7535	11.7215	11.7436	12.0321	12.4531	0.045313	0.036215	0.081382	0.100207	0.091615	0.058503	NM_053467	1398796_at	Transmembrane emp24-like trafficking protein 10 (yeast)	Rn.8509	84599	Tmed10	6
5.956463e-04	1.187745e-02	5.035314e-02	10.8351	10.9237	10.7895	10.8364	10.5032	10.2169	0.108856	0.038566	0.075702	0.034875	0.050056	0.119365	AW142595	1371624_at	Zinc finger CCCH-type containing 7B	Rn.91605	315158	Zc3h7b	7
1.516657e-03	3.642915e-02	1.817383e-01	5.28873	5.82549	5.67805	5.87493	5.93438	6.3601	0.270753	0.044687	0.10341	0.049306	0.08567	0.133316	BF542298	1386083_at	Transcribed locus, strongly similar to NP_035697.3 TEA domain family member 4 isoform a [Mus musculus]	Rn.55608	0	0	4
7.424384e-05	1.908878e-02	1.567599e-02	10.7864	10.7116	10.7432	10.8109	11.1275	11.3896	0.058984	0.029486	0.088811	0.086741	0.05356	0.072029	NM_031149	1367833_at	Proteasome (prosome, macropain) 26S subunit, ATPase, 5	Rn.10972	81827	Psmc5	10
1.441050e-03	1.694292e-02	1.583002e-01	7.47024	7.45435	7.56257	7.55034	7.75353	8.08681	0.145578	0.099535	0.02062	0.072398	0.053776	0.075349	BF417415	1392330_at	N-6 adenine-specific DNA methyltransferase 1 (putative)	Rn.107202	288309	N6amt1	11
1.019009e-02	5.716013e-01	3.353861e-01	8.37531	8.78012	8.69643	9.43994	9.29991	8.87777	0.26507	0.125834	0.331588	0.23396	0.121046	0.148959	BI290002	1375346_at	Similar to hypothetical protein FLJ20010	Rn.12131	500993	RGD1563941	8
1.134267e-03	2.878475e-04	7.316553e-04	14.44	14.5745	14.4588	14.3364	14.6577	15.0571	0.042185	0.02558	0.041938	0.10318	0.052211	0.030464	BI287960	1398892_at	Niemann-Pick disease, type C2	Rn.3491	286898	Npc2	6
1.957341e-03	9.624733e-01	4.586181e-01	6.75004	7.1334	6.86314	7.77642	7.48427	7.63914	0.199844	0.122691	0.310987	0.178839	0.058056	0.219399	BG376414	1376720_at	AarF domain containing kinase 2	Rn.3735	312258	Adck2	4
9.032839e-05	4.716283e-01	4.994643e-01	7.74106	8.0385	7.95028	8.66467	8.57575	8.91161	0.197226	0.088166	0.255771	0.122917	0.085866	0.092699	AA943578	1372942_at	Exosome component 5	Rn.7400	308441	Exosc5	1
1.789267e-02	4.988918e-02	2.287907e-01	9.2658	9.25525	9.16776	9.25727	8.96728	8.58676	0.089651	0.048964	0.088367	0.249178	0.076523	0.13207	BG377726	1389242_at	ESTs	0	0	0	0
1.659195e-02	3.070463e-01	2.100330e-01	9.77447	9.81248	9.86756	10.38	9.92386	9.98319	0.122381	0.026571	0.175164	0.096351	0.070372	0.107168	BG375890	1373191_at	Transcribed locus, moderately similar to XP_001917183.1 PREDICTED: similar to C34G6.1 [Equus caballus]	Rn.219003	0	0	7
4.827697e-02	3.001053e-02	6.794993e-01	8.75095	9.33986	9.33101	9.11448	9.95478	9.51721	0.087932	0.160641	0.219347	0.076542	0.229092	0.23339	AW916092	1376795_at	Phosphoinositide-3-kinase adaptor protein 1	Rn.15411	294048	Pik3ap1	1
1.037042e-03	1.232836e-02	4.426569e-02	9.43165	9.36777	9.3896	9.40953	9.09661	8.79969	0.10738	0.026181	0.087127	0.08485	0.076173	0.067132	AA926239	1392893_a_at	Transcribed locus	Rn.105786	0	0	3
2.375538e-02	2.245998e-03	1.198163e-02	9.98113	10.0096	9.92811	10.1986	9.78689	9.37865	0.116444	0.039239	0.040808	0.091015	0.101214	0.079589	AA964998	1389000_at	similar to jumonji domain containing 1B	0	0	0	0
1.599084e-05	8.712667e-03	3.395447e-01	8.40543	8.84438	8.70529	8.99982	9.31909	9.55497	0.209683	0.05095	0.105958	0.106879	0.063756	0.062241	AA925559	1379406_at	Similar to chromosome 14 open reading frame 21	Rn.91559	290235	RGD1308396	15
4.222217e-03	2.482118e-02	1.380867e-01	9.2372	9.28183	9.32104	9.26257	9.56675	9.85201	0.052213	0.026068	0.041181	0.067629	0.133923	0.11934	BI290791	1368031_at	Nucleolar and coiled-body phosphoprotein 1	Rn.9517	64896	Nolc1	1
2.530433e-04	1.952688e-01	9.872039e-02	6.4213	6.96619	6.16356	7.75698	7.19589	7.27812	0.198913	0.057368	0.116769	0.132213	0.265689	0.255064	BI282843	1389005_at	Inositol hexakisphosphate kinase 2	Rn.112574	59268	Ip6k2	8
1.717483e-01	1.549996e-02	5.182484e-01	12.8576	12.8731	12.5757	12.8613	12.741	12.1762	0.169093	0.069696	0.183962	0.09462	0.140205	0.10137	BF560938	1386721_at	Zinc finger protein 503	Rn.37928	305687	Znf503	15
7.680359e-02	4.011285e-02	1.594342e-01	4.81562	4.74587	4.69755	5.58051	4.81268	4.67183	0.241652	0.154748	0.17136	0.050762	0.166193	0.067415	AI101952	1389605_at	Janus kinase and microtubule interacting protein 1	Rn.18970	305434	Jakmip1	14
7.244572e-04	2.415912e-02	7.676108e-01	7.58547	7.78698	8.12372	8.08213	8.55481	8.69175	0.152638	0.183174	0.193125	0.130833	0.113424	0.075347	BF415195	1378900_at	GCN5 general control of amino acid synthesis-like 2 (yeast)	Rn.53502	303539	Gcn5l2	10
4.026212e-03	5.628661e-02	1.790021e-01	9.37259	9.36621	9.42474	9.44949	9.66795	10.042	0.11316	0.080227	0.150579	0.053319	0.115318	0.05009	NM_130430	1368184_at	Proteasome (prosome, macropain) 26S subunit, non-ATPase, 9	Rn.24127	161475	Psmd9	12
5.456054e-02	2.370596e-02	2.767799e-02	2.70954	2.80944	2.68726	3.629	2.67924	2.67525	0.02996	0.17712	0.066395	0.322282	0.008625	0.029399	BE102282	1398501_at	Leucine rich repeat containing 61	Rn.140918	500111	Lrrc61	4
2.333484e-05	3.942962e-03	8.635338e-01	8.39096	8.64009	8.96516	9.15339	9.28154	9.76106	0.107212	0.105566	0.139398	0.154966	0.119709	0.088969	AA926088	1393961_at	Transcribed locus	Rn.34561	0	0	12
4.107642e-06	6.822726e-05	1.055362e-03	13.3534	13.3598	13.4272	13.3329	13.7382	13.9759	0.052598	0.037969	0.049423	0.024442	0.036254	0.035359	NM_053290	1386864_at	Phosphoglycerate mutase 1 (brain)	Rn.1383	24642	Pgam1	2
4.480505e-01	7.022973e-03	1.246304e-02	10.7285	11.8883	11.4398	11.4362	11.459	10.8493	0.24802	0.082061	0.214299	0.164114	0.043466	0.054533	D86683	1389145_at	CDC42 effector protein (Rho GTPase binding) 2	0	0	0	0
2.766028e-02	7.109044e-02	4.161423e-01	11.023	11.0182	11.6728	10.8502	10.7846	10.9781	0.214211	0.055889	0.180861	0.238974	0.078881	0.188778	BI288619	1374404_at	Jun oncogene	Rn.93714	24516	Jun	5
5.186259e-04	2.585217e-02	1.884577e-01	6.76533	7.4401	6.70022	7.95526	7.76096	7.33113	0.184943	0.118126	0.229156	0.212524	0.138409	0.109762	AW529714	1384864_at	Transcribed locus	Rn.84274	0	0	7
2.378029e-02	2.377550e-01	4.149526e-01	2.33014	2.35526	2.37389	2.43363	2.62976	2.97224	0.024413	0.009128	0.019535	0.104533	0.238125	0.179597	AI406705	1379960_at	Transcribed locus	Rn.212582	0	0	17
1.578740e-01	3.483937e-02	8.180721e-03	11.0814	11.0908	11.3107	11.8192	11.1139	10.9754	0.105909	0.046993	0.161198	0.049	0.111348	0.074385	AI229647	1372491_at	Transcribed locus	Rn.8311	0	0	5
9.742211e-03	1.318004e-01	2.805728e-01	9.85752	9.79327	9.80928	10.5446	10.1362	9.89472	0.205584	0.089275	0.204641	0.050999	0.092494	0.086654	AW920326	1382699_s_at	Transcribed locus	Rn.212499	0	0	1
2.311067e-01	9.597620e-02	3.678356e-02	9.36152	9.50474	9.485	10.1534	9.35114	9.31489	0.089349	0.058515	0.21624	0.17887	0.097312	0.105037	BM388790	1383389_at	Zer-1 homolog (C. elegans)	Rn.23384	311842	Zer1	3
2.071774e-07	1.196499e-03	6.381008e-01	7.33691	7.36319	7.8211	8.2738	8.23266	8.56392	0.140657	0.049962	0.076105	0.068634	0.070067	0.067548	BE096671	1374507_at	Ubiquitination factor E4B	Rn.19289	298652	Ube4b	5
2.674413e-04	4.319595e-01	7.662654e-01	12.8255	13.0928	13.0855	13.6744	13.6814	13.941	0.232754	0.075109	0.202342	0.200444	0.168649	0.110132	AI008680	1370249_at	Translocator protein	Rn.1820	24230	Tspo	7
7.398944e-04	4.306041e-01	3.936856e-01	10.3843	10.6945	10.6452	11.352	11.4153	10.9937	0.164639	0.046643	0.161389	0.203704	0.079942	0.25923	NM_031627	1387365_at	Nuclear receptor subfamily 1, group H, member 3	Rn.11209	58852	Nr1h3	3
8.322107e-02	5.149334e-03	3.460669e-02	2.66169	2.50109	2.71317	3.3238	2.46972	2.61005	0.075284	0.016419	0.144248	0.180346	0.060272	0.091473	BE101442	1381038_at	Transcribed locus	Rn.43589	0	0	1
7.734421e-02	9.075241e-02	4.384125e-02	8.5104	8.55096	8.67529	9.34483	8.57857	8.52063	0.178087	0.03933	0.226973	0.113909	0.113162	0.038191	BF420425	1372956_at	HLA-B associated transcript 4	Rn.203143	415064	Bat4	20
3.963790e-01	3.701999e-02	4.440387e-01	7.29012	6.58774	7.27924	7.33395	7.01817	7.19857	0.062201	0.108146	0.043669	0.259788	0.26971	0.083688	AW253391	1372324_at	Zinc finger, HIT type 3	Rn.203850	497975	Znhit3	10
9.404751e-05	8.644470e-01	1.994419e-01	8.37065	8.77023	8.57817	9.67619	9.2682	9.29544	0.187225	0.114756	0.213876	0.251332	0.120848	0.065135	BG373314	1372398_at	Potassium channel tetramerisation domain containing 15	Rn.23171	499129	Kctd15	1
1.813294e-02	1.574210e-01	5.562284e-01	6.7251	6.58264	6.59723	7.36556	6.83411	6.83038	0.090076	0.122772	0.126268	0.209399	0.141171	0.190794	BI285710	1388170_at	Potassium channel tetramerisation domain containing 1	Rn.27416	291772	Kctd1	18
3.935951e-01	1.819043e-02	5.072505e-02	11.0087	11.1553	10.9453	11.6174	11.0434	10.7365	0.174899	0.052616	0.173612	0.142694	0.096554	0.022753	BG380713	1372861_at	Phosphatidylinositol-4-phosphate 5-kinase, type I, gamma	Rn.2928	314641	Pip5k1c	7
5.002142e-02	3.886041e-03	1.798126e-01	7.60285	7.63303	7.39414	7.65693	7.45604	6.91674	0.145814	0.044772	0.126465	0.089584	0.108532	0.079878	BI289656	1372139_at	Transmembrane protein 80	Rn.145015	309109	Tmem80	1
6.914232e-03	4.419795e-01	3.061010e-01	2.48231	2.45967	2.40962	2.66342	2.72741	3.087	0.013236	0.056563	0.067101	0.152519	0.07204	0.235684	NM_031855	1387375_at	Ketohexokinase	Rn.33324	25659	Khk	6
4.898335e-02	1.511565e-01	5.516131e-01	5.83483	5.82251	5.62805	6.51193	6.03955	5.80878	0.336869	0.055028	0.092599	0.191161	0.124319	0.242909	AA800782	1377878_at	Fibroblast growth factor binding protein 3	Rn.166095	499349	Fgfbp3	1
1.739482e-02	3.085010e-02	2.105977e-02	7.48268	7.4762	7.65376	8.28721	7.52624	7.58712	0.057303	0.03217	0.162726	0.188276	0.062911	0.062036	BG665592	1384357_at	Transcribed locus	Rn.163630	0	0	10
2.356907e-02	2.655747e-01	4.259672e-01	5.81552	5.82416	5.75998	6.52535	6.04279	5.9447	0.247096	0.059715	0.18504	0.163777	0.164514	0.120206	BM390929	1396993_at	Transcribed locus	Rn.132366	0	0	16
3.044520e-02	2.992096e-01	1.130065e-01	10.1957	10.2928	10.3068	10.8143	10.3974	10.2985	0.070275	0.050128	0.153452	0.071727	0.102812	0.122905	AI044872	1367540_at	Zinc finger, FYVE domain containing 26	Rn.16048	314265	Zfyve26	6
2.441455e-04	1.096915e-02	3.716611e-01	7.91057	8.36045	8.40305	8.56232	8.67358	9.13433	0.137412	0.040001	0.161211	0.179537	0.089067	0.104081	BM383666	1378582_at	TraB domain containing	Rn.3565	300142	Trabd	7
1.707641e-02	4.447586e-01	9.906544e-01	6.51485	6.713	6.94838	7.19313	7.48837	7.6642	0.337401	0.209386	0.283852	0.252412	0.253342	0.366412	AI171553	1397848_at	Similar to RIKEN cDNA 6330406I15	Rn.14770	360757	RGD1307396	12
1.263962e-01	2.680117e-03	2.013339e-01	6.15775	6.77356	6.29591	6.19922	6.41796	6.23699	0.017891	0.088751	0.069088	0.063029	0.132451	0.044342	AI029288	1397473_at	Distrobrevin binding protein 1	Rn.187290	641528	Dtnbp1	17
3.624945e-03	8.233866e-02	1.480385e-02	10.1245	10.2106	10.2475	10.7431	10.3706	10.1858	0.078188	0.049493	0.087841	0.011822	0.040409	0.107423	U95161	1368230_a_at	Nuclear protein E3-3	Rn.40118	56769	RGD708545	8
7.385334e-03	8.998249e-03	2.919482e-01	10.4447	10.4548	10.6224	10.5223	10.6832	11.0764	0.084689	0.036578	0.057519	0.170461	0.102847	0.062818	AI579422	1388802_at	Brain expressed gene 1	Rn.9190	501625	Bex1	X
8.814404e-03	1.170246e-01	1.702290e-01	8.92802	9.0408	8.90691	9.57359	9.19787	9.01517	0.17589	0.028403	0.169113	0.104068	0.068786	0.044353	AI410050	1398967_at	Mediator complex subunit 24	Rn.7360	619436	Med24	10
7.637497e-05	2.718373e-01	7.698608e-01	6.96046	7.30928	7.01891	7.95852	8.03432	7.766	0.274428	0.092024	0.18325	0.214159	0.058931	0.099809	BF394021	1374258_at	Zinc finger protein 764	Rn.201736	691885	Znf764	1
7.991955e-02	5.103363e-02	2.038860e-02	8.07926	7.95911	8.25451	8.71059	8.1713	7.96014	0.084484	0.02102	0.172505	0.161951	0.018013	0.08914	AI408984	1374076_at	Ring finger and WD repeat domain 3	Rn.204081	361409	Rfwd3	19
4.778395e-05	7.042233e-01	1.122243e-01	6.71238	7.1728	6.81097	7.81201	7.49295	7.61257	0.173117	0.01151	0.147946	0.241463	0.088077	0.102444	AA817831	1384455_at	ESTs	0	0	0	0
3.596212e-02	4.788156e-01	1.924908e-01	8.41084	8.30694	8.54211	8.3665	8.14279	7.81734	0.27751	0.064343	0.110072	0.107686	0.077697	0.194443	BG378132	1379341_at	USP6 N-terminal like	Rn.56101	291309	Usp6nl	17
1.084678e-01	9.671915e-03	1.601100e-02	9.47543	9.74009	9.40437	10.104	9.56105	9.38382	0.062313	0.064257	0.130024	0.138892	0.090233	0.00617	H35646	1389588_at	Calcium activated nucleotidase 1	Rn.7241	246272	Cant1	10
1.249240e-01	1.632390e-01	1.395882e-02	9.12678	9.30384	9.31626	9.77072	9.17992	9.20487	0.131202	0.064995	0.138386	0.118748	0.032774	0.02652	NM_053435	1387129_at	X-ray repair complementing defective repair in Chinese hamster cells 1	Rn.13754	84495	Xrcc1	1
3.747776e-03	3.017090e-03	7.123681e-02	5.88628	6.02845	5.96249	5.90385	6.52868	6.15103	0.076733	0.022408	0.030874	0.088881	0.092822	0.094812	AA899954	1396068_at	Transcribed locus	Rn.17425	0	0	9
1.414397e-02	5.671611e-02	2.317259e-01	2.95072	3.00623	3.04317	3.0095	3.23	3.60786	0.065926	0.026543	0.029959	0.025222	0.099788	0.21048	AI547500	1397248_at	Transcribed locus	Rn.34726	0	0	1
2.231315e-02	1.613183e-01	7.754439e-02	9.85225	9.95317	9.84473	10.5128	9.81299	10.1879	0.087612	0.080686	0.219281	0.090316	0.086878	0.049602	AI412065	1373337_at	Glyoxylate reductase/hydroxypyruvate reductase	Rn.7815	680021	Grhpr	5
2.210463e-02	1.507902e-02	2.293487e-01	7.50096	7.30767	7.31742	8.1259	7.36458	7.49508	0.044787	0.132598	0.171832	0.138397	0.109313	0.043946	BM390990	1391184_at	Regulatory factor X, 2 (influences HLA class II expression)	Rn.35756	301121	Rfx2	9
6.541226e-03	9.629466e-03	1.586553e-01	2.48867	2.50182	2.64612	2.4696	2.8491	3.08289	0.004451	0.009086	0.091847	0.024823	0.048471	0.158386	BF405148	1378499_at	Transcribed locus	Rn.58019	0	0	10
3.660205e-02	5.943955e-02	7.392144e-02	4.08894	4.15162	4.08534	5.07187	4.14575	4.12767	0.013095	0.04149	0.01337	0.49191	0.052302	0.007433	BG373119	1388545_at	SPARC related modular calcium binding 1	Rn.55639	314280	Smoc1	6
3.104050e-01	2.200606e-02	1.918288e-02	8.51603	8.70294	8.56628	9.10533	8.63966	8.32061	0.1504	0.064188	0.153253	0.080829	0.05428	0.024419	BF410891	1399145_at	G protein-coupled receptor 107	Rn.168447	311857	Gpr107	3
1.652877e-01	7.022973e-03	4.749156e-01	10.4502	10.41	10.1584	10.4773	10.281	9.83239	0.142947	0.030493	0.088066	0.0676	0.139837	0.121695	BG377201	1392590_at	Rho GTPase activating protein 24	Rn.24657	305156	Arhgap24	14
5.393373e-02	1.623360e-01	2.602492e-02	5.78016	5.784	5.04342	5.04606	6.4677	6.79566	0.122524	0.203427	0.448575	0.43347	0.174008	0.223702	AA850766	1384724_at	ESTs	0	0	0	0
8.865267e-01	3.716937e-02	4.023087e-01	3.97868	3.72686	4.56879	4.02772	3.95934	4.21621	0.090078	0.105972	0.129548	0.176263	0.145578	0.275344	BF408949	1395931_at	Transcribed locus	Rn.154125	0	0	14
1.287811e-01	1.239029e-02	1.547553e-01	3.06853	3.75498	3.11242	2.962	3.24524	3.20299	0.058689	0.176597	0.024894	0.231087	0.080293	0.048593	BE101632	1380166_at	Transcribed locus	Rn.50095	0	0	4
5.113615e-03	3.939495e-01	2.816061e-01	8.52894	8.59696	8.54128	9.12321	8.71671	8.81558	0.131475	0.060549	0.168608	0.040813	0.117237	0.025794	BG380479	1399078_at	Mediator complex subunit 16	Rn.144449	299607	Med16	7
6.699089e-04	7.832074e-03	4.241842e-02	13.167	13.0968	13.1198	13.1786	12.7304	12.5817	0.068971	0.018145	0.023396	0.097966	0.120826	0.053415	BM386522	1374413_at	Ubiquitin-like 3	Rn.12128	363869	Ubl3	12
9.715279e-02	1.692042e-02	6.198351e-02	6.35262	6.0236	6.77221	5.71481	7.25146	7.48666	0.372259	0.11686	0.37461	0.354569	0.205983	0.150294	BI301150	1397892_at	Eukaryotic translation initiation factor 1A	Rn.3361	317163	Eif1a	18
1.282950e-02	7.674522e-02	3.511795e-01	12.2189	12.2321	12.323	12.3199	12.4942	12.877	0.072972	0.05438	0.106959	0.148164	0.194444	0.01049	NM_053864	1367455_at	Valosin-containing protein	Rn.98891	116643	Vcp	5
2.463647e-01	4.874662e-02	4.749847e-02	10.8899	10.6613	10.9194	10.1529	10.858	11.0153	0.157707	0.027039	0.162323	0.224682	0.099311	0.1132	BE111972	1376636_at	Transforming growth factor, beta receptor 1	Rn.44402	29591	Tgfbr1	5
3.498979e-02	3.648686e-01	2.992874e-02	9.2305	9.24142	8.93598	9.15818	9.27876	9.95749	0.154353	0.083619	0.129459	0.122145	0.218468	0.155868	AI230228	1372665_at	Phosphoserine aminotransferase 1	Rn.100813	293820	Psat1	1
1.181452e-03	2.931686e-02	8.631394e-02	6.30952	6.66525	6.91836	6.89814	7.35465	6.95509	0.052885	0.073808	0.165846	0.065841	0.027182	0.164391	BI285660	1384162_at	Cysteine-serine-rich nuclear protein 2	Rn.24286	315308	Csrnp2	7
2.878176e-01	4.757483e-02	5.561205e-01	8.17726	8.09454	7.92962	8.21584	7.99247	7.57588	0.15231	0.036479	0.015672	0.159201	0.140452	0.21543	BM386443	1372652_at	Forkhead box O4	Rn.19646	302415	Foxo4	X
2.320130e-01	4.023562e-03	9.549040e-02	7.73364	8.5455	8.84107	8.04656	8.31985	8.28529	0.247972	0.046802	0.172569	0.004037	0.112335	0.125934	BG381046	1388589_at	DOT1-like, histone H3 methyltransferase (S. cerevisiae)	Rn.18027	362831	Dot1l	7
7.421899e-01	1.353489e-02	9.482499e-01	5.07606	4.475	5.02654	5.05973	4.58852	5.07356	0.257139	0.072813	0.167627	0.119237	0.141486	0.133903	BE106064	1393604_at	GPN-loop GTPase 3	Rn.162125	360810	Gpn3	12
3.410053e-04	1.728267e-01	1.798126e-01	11.5328	11.5602	11.5637	11.3027	11.2679	10.9283	0.054506	0.033343	0.089373	0.18653	0.064538	0.063802	AI102364	1390709_at	Triple functional domain (PTPRF interacting)	Rn.221920	310192	Trio	2
4.310807e-01	2.585217e-02	9.837475e-03	12.3799	12.3099	12.2519	11.7439	12.321	12.6458	0.089299	0.032954	0.134086	0.152082	0.101992	0.081286	BM392210	1371422_at	Mortality factor 4 like 2	Rn.6961	317413	Morf4l2	X
9.009201e-02	7.315668e-03	1.173542e-02	11.1364	11.2917	11.197	11.4561	11.1373	10.5123	0.095201	0.038578	0.05608	0.115412	0.105879	0.161346	AI009713	1372027_at	Transcribed locus	Rn.7760	0	0	15
1.702080e-04	8.875767e-03	5.103649e-01	9.35585	10.0013	9.69627	10.2474	10.9023	10.1864	0.272123	0.056412	0.111612	0.208599	0.146377	0.152715	BE110730	1383917_at	ABI family, member 3	Rn.95169	303476	Abi3	10
3.576024e-03	2.597745e-01	1.795936e-01	10.3035	10.3016	10.239	10.3945	10.6615	10.9508	0.074621	0.039986	0.088281	0.06933	0.161047	0.169605	AW526631	1394786_at	Transcribed locus	Rn.46267	0	0	8
2.081774e-02	7.281931e-02	6.347329e-02	5.87692	5.80789	5.91414	5.94091	5.61784	5.1435	0.103803	0.054756	0.082499	0.229153	0.095885	0.159147	BE098818	1388899_at	Transcribed locus	Rn.25434	0	0	16
3.399529e-02	4.104879e-01	2.597780e-01	3.36013	3.28418	3.24941	3.31449	3.68167	3.96929	0.116454	0.0177	0.047686	0.026042	0.271264	0.225588	BF291041	1382296_at	Transcribed locus	Rn.16839	0	0	11
1.925392e-02	4.915435e-03	6.075155e-02	11.7638	11.8342	11.6566	11.8845	11.5734	11.0894	0.100913	0.029179	0.068198	0.112675	0.131775	0.107195	BG372973	1372612_at	Dynein light chain LC8-type 2	Rn.36362	140734	Dynll2	10
1.041493e-03	4.931506e-02	9.967929e-01	8.57985	9.07665	8.86823	9.1603	9.62947	9.42834	0.280572	0.135893	0.160893	0.033037	0.099558	0.093339	L23128	1370400_at	RT1 class Ib gene, H2-TL-like, grc region (N3)	Rn.202956	24750	RT1-N3	20
1.960200e-02	4.849217e-02	1.152163e-02	7.12455	6.25263	6.47958	6.43494	7.00022	8.28991	0.250102	0.142467	0.40702	0.21335	0.245539	0.147663	AA945076	1391661_at	Glycerol kinase	Rn.153497	79223	Gk	X
3.537374e-02	5.950030e-03	2.488938e-01	7.93851	8.70168	8.78407	8.47637	8.65388	9.6347	0.040196	0.070992	0.121109	0.249724	0.17458	0.362714	BI286123	1378552_at	Transcribed locus, strongly similar to XP_232732.4 PREDICTED: similar to mitogen-activated protein kinase kinase kinase 6 [Ra	Rn.106759	0	0	5
1.033906e-05	5.547808e-01	4.423867e-01	8.30253	8.57001	8.49124	9.24449	9.1338	9.366	0.167145	0.027039	0.174141	0.111684	0.117351	0.064176	BI295767	1398341_at	CDGSH iron sulfur domain 3	Rn.107812	287661	Cisd3	10
2.511876e-02	9.381021e-02	3.331360e-02	10.938	11.1185	11.0292	11.568	11.1726	10.9678	0.134808	0.06022	0.110569	0.153495	0.03042	0.044955	AW531224	1388808_at	Polymerase (RNA) II (DNA directed) polypeptide A, 220kDa	Rn.163136	363633	Polr2a	10
8.241230e-05	1.871424e-03	3.643391e-03	12.4017	12.366	12.3892	12.341	12.7574	13.1037	0.052963	0.00892	0.02119	0.171447	0.058891	0.03247	NM_031698	1398776_at	Ribophorin II	Rn.2879	64701	Rpn2	3
3.492367e-02	3.656204e-02	5.271176e-02	10.3262	10.2437	10.3647	9.32845	10.2826	10.3305	0.125453	0.018145	0.061405	0.4197	0.119133	0.04799	BI289855	1389383_at	SEC24 family, member A (S. cerevisiae)	Rn.7981	287275	Sec24a	10
2.176621e-01	1.707399e-02	6.668701e-02	8.7941	8.82427	8.71057	9.45594	8.86409	8.47262	0.256629	0.02293	0.166277	0.171796	0.073082	0.04973	NM_134406	1367924_at	Phosphofurin acidic cluster sorting protein 1	Rn.154425	171444	Pacs1	1
7.991333e-01	3.676418e-02	7.138262e-01	4.07996	3.43768	4.09337	3.96801	3.68541	4.08505	0.173334	0.230835	0.165766	0.073976	0.158014	0.151523	BF389450	1385210_at	Dedicator of cytokinesis 5	Rn.209596	305987	Dock5	15
5.304187e-05	2.791424e-03	3.590703e-02	13.2861	13.2321	13.3619	13.3591	13.6217	13.9151	0.039024	0.03515	0.04408	0.147865	0.050714	0.025534	AA892044	1371390_at	Tubulin, beta 2c	Rn.110562	296554	Tubb2c	3
3.926884e-02	2.559051e-02	5.797062e-01	4.36833	5.01539	4.4045	4.11246	4.48559	4.25706	0.01726	0.100714	0.204598	0.10101	0.098101	0.20483	BF394767	1397484_at	Dynein, axonemal, light chain 1	Rn.156856	685664	Dnal1	6
4.152969e-02	4.112968e-01	6.884918e-01	3.09106	3.11241	3.16365	3.23883	3.42968	3.67845	0.066567	0.029338	0.090228	0.257777	0.193391	0.203689	BI299233	1374021_at	WD repeat domain, phosphoinositide interacting 1	Rn.203725	303630	Wipi1	10
3.262635e-01	5.866834e-02	1.818806e-02	4.22573	4.39345	4.34696	4.98118	4.21129	4.11314	0.076761	0.105379	0.112619	0.185826	0.035255	0.162592	BE102814	1389491_at	Transcribed locus	Rn.22391	0	0	4
1.182644e-03	1.180035e-01	6.361427e-01	5.2673	5.6538	5.72724	6.05801	6.08688	6.55158	0.222134	0.130909	0.279288	0.11593	0.107594	0.134106	NM_134403	1368111_at	Ankyrin repeat and BTB (POZ) domain containing 2	Rn.11149	171440	Abtb2	3
2.087082e-02	1.408499e-01	1.840963e-01	9.35677	9.36746	9.33976	10.1865	9.3582	9.67038	0.235212	0.075967	0.226887	0.105628	0.138544	0.125022	NM_012489	1387783_a_at	Acetyl-Coenzyme A acyltransferase 1	Rn.8913	24157	Acaa1	8
1.111617e-03	1.591606e-02	1.329694e-02	8.85115	8.78918	8.79869	8.75177	9.16317	9.49789	0.018142	0.051895	0.104228	0.082803	0.093656	0.093471	BF408394	1371955_at	Mitochondrial ribosomal protein L35	Rn.7108	297334	Mrpl35	4
3.228844e-02	3.185824e-02	4.246529e-02	8.75291	8.9001	8.72641	9.56969	8.89388	8.71138	0.108301	0.070323	0.122888	0.253629	0.095436	0.070949	AI102985	1374926_at	Dystrophia myotonica, WD repeat containing	Rn.138418	680252	Dmwd	1
2.577978e-01	1.225575e-01	3.980185e-02	9.7594	9.93832	9.88683	10.3611	9.9219	9.65575	0.112769	0.065172	0.20361	0.073954	0.056403	0.019403	U24150	1368056_at	Tuberous sclerosis 2	Rn.5875	24855	Tsc2	10
2.445632e-02	4.305446e-02	1.264846e-01	7.71756	7.80182	7.74942	6.83208	7.7698	7.59699	0.154805	0.106146	0.167662	0.253976	0.160281	0.079875	NM_012987	1386948_at	Nestin	Rn.9701	25491	Nes	2
2.172586e-03	8.639949e-02	6.564427e-02	10.2855	10.3239	10.2459	10.3652	10.5811	11.0075	0.09855	0.052971	0.062989	0.029973	0.091997	0.181068	AF461738	1370613_s_at	UDP glucuronosyltransferase 1 family, polypeptide A6	Rn.26489	113992	Ugt1a6	9
2.705078e-02	3.954265e-02	1.000128e-02	8.12974	8.09202	7.98081	7.89386	8.25592	8.75688	0.050765	0.059139	0.137977	0.138568	0.065002	0.121049	BF394189	1382670_at	La ribonucleoprotein domain family, member 1	0	0	0	0
6.860420e-04	3.790414e-03	8.995194e-03	13.9427	13.9588	13.9295	14.0732	13.5132	13.3543	0.038149	0.046299	0.017742	0.174609	0.023299	0.080866	BM387423	1370838_s_at	Alpha-spectrin 2	Rn.5812	64159	Spna2	3
1.898653e-04	5.226550e-01	9.787052e-01	10.5705	10.8485	10.6999	11.4269	11.6161	11.5302	0.295552	0.05131	0.282707	0.125938	0.076877	0.040407	AI233208	1371536_at	Calcium regulated heat stable protein 1	Rn.14584	260416	Carhsp1	10
2.506223e-01	4.380676e-02	5.563109e-01	6.1998	6.24579	6.45256	6.13642	6.41949	6.7967	0.095678	0.113809	0.039782	0.147279	0.165503	0.189258	BI288152	1381016_at	Transcribed locus	Rn.73677	0	0	17
2.755811e-02	5.310081e-02	9.148619e-02	8.68963	8.9189	8.60921	9.32036	8.88186	8.73575	0.09038	0.053878	0.145994	0.085357	0.128524	0.08205	BF282594	1375847_at	Nudix (nucleoside diphosphate linked moiety X)-type motif 16	Rn.16063	363129	Nudt16	8
3.041117e-05	2.774344e-03	5.715978e-01	6.91769	7.34789	7.36235	7.48269	7.76502	8.02495	0.152467	0.119189	0.05028	0.06486	0.085605	0.064494	BI289414	1374983_at	Transcribed locus, strongly similar to NP_663580.1 kelch domain containing 4 [Mus musculus]	Rn.41312	0	0	19
7.101095e-03	1.804785e-02	1.043312e-03	6.63553	6.65679	6.41397	6.45482	6.66268	7.36494	0.0224	0.030099	0.128224	0.130534	0.031481	0.106302	NM_053430	1367983_at	Flap structure-specific endonuclease 1	Rn.16664	84490	Fen1	1
8.420707e-03	2.429364e-01	3.861922e-01	10.7148	10.5972	10.7527	11.3485	10.9325	10.8886	0.170037	0.032997	0.201446	0.112605	0.075032	0.120004	BM388891	1374551_at	Interferon-induced protein 35	Rn.44680	287719	Ifi35	10
5.823306e-02	7.752754e-03	5.524978e-01	7.8381	8.17457	7.62877	7.81886	7.82501	7.23215	0.006887	0.04788	0.143345	0.205971	0.142903	0.157957	BG666424	1372754_at	Adaptor protein, phosphotyrosine interaction, PH domain and leucine zipper containing 2	Rn.7015	362860	Appl2	7
3.600286e-02	1.647617e-01	7.263630e-01	7.39158	7.40038	7.68956	6.76855	7.16252	7.36636	0.182323	0.0335	0.305604	0.177739	0.161958	0.122566	AI103572	1376066_at	Rho family GTPase 3	Rn.25153	295588	Rnd3	3
7.576051e-02	1.553009e-02	6.463185e-03	9.17028	9.4868	9.2276	9.7855	9.34642	9.15125	0.074865	0.05579	0.064219	0.139428	0.084619	0.03484	BE098345	1375315_at	Transcribed locus, strongly similar to NP_001012685.1 hypothetical protein LOC102032 [Mus musculus]	Rn.23248	0	0	16
2.112380e-02	1.452604e-01	1.768667e-01	7.36027	7.23074	7.22223	7.59396	7.28848	7.97293	0.134307	0.051943	0.094364	0.119244	0.071446	0.265256	NM_017213	1368466_a_at	Outer dense fiber of sperm tails 2	Rn.91211	29479	Odf2	3
6.870647e-04	3.166813e-02	9.232087e-02	9.41075	9.4833	9.47834	9.62143	9.62411	10.0325	0.091434	0.051998	0.063655	0.041219	0.101744	0.065419	AW915822	1373495_at	Ubiquitin-conjugating enzyme E2, J1	Rn.18843	297961	Ube2j1	5
4.941437e-02	4.659214e-01	5.701731e-01	2.20537	2.2179	2.20954	2.42459	2.91083	2.45	0.02573	0.009044	0.021213	0.134129	0.383969	0.169681	AA965126	1393854_at	Transcribed locus	Rn.165341	0	0	2
7.857574e-02	2.936670e-02	5.484990e-01	6.62307	6.48294	6.01278	6.81485	6.55277	6.44952	0.046132	0.054092	0.129159	0.107194	0.14573	0.201423	BI286125	1383471_at	Solute carrier family 46, member 3	Rn.16498	288454	Slc46a3	12
1.273416e-02	1.213102e-02	2.624261e-02	11.8241	11.8374	11.8141	11.9969	11.5446	11.1124	0.020673	0.044986	0.151153	0.114173	0.095301	0.110109	AI717553	1384254_at	OTU domain containing 1	Rn.41363	498803	Otud1	17
[truncated: 6,267 more rows]
