# Supplementary material for: Differential effect of mild and severe pulmonary embolism on the rat lung transcriptome
Source: Respir Res. 2016 Jul 19;17:86. doi: 10.1186/s12931-016-0405-9 (PMC4952270; doi:10.1186/s12931-016-0405-9)
Supplement: Additional file 2: — Pairwise t-test of PE treatments. (XLS 2775 kb) [file 12931_2016_405_MOESM2_ESM.xls]

## Sheet: Sheet1
Supplements 2A – 2F: Pairwise t-tests				Line	Page
Supplement 2A: 2-hr Mild PE vs Vehicle				9	1
Supplement 2B: 2-hr Severe PE vs Vehicle				517	15
Supplement 2C: 2-hr Severe PE vs Mild PE				706	20
Supplement 2D: 18-hr Mild PE vs Vehicle				1487	42
Supplement 2E: 18-hr Severe PE vs Vehicle				3694	103
Supplement 2F: 18-hr Severe PE vs Mild PE				7752	216
Supplement 2A: 2-hr Mild PE vs Vehicle
Group 1: 2-hr Vehicle
Group 2: 2-hr Mild PE
Statistics: T-test, 1.5-fold expression threshold, p < 0.05
Correction: Benjamini and Hochberg (B&H)
Data Transformation: Log Transformed
Probesets:	311 Up	185 Down	496 Total
Veh mean	Veh SEM	Mild mean	Mild SEM	2│Mild-Veh│	Dir	p-value	B & H	Gene Id	Affy ID	Gene Name	UG Cluster	LocusLink	Off Sym	Chrom
9.45275	0.1568	2.11182	0.035145	162.122	Down	4.37859e-08	0.000105655	BF524010	1386128_at	Transcribed locus, strongly similar to NP_035736.2 C-type lectin domain family 3, member b [Mus musculus]	Rn.23478	-	-	8
2.8608	0.012881	10.0325	0.480503	144.176	Up	5.56631e-05	0.0034594	NM_017028	1369202_at	myxovirus (influenza virus) resistance 2	-	286918	-	-
2.26042	0.327546	9.41856	0.200088	142.829	Up	6.12187e-06	0.00113631	NM_053647	1368760_at	Chemokine (C-X-C motif) ligand 2	Rn.10230	114105	Cxcl2	14
3.9854	0.34936	9.51806	0.676379	46.291	Up	0.00129238	0.0181308	U22520	1387969_at	Chemokine (C-X-C motif) ligand 10	Rn.10584	245920	Cxcl10	14
2.14722	0.096834	7.59556	0.199432	43.6633	Up	3.73728e-06	0.0011101	NM_012536	1369951_at	Chymotrypsinogen B1	Rn.105845	24291	Ctrb1	19
2.82554	0.042305	8.00259	0.1128	36.1783	Up	2.54243e-07	0.000198259	NM_012675	1387691_at	Tumor necrosis factor (TNF superfamily, member 2)	Rn.2275	24835	Tnf	20
9.18518	0.277054	4.03805	0.896432	35.4355	Down	0.00514638	0.035279	X00469	1370269_at	Cytochrome P450, family 1, subfamily a, polypeptide 1	Rn.10352	24296	Cyp1a1	8
2.38244	0.170948	7.45442	0.567421	33.637	Up	0.000714145	0.0136764	BI292231	1377429_at	Lactoperoxidase	Rn.60583	287610	Lpo	10
6.55539	0.103763	11.6044	0.059797	33.1047	Up	1.01388e-07	0.000122324	AA964492	1392791_at	Transcribed locus	Rn.203676	-	-	15
6.48925	0.275157	11.2777	0.05757	27.636	Up	5.85418e-06	0.00113631	AA819227	1391384_at	Tumor necrosis factor (TNF superfamily, member 2)	Rn.2275	24835	Tnf	20
9.09013	0.315196	4.35119	0.096867	26.7032	Down	1.50114e-05	0.0021314	AI045590	1374828_at	Protein disulfide isomerase family A, member 5	Rn.162053	360722	Pdia5	11
2.83715	0.140503	7.48844	0.28345	25.1292	Up	4.64688e-05	0.00329792	AI555307	1395301_x_at	Transcribed locus	Rn.199489	-	-	12
8.49287	0.383734	3.88491	0.325029	24.3856	Down	0.000254897	0.00778564	BG377636	1376226_at	Transcribed locus	Rn.212080	-	-	1
6.5156	0.152253	1.95922	0.010153	23.5292	Down	3.28651e-07	0.000198259	AW251280	1377452_at	Transcribed locus, strongly similar to NP_035736.2 C-type lectin domain family 3, member b [Mus musculus]	Rn.23478	-	-	8
3.28281	0.975257	7.83469	0.106247	23.456	Up	0.00268597	0.0247324	AI411359	1376011_at	Transcribed locus	Rn.38649	-	-	11
6.68632	0.264166	2.14411	0.005849	23.2992	Down	5.06056e-06	0.0011101	AI230360	1383510_at	Transcribed locus	Rn.249	-	-	1
6.50562	0.48204	11.0182	0.148651	22.8247	Up	0.000151412	0.00553572	NM_031530	1367973_at	Chemokine (C-C motif) ligand 2	Rn.4772	24770	Ccl2	10
8.28401	0.619336	3.79741	0.105612	22.4181	Down	0.000388098	0.00971791	BM390227	1391948_at	B-cell CLL/lymphoma 11B (zinc finger protein)	Rn.162897	314423	Bcl11b	6
4.09851	0.239483	8.52901	0.217211	21.5632	Up	3.85915e-05	0.00300391	NM_031628	1369067_at	Nuclear receptor subfamily 4, group A, member 3	Rn.62694	58853	Nr4a3	5
7.94615	0.349796	12.134	0.095876	18.2254	Up	4.23006e-05	0.00309307	U22414	1369815_at	Chemokine (C-C motif) ligand 3	Rn.10139	25542	Ccl3	10
8.11568	0.610418	4.19262	0.577996	15.169	Down	0.00586054	0.0376103	AY082609	1370583_s_at	ATP-binding cassette, sub-family B (MDR/TAP), member 1B	Rn.144554	24646	Abcb1b	4
8.54447	0.519573	12.4177	0.15268	14.6535	Up	0.000432039	0.0102177	NM_031512	1398256_at	Interleukin 1 beta	Rn.9869	24494	Il1b	3
2.42391	0.015511	6.29183	0.325355	14.6002	Up	0.000167565	0.00571661	AF068268	1388056_at	2-5 oligoadenylate synthetase 1B	Rn.14530	246268	Oas1b	12
5.14952	0.259584	8.9098	0.104648	13.5506	Up	2.35266e-05	0.00246825	BI293518	1381570_at	Nuclear factor of kappa light polypeptide gene enhancer in B-cells inhibitor, delta	Rn.144998	308496	Nfkbid	1
6.55225	0.160292	2.88209	0.035006	12.73	Down	1.52871e-06	0.000614795	AI228756	1382098_at	Transcribed locus	Rn.163525	-	-	7
5.76993	0.522273	9.37698	0.354069	12.1851	Up	0.00190419	0.0212722	BF420720	1377110_at	ADP-ribosylation factor-like 5C	Rn.23998	497990	Arl5c	10
7.19927	0.220956	10.7836	0.087126	11.995	Up	1.31342e-05	0.00211285	BG378620	1370176_at	Trafficking protein, kinesin binding 2	Rn.26957	171086	Trak2	9
4.64444	0.890212	8.13209	0.153359	11.2173	Up	0.00611496	0.0385404	AI501458	1380824_at	Hook homolog 3 (Drosophila)	Rn.203282	306548	Hook3	16
4.70834	0.321818	8.04001	0.583093	10.0677	Up	0.00640786	0.0390459	NM_134361	1387831_at	Chemokine (C motif) ligand 1	Rn.90962	171371	Xcl1	13
3.22299	0.131647	6.51567	0.343971	9.79932	Up	0.000551828	0.0121051	BE105136	1392189_at	Regulatory factor X, 4 (influences HLA class II expression)	Rn.147753	500818	Rfx4	7
2.55444	0.006649	5.73663	0.169213	9.07683	Up	1.7978e-05	0.00228635	BG377313	1375057_at	Transcribed locus, strongly similar to NP_899003.1 tetraspanin 18 [Mus musculus]	Rn.145602	-	-	3
7.47437	0.356409	4.29539	0.453983	9.05666	Down	0.00354212	0.0284278	AA957923	1371260_at	Mast cell protease 2	Rn.9443	29266	Mcpt2	15
2.98901	0.139499	6.12605	0.127092	8.79714	Up	1.50161e-05	0.0021314	AI228307	1376702_at	Megalencephalic leukoencephalopathy with subcortical cysts 1 homolog (human)	Rn.219347	315215	Mlc1	7
9.61173	0.031173	6.52501	0.10853	8.49563	Down	2.56699e-06	0.000884878	AI555608	1379126_at	Transcribed locus, strongly similar to NP_001020144.1 hypothetical protein LOC293823 [Rattus norvegicus]	Rn.146145	-	-	1
4.15547	0.338626	7.23254	0.195934	8.43899	Up	0.00039065	0.00971791	BF554138	1386832_a_at	B-cell CLL/lymphoma 6, member B (zinc finger protein)	Rn.137148	360551	Bcl6b	10
7.05265	0.120826	3.97762	0.148033	8.42708	Down	2.2305e-05	0.00244646	BI288681	1395073_at	Transcribed locus	Rn.219351	-	-	2
8.92878	0.382314	12.0015	0.116672	8.4136	Up	0.000311139	0.00896322	NM_024388	1386935_at	Nuclear receptor subfamily 4, group A, member 1	Rn.10000	79240	Nr4a1	7
7.40004	0.098558	10.3974	0.146572	7.98563	Up	1.96126e-05	0.00228635	BI296811	1385590_at	Transcribed locus	Rn.79620	-	-	12
5.27649	0.722391	8.23381	0.249659	7.76683	Up	0.00704782	0.041222	AI012782	1385047_x_at	Transcribed locus, moderately similar to NP_001108516.1 hypothetical protein LOC685157 [Rattus norvegicus]	Rn.105826	-	-	12
3.83618	0.010565	6.78229	0.514677	7.70668	Up	0.00472603	0.0330727	BF391820	1373777_at	Transcribed locus	Rn.1141	-	-	13
4.53236	0.855119	7.47736	0.056252	7.70075	Up	0.00936741	0.047016	NM_053629	1370120_at	Follistatin-like 3 (secreted glycoprotein)	Rn.48835	114031	Fstl3	7
9.30339	0.238499	12.2427	0.015163	7.67044	Up	2.6584e-05	0.00254134	NM_012551	1368321_at	Early growth response 1	Rn.9096	24330	Egr1	18
2.75529	0.55685	5.69416	0.225423	7.66809	Up	0.00277131	0.0249642	AI178337	1391258_at	CDNA, clone: bA2, differentially expressed in pylorus, strain: BUF/Nac	Rn.203219	-	-	20
2.00002	0.006441	4.90645	0.35897	7.49762	Up	0.00101789	0.016159	NM_019175	1368384_at	Kallikrein related-peptidase 6	Rn.10732	29245	Klk6	1
2.45232	0.0217	5.2773	0.250327	7.08605	Up	0.000216338	0.00686873	NM_053785	1368706_at	Transmembrane 4 L six family member 4	Rn.13425	116467	Tm4sf4	2
4.41981	0.473759	7.2431	0.297171	7.07772	Up	0.0031187	0.0265408	AI237410	1398576_at	Transcribed locus	Rn.17544	-	-	2
5.16311	0.632373	2.39777	0.016985	6.79909	Down	0.00340164	0.0277303	BM390256	1379896_at	Transcribed locus	Rn.177855	-	-	10
8.37079	0.259506	11.0992	0.109133	6.62736	Up	0.000118019	0.00497965	AI707080	1398591_at	Chemokine (C-C motif) receptor-like 2	Rn.67232	316019	Ccrl2	8
10.0359	0.150292	7.32847	0.164789	6.53176	Down	8.11795e-05	0.00399768	AI044500	1391635_at	CTD (carboxy-terminal domain, RNA polymerase II, polypeptide A) small phosphatase-like	Rn.37030	301056	Ctdspl	8
6.93715	0.145456	9.61687	0.122311	6.40731	Up	3.14981e-05	0.00271446	BI288131	1374583_at	Transcribed locus, strongly similar to NP_695214.1 decapping enzyme, scavenger [Rattus norvegicus]	Rn.101986	-	-	8
8.12364	0.260043	5.47009	0.048606	6.29214	Down	7.71928e-05	0.00399768	BF397283	1385068_at	Transcribed locus	Rn.147678	-	-	6
6.04904	0.1794	3.40141	0.016355	6.2664	Down	1.11863e-05	0.00192803	AI317837	1374888_at	Coiled-coil domain containing 49	Rn.6626	360613	Ccdc49	10
4.41187	0.512436	6.99062	0.35961	5.97419	Up	0.007945	0.0428888	AI172110	1384692_at	ESTs	-	-	-	-
9.35681	0.138173	11.8943	0.117245	5.80598	Up	3.2833e-05	0.00273193	BI289620	1391448_at	Cysteine rich transmembrane BMP regulator 1 (chordin like)	Rn.54364	298744	Crim1	6
5.37598	0.139654	7.88035	0.027576	5.674	Up	4.93737e-06	0.0011101	BE098538	1393302_at	Transcribed locus	Rn.118386	-	-	4
2.81987	0.138704	5.31354	0.186102	5.63209	Up	0.000169442	0.00571661	AI101945	1394160_at	Transmembrane protein 2	Rn.107821	309400	Tmem2	1
7.00491	0.263536	9.49269	0.174689	5.60916	Up	0.000431066	0.0102177	NM_012912	1369268_at	Activating transcription factor 3	Rn.9664	25389	Atf3	13
5.73471	0.272528	8.21944	0.305399	5.59731	Up	0.00212248	0.0221398	BF390736	1391453_at	Epstein-Barr virus induced 3	Rn.14957	680609	Ebi3	9
3.91652	0.481255	6.39469	0.217271	5.57191	Up	0.00350324	0.0283669	AI712305	1383371_at	Scavenger receptor cysteine rich domain containing, group B (4 domains)	Rn.35187	304401	Srcrb4d	12
6.89481	0.495204	9.35866	0.061741	5.51687	Up	0.00205691	0.021995	AF007789	1387269_s_at	Plasminogen activator, urokinase receptor	Rn.82711	50692	Plaur	1
7.17757	0.080187	9.62607	0.037784	5.45847	Up	7.26107e-07	0.000350419	D83508	1387306_a_at	Early growth response 2	Rn.89235	114090	Egr2	20
4.31484	0.130358	6.70079	0.112319	5.22687	Up	3.48973e-05	0.00280691	BF419899	1379935_at	Chemokine (C-C motif) ligand 7	Rn.26815	287561	Ccl7	10
7.5793	0.272897	9.95189	0.237783	5.17868	Up	0.0012443	0.0176618	AW526982	1392280_at	Toll-like receptor 2	Rn.46387	310553	Tlr2	2
7.01274	0.190421	9.38298	0.106038	5.1703	Up	8.05557e-05	0.00399768	NM_022604	1368078_at	Endothelial cell-specific molecule 1	Rn.6376	64536	Esm1	2
8.03127	0.296261	10.4008	0.272491	5.16788	Up	0.00210423	0.0221398	AI237640	1394846_at	Transcribed locus, moderately similar to XP_001076276.1 PREDICTED: similar to paired-Ig-like receptor A11 [Rattus norvegicus]	Rn.216689	-	-	*
3.74794	0.094955	6.08944	0.116575	5.06831	Up	2.62392e-05	0.00254134	AI639457	1380230_at	Transcribed locus	Rn.204182	-	-	15
5.74102	0.578106	8.04349	0.090075	4.93302	Up	0.0055881	0.0365108	BE105606	1391262_at	SUMO/sentrin specific protease 5	Rn.3336	303874	Senp5	11
8.67996	0.072902	10.9803	0.147117	4.92582	Up	5.87796e-05	0.0034594	AI070558	1385641_at	ESTs	-	-	-	-
8.06179	0.185862	10.3497	0.105169	4.88348	Up	8.76055e-05	0.00414494	NM_021836	1387788_at	Jun B proto-oncogene	Rn.15806	24517	Junb	19
7.0117	0.2976	4.72989	0.369989	4.86287	Down	0.00622144	0.0386388	AI179321	1373340_at	Dual specificity phosphatase 9	Rn.100548	293847	Dusp9	X
2.94587	0.015098	5.21641	0.356496	4.82503	Up	0.00298934	0.0258541	NM_012620	1368519_at	Serine (or cysteine) peptidase inhibitor, clade E, member 1	Rn.29367	24617	Serpine1	12
6.30485	0.190866	8.5371	0.215814	4.69864	Up	0.000703908	0.0136485	AI603505	1385521_at	Transcribed locus	Rn.150075	-	-	11
5.18693	0.361068	7.41714	0.213062	4.69202	Up	0.00237778	0.0234187	NM_032060	1369173_at	Complement component 3a receptor 1	Rn.9772	84007	C3ar1	4
8.19605	0.529426	10.4157	0.201892	4.65794	Up	0.00695238	0.0410174	U06434	1370832_at	Chemokine (C-C motif) ligand 4	Rn.37880	116637	Ccl4	10
3.46455	0.547478	5.68239	0.18267	4.65195	Up	0.0071622	0.041222	NM_021585	1368610_at	Mast cell antigen 32	Rn.40569	59105	Mca32	10
3.94159	0.309327	6.15648	0.143375	4.64246	Up	0.000827338	0.014134	AA943546	1381245_at	Transcribed locus	Rn.7590	-	-	11
9.54298	0.578552	7.33324	0.181316	4.6259	Down	0.00870924	0.0450974	AA997590	1385248_a_at	Osteoglycin	Rn.103114	291015	Ogn	17
7.33559	0.331787	9.51116	0.194898	4.51765	Up	0.00180745	0.0207052	BF282961	1375917_at	Leukocyte immunoglobulin-like receptor, subfamily B, member 4	Rn.24628	292594	Lilrb4	1
8.96599	0.365028	6.80293	0.095659	4.47865	Down	0.0011667	0.0172714	BI294732	1375664_at	Transcribed locus	Rn.163728	-	-	1
5.72478	0.203182	7.88629	0.149365	4.47381	Up	0.000312023	0.00896322	BI293313	1381804_at	B-cell CLL/lymphoma 6, member B (zinc finger protein)	Rn.137148	360551	Bcl6b	10
4.03276	0.208008	6.19129	0.108339	4.46461	Up	0.000172065	0.00571661	BI296947	1383860_at	Fos-like antigen 2	Rn.163577	25446	Fosl2	6
3.97871	0.125	6.13443	0.205617	4.45589	Up	0.000454244	0.0105393	AI411747	1382999_at	ADP-ribosyltransferase 2b	Rn.107075	293152	Art2b	1
6.11839	0.439902	8.27233	0.054982	4.4504	Up	0.00220936	0.0223062	AA800680	1375277_at	Notch-regulated ankyrin repeat protein	Rn.22790	499745	Nrarp	3
8.33882	0.281716	10.489	0.16281	4.43882	Up	0.000879435	0.014635	AI179953	1373386_at	Gap junction protein, beta 2	Rn.219269	394266	Gjb2	15
6.73949	0.117037	8.83703	0.191698	4.2798	Up	0.000372588	0.00971791	AW521319	1382603_at	Transcribed locus	Rn.198553	-	-	1
5.72751	0.179952	3.64511	0.215706	4.23511	Down	0.000900394	0.0147799	BF393439	1373798_at	Similar to CG5435-PA	Rn.62955	362020	RGD1309139	2
6.26889	0.398377	8.32298	0.163113	4.15281	Up	0.00310647	0.0265408	BM390522	1392731_at	Tumor necrosis factor receptor superfamily, member 1b	Rn.83633	156767	Tnfrsf1b	5
3.78739	0.432276	5.83849	0.083806	4.1442	Up	0.00278244	0.0249642	NM_012884	1387424_at	Contactin 2 (axonal)	Rn.89910	25356	Cntn2	13
4.02577	0.039764	2.00482	0.214897	4.0585	Down	0.000528799	0.0120377	AI229218	1375052_at	Family with sequence similarity 148, member B	Rn.102780	501015	Fam148b	8
6.54251	0.341586	4.5344	0.174413	4.02254	Down	0.0023258	0.0230953	NM_012826	1387234_at	Alpha-2-glycoprotein 1, zinc-binding	Rn.5007	25294	Azgp1	12
7.85962	0.451732	9.85913	0.125516	3.99864	Up	0.00438248	0.0318522	NM_030834	1368965_at	Solute carrier family 16, member 3 (monocarboxylic acid transporter 4)	Rn.10826	80878	Slc16a3	10
6.61614	0.35335	8.60578	0.11586	3.9714	Up	0.00170723	0.0203056	NM_053328	1369415_at	Basic helix-loop-helix family, member e40	Rn.81055	79431	Bhlhe40	4
5.8346	0.444162	7.80813	0.270415	3.9273	Up	0.0100755	0.0494004	BE096652	1374342_at	Lymphocyte antigen 6 complex, locus G6C	Rn.207262	294241	Ly6g6c	20
3.19037	0.049281	5.15014	0.3131	3.89001	Up	0.0033055	0.0271713	BF402235	1392262_at	Transcribed locus	Rn.205373	-	-	2
9.87038	0.513032	7.91414	0.196447	3.88048	Down	0.0102457	0.0498443	BF542912	1383435_at	Sodium channel, voltage-gated, type III, beta	Rn.3402	245956	Scn3b	8
8.90926	0.129634	10.8538	0.080266	3.84922	Up	4.01084e-05	0.00302443	AI412355	1390529_at	CD83 molecule	Rn.20096	361226	Cd83	17
3.3561	0.01592	5.2789	0.294682	3.79158	Up	0.00269219	0.0247324	BI296352	1380651_at	Ring finger protein (C3H2C3 type) 6	Rn.53030	304271	Rnf6	12
10.3766	0.049301	8.45522	0.134027	3.78785	Down	7.93105e-05	0.00399768	BI278545	1373947_at	Dermatopontin	Rn.8396	289178	Dpt	13
8.18848	0.439628	10.1076	0.147657	3.78182	Up	0.00527629	0.0354275	BI284779	1376675_at	CD300A molecule	Rn.11988	501736	Cd300a	10
9.16894	0.185106	7.25631	0.239535	3.76495	Down	0.00195744	0.0213724	NM_022603	1368349_at	Fibroblast growth factor binding protein 1	Rn.6346	64535	Fgfbp1	14
11.4485	0.097796	13.3467	0.075999	3.72726	Up	1.95909e-05	0.00228635	BM390487	1372213_at	Similar to hypothetical protein MGC6835	Rn.22047	500300	LOC500300	4
7.84191	0.327053	9.73814	0.13989	3.7224	Up	0.00194637	0.0213481	BG372375	1374469_at	Transcribed locus, strongly similar to XP_578186.2 PREDICTED: similar to oxidation resistance 1 [Rattus norvegicus]	Rn.22305	-	-	3
5.25817	0.267068	7.15219	0.283376	3.71669	Up	0.00533403	0.0354573	AI709592	1394865_at	receptor (chemosensory) transporter protein 3	-	-	-	-
8.41221	0.168251	10.291	0.043337	3.67761	Up	5.72279e-05	0.0034594	NM_133578	1368124_at	Dual specificity phosphatase 5	Rn.10877	171109	Dusp5	1
2.99177	0.31045	4.86579	0.242975	3.66554	Up	0.00472806	0.0330727	BE111304	1375475_at	Transcribed locus	Rn.208145	-	-	1
7.26176	0.404807	9.11739	0.257059	3.61908	Up	0.00957377	0.0473391	NM_023987	1370113_at	Baculoviral IAP repeat-containing 3	Rn.64578	78971	Birc3	8
7.40794	0.134356	9.25888	0.123511	3.60735	Up	0.000167775	0.00571661	BF554138	1386833_at	B-cell CLL/lymphoma 6, member B (zinc finger protein)	Rn.137148	360551	Bcl6b	10
7.21984	0.169644	9.05357	0.067938	3.56458	Up	9.72719e-05	0.00434661	BI274471	1385696_at	Transcribed locus	Rn.126019	-	-	5
5.54201	0.330865	3.71286	0.108323	3.55328	Down	0.00185143	0.0208965	BI288621	1388578_at	Similar to B0432.8	Rn.12992	289378	LOC289378	13
4.9361	0.31135	6.7464	0.122647	3.50714	Up	0.00175138	0.020515	NM_133558	1368208_at	N-acetyltransferase 8B	Rn.3643	171084	Nat8b	4
3.39864	0.475567	5.18287	0.128159	3.44436	Up	0.00856954	0.0445653	AF268593	1388046_at	Integrin alpha M	Rn.54465	25021	Itgam	1
7.65241	0.043229	9.40703	0.134979	3.37438	Up	0.000122643	0.00497965	BF554138	1394375_x_at	B-cell CLL/lymphoma 6, member B (zinc finger protein)	Rn.137148	360551	Bcl6b	10
6.3323	0.428192	8.08568	0.109468	3.37148	Up	0.0058261	0.0375104	BE115481	1379674_at	Core-binding factor, runt domain, alpha subunit 2, translocated to, 3 (human)	Rn.128745	361431	Cbfa2t3	19
5.58051	0.216174	7.33024	0.082002	3.36296	Up	0.000365458	0.00971648	AI574699	1393140_at	Zinc finger CCCH type containing 12A	Rn.93819	313587	Zc3h12a	5
10.7442	0.139494	12.4927	0.061547	3.36009	Up	5.35967e-05	0.0034594	AI176519	1388587_at	Immediate early response 3	Rn.23638	294235	Ier3	20
8.82709	0.315459	10.5555	0.119739	3.31357	Up	0.00219765	0.0223062	BF415939	1375043_at	FBJ osteosarcoma oncogene	Rn.103750	314322	Fos	6
8.84791	0.108179	7.12129	0.172374	3.30951	Down	0.000576024	0.0123017	AI535521	1381527_at	Transcribed locus, strongly similar to NP_695214.1 decapping enzyme, scavenger [Rattus norvegicus]	Rn.101986	-	-	8
11.228	0.209054	9.50168	0.253041	3.30891	Down	0.00418031	0.0307533	BF285019	1370973_at	Sodium channel, voltage-gated, type VII, alpha	Rn.54541	64155	Scn7a	3
8.78637	0.286315	7.06286	0.202582	3.3024	Down	0.00381528	0.0292583	BG669126	1383135_at	Transcribed locus	Rn.203281	-	-	17
8.40661	0.141568	10.1275	0.159512	3.29646	Up	0.000581182	0.0123017	NM_133416	1368482_at	B-cell leukemia/lymphoma 2 related protein A1d	Rn.19770	170929	Bcl2a1d	8
3.99192	0.115587	5.69402	0.160708	3.25372	Up	0.000499123	0.0114703	BF396237	1393389_at	Nuclear receptor subfamily 4, group A, member 3	Rn.62694	58853	Nr4a3	5
8.88734	0.232302	10.5686	0.266797	3.20717	Up	0.00619516	0.0386388	AA944180	1373823_at	CDC28 protein kinase regulatory subunit 2	Rn.6116	498709	Cks2	17
10.1119	0.262811	11.7655	0.046557	3.14634	Up	0.000757581	0.0137214	BM389126	1389911_at	Meteorin, glial cell differentiation regulator-like	Rn.64557	316842	Metrnl	10
5.60877	0.237049	3.95655	0.110769	3.14317	Down	0.000947348	0.0153419	AI030701	1383989_at	SRY (sex determining region Y)-box 4	Rn.163667	364712	Sox4	17
6.47937	0.294262	8.1159	0.170473	3.10916	Up	0.00363965	0.028795	BI284261	1377869_at	CCR4 carbon catabolite repression 4-like (S. cerevisiae)	Rn.15040	310395	Ccrn4l	2
8.71797	0.311151	7.08432	0.027919	3.10297	Down	0.00156425	0.0199411	BE329244	1389990_at	ESTs	-	-	-	-
6.35517	0.385965	4.7297	0.123892	3.08544	Down	0.00592855	0.0378455	NM_012558	1368077_at	Fructose-1,6- biphosphatase 1	Rn.33703	24362	Fbp1	17
3.9801	0.227327	5.58067	0.081917	3.03263	Up	0.000667113	0.0135273	AI575844	1385827_at	Cardiotrophin-like cytokine factor 1	Rn.130193	365395	Clcf1	1
4.29004	0.221255	5.88889	0.17941	3.02901	Up	0.00236224	0.023361	NM_017353	1387280_a_at	Solute carrier family 7 (cationic amino acid transporter, y+ system), member 5	Rn.32261	50719	Slc7a5	19
9.52155	0.158097	7.9325	0.074279	3.0085	Down	0.000170461	0.00571661	BE109709	1390185_at	Decapping enzyme, scavenger	Rn.162991	266605	Dcps	8
8.50394	0.030899	10.0893	0.059991	3.0008	Up	4.55158e-06	0.0011101	BI284349	1370174_at	Protein phosphatase 1, regulatory (inhibitor) subunit 15A	Rn.2232	171071	Ppp1r15a	1
4.58621	0.065086	6.16954	0.096493	2.99659	Up	5.77495e-05	0.0034594	AI453854	1377610_at	Leiomodin 2 (cardiac)	Rn.16210	296935	Lmod2	4
8.00505	0.165016	6.42704	0.080834	2.98558	Down	0.000230356	0.00721881	J05035	1370420_at	Steroid-5-alpha-reductase, alpha polypeptide 1 (3-oxo-5 alpha-steroid delta 4-dehydrogenase alpha 1)	Rn.4620	24950	Srd5a1	17
7.27783	0.358579	8.84854	0.022623	2.97052	Up	0.00342452	0.0278228	BF406832	1373750_at	Leprecan-like 2	Rn.15264	297595	Leprel2	4
9.08759	0.32306	7.52646	0.068106	2.95084	Down	0.00264057	0.0246443	BG378435	1383666_at	Torsin family 2, member A	Rn.13187	362112	Tor2a	3
7.58702	0.297284	9.14382	0.187751	2.94202	Up	0.00549131	0.0361939	BI287326	1384202_at	Tescalcin	Rn.198314	288689	Tesc	12
12.7494	0.18348	11.1972	0.076104	2.93274	Down	0.000328057	0.00920468	BF395792	1388780_at	Telomeric repeat binding factor 2, interacting protein	Rn.2055	307861	Terf2ip	19
9.5415	0.227958	11.0927	0.11016	2.93055	Up	0.00110945	0.0168433	BI293600	1376835_at	Nuclear factor of kappa light polypeptide gene enhancer in B-cells inhibitor, epsilon	Rn.129334	316241	Nfkbie	9
5.28722	0.268085	6.83584	0.202636	2.92537	Up	0.00525765	0.0354275	NM_024364	1369336_at	Hairless	Rn.41543	60563	Hr	15
4.61698	0.291779	6.16514	0.237972	2.92443	Up	0.0088729	0.0456126	AW520584	1390849_at	Transcribed locus, strongly similar to NP_001002853.1 purinergic receptor P2Y, G-protein coupled, 13 [Rattus norvegicus]	Rn.20519	-	-	2
8.78563	0.175565	10.3336	0.095219	2.92401	Up	0.000400346	0.00975793	AI178746	1389402_at	AXIN1 up-regulated 1	Rn.8793	363165	Axud1	8
6.20839	0.417171	7.74062	0.111055	2.89231	Up	0.00927804	0.047016	NM_031634	1368604_at	Mediterranean fever	Rn.29105	58923	Mefv	10
12.5505	0.260249	14.079	0.056442	2.88492	Up	0.00111201	0.0168433	AI237401	1375519_at	Globin, alpha	Rn.163132	287167	LOC287167	10
9.30351	0.198667	10.8297	0.163269	2.88024	Up	0.00186189	0.0208965	AI009013	1392539_at	Biliverdin reductase B (flavin reductase (NADPH))	Rn.161812	292737	Blvrb	1
6.09831	0.326386	4.57228	0.068124	2.87991	Down	0.00304007	0.0261989	BM386807	1376768_at	Transcribed locus	Rn.8702	-	-	4
8.36648	0.166224	9.89135	0.019702	2.87761	Up	0.000117339	0.00497965	NM_053847	1369393_at	Mitogen-activated protein kinase kinase kinase 8	Rn.9939	116596	Map3k8	17
4.95239	0.32407	3.44712	0.151664	2.83879	Down	0.00568593	0.0368822	AI409884	1390979_at	Mouse zinc finger protein 14-like	Rn.187181	499124	LOC499124	1
3.29448	0.081918	4.78868	0.284776	2.81709	Up	0.00739045	0.0417263	BF413443	1381673_at	Transcribed locus	Rn.208285	-	-	20
2.37273	0.140903	3.86585	0.162699	2.81497	Up	0.0011884	0.0173794	AI712728	1381127_at	Transcribed locus	Rn.199521	-	-	7
7.62045	0.131081	9.10253	0.113704	2.79352	Up	0.000362718	0.00971648	BG380221	1382138_at	Notch-regulated ankyrin repeat protein	Rn.22790	499745	Nrarp	3
3.46309	0.184419	4.94398	0.264374	2.79121	Up	0.00812493	0.0434711	NM_134389	1367923_at	Acyl-CoA synthetase bubblegum family member 1	Rn.17672	171410	Acsbg1	8
6.24595	0.192038	7.72442	0.150271	2.78652	Up	0.00162924	0.0199553	BI289330	1380336_at	Interleukin-1 receptor-associated kinase 3	Rn.147737	314870	Irak3	7
9.70204	0.171526	11.1748	0.193135	2.77558	Up	0.00280814	0.0250039	AI556803	1390687_at	Pleckstrin	Rn.6178	364206	Plek	14
7.46574	0.196043	8.93265	0.196795	2.76429	Up	0.003614	0.0286861	AW530004	1380229_at	V-maf musculoaponeurotic fibrosarcoma oncogene homolog F (avian)	Rn.31639	366960	Maff	7
6.81774	0.366094	8.28217	0.100797	2.75954	Up	0.0066697	0.0399933	NM_012798	1387040_at	Mal, T-cell differentiation protein	Rn.10174	25263	Mal	3
3.83787	0.213384	5.30129	0.143062	2.7576	Up	0.00191894	0.0213382	BG380750	1374190_at	Citrate lyase beta like	Rn.137340	306198	Clybl	15
8.13377	0.222454	9.5963	0.141419	2.75592	Up	0.00207702	0.0220786	AI176265	1378032_at	Transcribed locus	Rn.167252	-	-	11
9.71024	0.383332	8.25334	0.095683	2.74517	Down	0.00783703	0.0428775	AW921300	1382763_at	Hypothetical protein LOC691921	Rn.81780	691921	LOC691921	7
8.15612	0.147504	9.61113	0.105094	2.74158	Up	0.000413391	0.00997514	BI290758	1391643_at	Transcribed locus	Rn.205872	-	-	7
5.58063	0.032575	7.03177	0.173924	2.73423	Up	0.000922504	0.0150406	AI071665	1379631_at	Colony stimulating factor 1 (macrophage)	Rn.83632	78965	Csf1	2
5.65587	0.241851	7.10141	0.128984	2.72364	Up	0.00231334	0.0230665	AA875002	1382920_at	Leucine rich repeat containing 8 family, member A	Rn.33512	311846	Lrrc8a	3
2.89491	0.141752	4.32987	0.095635	2.70375	Up	0.000322396	0.00915224	AI072862	1398479_at	Ryanodine receptor 3	Rn.20282	170546	Ryr3	3
8.65406	0.078682	10.0887	0.054536	2.70313	Up	1.98978e-05	0.00228635	BF285339	1374719_at	Transcribed locus, moderately similar to NP_001074238.1 UHRF1 (ICBP90) binding protein 1 [Mus musculus]	Rn.15521	-	-	20
4.09771	0.319056	2.6679	0.08781	2.69411	Down	0.00413468	0.03068	BF546710	1397569_at	Transcribed locus	Rn.45255	-	-	8
2.87027	0.01204	4.29441	0.206625	2.68355	Up	0.00211448	0.0221398	NM_130821	1369552_at	SAM domain, SH3 domain and nuclear localization signals, 1	Rn.81187	170637	Samsn1	11
5.00998	0.248301	6.43256	0.129585	2.68064	Up	0.00269432	0.0247324	BI294084	1385309_at	Chemokine (C-C motif) ligand 24	Rn.138822	288593	Ccl24	12
6.69566	0.238679	8.10163	0.149424	2.64995	Up	0.00326785	0.0270974	AA957292	1372385_at	Transcribed locus	Rn.95135	-	-	1
7.08987	0.126046	8.48325	0.266515	2.62694	Up	0.00856773	0.0445653	NM_031678	1368303_at	Period homolog 2 (Drosophila)	Rn.25935	63840	Per2	9
2.44221	0.008613	3.82838	0.278732	2.61385	Up	0.0084725	0.0444438	AI030465	1380559_at	Transcribed locus	Rn.128277	-	-	11
10.7406	0.236518	9.35632	0.213912	2.61042	Down	0.00765237	0.0422513	BF410803	1381964_at	Similar to von Ebner minor salivary gland protein	Rn.50705	499926	RGD1563047	3
7.97429	0.286678	9.35797	0.183856	2.60933	Up	0.00791524	0.0428793	D45412	1368412_a_at	Protein tyrosine phosphatase, receptor type, O	Rn.10163	50677	Ptpro	4
8.65001	0.194527	10.0243	0.108965	2.59231	Up	0.00118498	0.0173794	AI502796	1385426_at	Coiled-coil domain containing 109B	Rn.35486	295462	Ccdc109b	2
6.48309	0.250418	7.85358	0.060473	2.58558	Up	0.00160476	0.0199411	AI044125	1380512_at	Dipeptidase 2	Rn.20731	291984	Dpep2	19
13.6464	0.217427	12.2854	0.213021	2.56865	Down	0.0071647	0.041222	BM391364	1389918_at	Transcribed locus, strongly similar to XP_001053156.1 PREDICTED: similar to palladin [Rattus norvegicus]	Rn.201831	-	-	16
3.9145	0.167684	2.55787	0.098185	2.56087	Down	0.000688215	0.0136485	BM391538	1373615_at	Frizzled-related protein	Rn.12034	295691	Frzb	3
3.54964	0.158038	4.90323	0.2146	2.55547	Up	0.0052046	0.0353688	NM_019169	1367977_at	Synuclein, alpha (non A4 component of amyloid precursor)	Rn.1827	29219	Snca	4
2.92367	0.233197	4.26806	0.087764	2.53923	Up	0.00173634	0.020438	BE102358	1397495_at	Transcribed locus	Rn.170834	-	-	17
4.3639	0.194478	3.02078	0.188571	2.53699	Down	0.00461793	0.0330238	AI639098	1398679_at	Transcribed locus	Rn.206002	-	-	8
7.34027	0.169144	6.00681	0.128762	2.52006	Down	0.00136806	0.0187563	AI136325	1380210_at	GTPase, IMAP family member 1	-	-	-	-
6.68196	0.234705	8.00432	0.082162	2.50075	Up	0.00179868	0.0207052	BE107630	1374991_at	YdjC homolog (bacterial)	Rn.144719	287938	Ydjc	11
9.56874	0.339191	8.25228	0.084855	2.49054	Down	0.00720005	0.041222	BF412303	1376771_at	Protein phosphatase 1 (formerly 2C)-like	Rn.133275	310506	Ppm1l	2
6.66049	0.076986	7.97096	0.15307	2.48023	Up	0.00103513	0.0163252	AI102530	1374925_at	Ngfi-A binding protein 2	Rn.161939	314910	Nab2	7
4.75482	0.146698	6.05894	0.241299	2.46934	Up	0.00851893	0.0445206	BG374639	1378867_at	Transcribed locus	Rn.18432	-	-	X
8.50894	0.32544	9.8096	0.102389	2.46342	Up	0.0072604	0.041222	BI275818	1372440_at	Serine (or cysteine) peptidase inhibitor, clade E, member 2	Rn.2271	29366	Serpine2	9
11.2533	0.202697	12.5537	0.217272	2.46292	Up	0.00830965	0.0442303	NM_012591	1368073_at	Interferon regulatory factor 1	Rn.6396	24508	Irf1	10
7.72996	0.206108	9.02498	0.102225	2.4538	Up	0.00165469	0.0199639	AI029798	1384892_at	Transcribed locus	Rn.146636	-	-	14
6.30694	0.150917	7.59144	0.130014	2.43598	Up	0.00132865	0.0184255	BF552244	1396101_at	Stanniocalcin 1	Rn.10647	81801	Stc1	15
4.54	0.278083	5.82235	0.087372	2.43234	Up	0.00397768	0.0299008	NM_017034	1369862_at	Pim-1 oncogene	Rn.34888	24649	Pim1	20
5.23646	0.331843	6.51844	0.10596	2.43171	Up	0.00842259	0.0444438	BF404154	1385608_at	Transcribed locus	Rn.146615	-	-	13
10.9983	0.11984	9.71818	0.154158	2.42864	Down	0.00165215	0.0199639	AA901176	1398511_at	Transcribed locus	Rn.16299	-	-	20
4.24418	0.140956	5.52219	0.158656	2.42504	Up	0.00220637	0.0223062	BE104375	1376246_at	Notch-regulated ankyrin repeat protein	Rn.22790	499745	Nrarp	3
9.04073	0.230636	10.3164	0.104482	2.42112	Up	0.00257533	0.0244962	AI136714	1383933_at	Similar to KIAA0564 protein	Rn.12947	290381	RGD1308772	15
6.44362	0.256467	7.7186	0.101794	2.41994	Up	0.00352124	0.0284173	AI548204	1396065_at	Transcribed locus	Rn.205968	-	-	15
6.5281	0.284976	7.79985	0.124446	2.41455	Up	0.00617875	0.0386388	AA848674	1372102_at	Nuclear receptor co-repressor 1	Rn.24948	54299	Ncor1	10
8.35149	0.100985	9.61627	0.081549	2.40289	Up	0.000182764	0.00595958	AW435059	1378326_at	TruB pseudouridine (psi) synthase homolog 2 (E. coli)	Rn.105581	366012	Trub2	3
8.68814	0.037307	7.43356	0.246249	2.38597	Down	0.00785335	0.0428775	BM384723	1385974_at	Transcribed locus	Rn.171237	-	-	18
9.68343	0.292357	8.42969	0.048296	2.38458	Down	0.0041358	0.03068	AI237532	1385871_at	DEAH (Asp-Glu-Ala-His) box polypeptide 36	Rn.2744	310461	Dhx36	2
8.00637	0.048363	9.2592	0.173411	2.38309	Up	0.00185917	0.0208965	BF398271	1377940_at	Family with sequence similarity 101, member B	Rn.13078	287534	Fam101b	10
8.45134	0.179037	7.20173	0.163633	2.37777	Down	0.00375509	0.0291303	AI169634	1369705_at	Transcribed locus	Rn.29941	-	-	8
10.0373	0.205801	8.79178	0.087274	2.37097	Down	0.00158955	0.0199411	AI171655	1389652_at	Transcribed locus	Rn.12269	-	-	16
7.96358	0.170957	6.71973	0.075964	2.3683	Down	0.000725723	0.0137214	AI102382	1398406_at	Transcribed locus	Rn.127735	-	-	4
9.51565	0.147895	8.27698	0.066288	2.35981	Down	0.000379978	0.00971791	AI411132	1377573_at	Carbonic anhydrase 5b, mitochondrial	Rn.22441	302669	Car5b	X
10.1324	0.237951	8.89508	0.076981	2.35766	Down	0.00240833	0.0234541	AW914746	1388617_at	Biphenyl hydrolase-like (serine hydrolase)	Rn.22050	361239	Bphl	17
7.26666	0.142373	8.49744	0.219075	2.34694	Up	0.00761083	0.0422513	NM_012715	1387219_at	Adrenomedullin	Rn.10232	25026	Adm	1
5.52862	0.227341	6.75617	0.145323	2.34169	Up	0.00493788	0.0341407	U03389	1368527_at	Prostaglandin-endoperoxide synthase 2	Rn.44369	29527	Ptgs2	13
8.84098	0.228643	7.61552	0.168013	2.3383	Down	0.00675301	0.0403342	AA996885	1391925_at	Chemokine (C-C motif) ligand 19	Rn.12445	362506	Ccl19	5
9.24764	0.127624	8.02518	0.205564	2.33344	Down	0.00582942	0.0375104	BF416970	1381039_at	Dynein, axonemal, heavy chain 1	Rn.136817	171339	Dnah1	16
7.95904	0.315223	9.17723	0.045417	2.32654	Up	0.00624841	0.0386388	AI178631	1379698_at	Transcribed locus	Rn.22530	-	-	7
7.10841	0.287799	5.89399	0.129964	2.32048	Down	0.00808683	0.0434711	AI408289	1379692_at	CD22 molecule	Rn.25921	308501	Cd22	1
4.68978	0.151024	5.90095	0.129403	2.31525	Up	0.00171295	0.0203056	AI070419	1384946_at	Transcribed locus, strongly similar to NP_109607.1 toll-like receptor 1 [Mus musculus]	Rn.107212	-	-	14
11.5332	0.085799	12.7403	0.055965	2.30873	Up	6.14094e-05	0.00352811	AB025017	1387870_at	zinc finger protein 36	-	79426	-	-
4.91211	0.231588	3.71445	0.148117	2.29368	Down	0.00592496	0.0378455	AA997115	1398551_at	Tetratricopeptide repeat domain 25	Rn.12620	303534	Ttc25	10
8.39919	0.230962	7.20299	0.035186	2.29135	Down	0.00177686	0.0206133	BI296363	1374090_at	Similar to DKFZP547E1010 protein	Rn.15859	361990	LOC361990	2
6.434	0.092547	5.24834	0.068892	2.27468	Down	0.000132409	0.00523776	AW532330	1385558_at	Transcribed locus	Rn.47927	-	-	8
6.85184	0.312645	8.03638	0.015983	2.27292	Up	0.00630207	0.0387931	AW535553	1380583_s_at	Colony stimulating factor 1 (macrophage)	Rn.83632	78965	Csf1	2
6.51566	0.095431	5.33424	0.181445	2.26799	Down	0.00359137	0.0286006	AI230481	1382478_at	BTB (POZ) domain containing 3	Rn.12235	311462	Btbd3	3
5.65975	0.002153	6.83352	0.246595	2.256	Up	0.010093	0.0494004	NM_012636	1368681_at	Parathyroid hormone-like hormone	Rn.9750	24695	Pthlh	4
6.13873	0.258801	7.30957	0.135737	2.25143	Up	0.00740767	0.0417263	BI296502	1397589_at	Transcribed locus	Rn.73063	-	-	7
8.65192	0.062289	7.48411	0.06326	2.24671	Down	5.17115e-05	0.0034594	NM_030586	1370005_at	Cytochrome b5 type B (outer mitochondrial membrane)	Rn.10249	80773	Cyb5b	19
8.02186	0.03223	9.18834	0.132455	2.24463	Up	0.00073866	0.0137214	AI548856	1370177_at	Poliovirus receptor	Rn.10677	25066	PVR	1
7.9214	0.224614	6.75513	0.129026	2.24431	Down	0.00481155	0.0333629	AW914046	1384131_at	ADP-ribosylation factor-like 6 interacting protein 2	Rn.203081	298757	Arl6ip2	6
6.34522	0.223717	7.50766	0.049043	2.23835	Up	0.00194278	0.0213481	AI176027	1378547_at	Transcribed locus	Rn.202652	-	-	7
9.93548	0.282811	8.77326	0.088344	2.23802	Down	0.00644121	0.0390694	BG375352	1390807_at	carbonic anhydrase 5b, mitochondrial	-	-	-	-
10.7285	0.24802	11.8883	0.082061	2.23435	Up	0.00389127	0.0294346	D86683	1389145_at	CDC42 effector protein (Rho GTPase binding) 2	-	-	-	-
8.96856	0.108034	10.1277	0.110071	2.23321	Up	0.000749719	0.0137214	BG371683	1382941_at	Transcribed locus, moderately similar to NP_808250.1 MLX interacting protein isoform 1 [Mus musculus]	Rn.66859	-	-	1
8.02615	0.153019	9.17127	0.116103	2.21165	Up	0.00171668	0.0203056	AI177358	1371754_at	Solute carrier family 25 (mitochondrial carrier, phosphate carrier), member 25	Rn.17644	246771	Slc25a25	3
11.4225	0.114287	12.5638	0.01721	2.20575	Up	8.10413e-05	0.00399768	AA800908	1392785_at	Transcribed locus	Rn.13832	-	-	15
14.4188	0.077463	13.2776	0.206744	2.20559	Down	0.00634431	0.0388549	D28875	1367562_at	Secreted protein, acidic, cysteine-rich (osteonectin)	Rn.98989	24791	Sparc	10
6.95645	0.097902	5.8201	0.090464	2.19824	Down	0.000385122	0.00971791	D30795	1368976_at	CD38 molecule	Rn.11414	25668	Cd38	14
2.16398	0.232509	3.2996	0.168019	2.19713	Up	0.00951351	0.0471866	NM_012953	1368489_at	Fos-like antigen 1	Rn.11306	25445	Fosl1	1
11.2086	0.142154	12.3394	0.083978	2.18988	Up	0.000756834	0.0137214	AI598401	1374429_at	Transcribed locus	Rn.129615	-	-	20
6.6405	0.149089	7.77072	0.062898	2.18892	Up	0.00056124	0.0122006	BF406975	1379023_at	Transcribed locus	Rn.203731	-	-	5
8.34353	0.179449	7.21627	0.142927	2.18443	Down	0.00415884	0.030689	AI555053	1378430_at	Monooxygenase, DBH-like 1	Rn.26552	294119	Moxd1	1
7.5182	0.112123	6.39873	0.140166	2.17267	Down	0.00202769	0.0218874	AA801132	1378042_at	Transcribed locus	Rn.62697	-	-	2
11.4607	0.28663	10.3481	0.075486	2.16236	Down	0.00737477	0.0417263	AI575277	1383794_at	Transcribed locus	Rn.20285	-	-	4
6.30286	0.121011	7.41168	0.075521	2.15669	Up	0.000436148	0.0102177	BF284295	1372868_at	Torsin family 3, member A	Rn.2164	304884	Tor3a	13
7.90122	0.182929	9.00583	0.096954	2.15041	Up	0.00218879	0.0223062	BI282068	1395014_at	Transcribed locus	Rn.173729	-	-	19
4.12069	0.111413	3.0219	0.024454	2.14175	Down	9.66059e-05	0.00434661	D10770	1370746_at	Protein kinase, cAMP dependent, catalytic, beta	Rn.202491	293508	Prkacb	2
3.89677	0.08927	4.99419	0.134806	2.13972	Up	0.00155806	0.0199411	BM387324	1371019_at	Tribbles homolog 1 (Drosophila)	Rn.204391	78969	Trib1	7
4.57357	0.263568	3.47638	0.08266	2.13938	Down	0.00612222	0.0385404	AA998621	1378125_at	Transcribed locus	Rn.23313	-	-	4
11.1057	0.276103	12.2004	0.107029	2.13561	Up	0.00886499	0.0456126	AW915529	1377916_at	Schlafen 2	Rn.105052	303380	Slfn2	10
8.48446	0.068134	7.39016	0.043454	2.13509	Down	3.06097e-05	0.00271446	BG374849	1372541_at	Transmembrane protein 138	Rn.102785	361728	Tmem138	1
9.03912	0.293951	10.1331	0.028795	2.13458	Up	0.00698243	0.0410942	BF405555	1391372_at	Transcribed locus	Rn.210919	-	-	3
11.6395	0.183848	12.7303	0.047356	2.12995	Up	0.00114918	0.0172234	BF420059	1372389_at	Immediate early response 2	Rn.4298	494344	Ier2	19
8.15544	0.038852	7.06995	0.155452	2.12209	Down	0.00212865	0.0221398	BE105336	1395629_at	Transcribed locus	Rn.30788	-	-	6
7.51492	0.164151	8.59624	0.086985	2.11596	Up	0.00148191	0.019434	BI278559	1395003_at	C-type lectin domain family 4, member a1	-	-	-	-
6.89438	0.072263	7.97412	0.063892	2.11365	Up	0.000101025	0.00443222	BE349744	1372397_at	TIP41, TOR signaling pathway regulator-like (S. cerevisiae)	Rn.56867	360869	Tiprl	13
3.88099	0.178832	4.96063	0.184259	2.11351	Up	0.00951156	0.0471866	BF394629	1396418_at	Transcribed locus, moderately similar to NP_997407.1 hypothetical protein LOC278255 [Mus musculus]	Rn.58316	-	-	X
3.35544	0.265431	2.29508	0.018786	2.08545	Down	0.0050999	0.03506	AA956277	1378314_at	Transcribed locus	Rn.165017	-	-	3
8.81282	0.132914	7.7535	0.127707	2.08394	Down	0.00241878	0.0234541	BG378721	1390153_at	Transcribed locus	Rn.164366	-	-	1
10.5186	0.233612	9.45961	0.121062	2.08347	Down	0.00722112	0.041222	BE328961	1379076_at	Transcribed locus	Rn.12349	-	-	2
4.50199	0.076346	5.55192	0.130287	2.07042	Up	0.001491	0.0194474	BI295907	1385310_at	Transcribed locus	Rn.150426	-	-	14
6.84414	0.072016	7.8922	0.133739	2.06775	Up	0.00160542	0.0199411	NM_017180	1368860_at	Pleckstrin homology-like domain, family A, member 1	Rn.40778	29380	Phlda1	7
10.438	0.10387	11.4841	0.148843	2.06486	Up	0.00312375	0.0265408	AI137406	1372729_at	Protein C receptor, endothelial	Rn.144312	362248	Procr	3
7.63971	0.044106	8.6855	0.184431	2.0645	Up	0.0052181	0.0353688	BE097295	1385724_at	Coiled-coil domain containing 74A	Rn.207311	680752	Ccdc74a	11
4.19008	0.107693	5.23029	0.115092	2.05652	Up	0.00140981	0.0190049	BF411716	1397157_at	Transcribed locus	Rn.200177	-	-	19
9.35464	0.203992	10.3922	0.056766	2.05272	Up	0.00239887	0.0234541	BM390276	1372546_at	Mitogen-activated protein kinase-activated protein kinase 3	Rn.8789	315994	Mapkapk3	8
8.18882	0.22708	7.15541	0.097934	2.04687	Down	0.00561356	0.0365108	BI274940	1376674_at	Mannosidase 2, alpha 2	Rn.41796	308757	Man2a2	1
5.7441	0.086488	4.71286	0.176514	2.04377	Down	0.00550483	0.0361939	BF408444	1389086_at	Transcribed locus	Rn.19527	-	-	13
3.20581	0.015954	4.23308	0.191585	2.03815	Up	0.00626099	0.0386388	BF419005	1395242_at	Transcribed locus	Rn.166784	-	-	3
7.17259	0.208407	8.19975	0.055865	2.038	Up	0.00269721	0.0247324	AI177813	1379311_at	AT rich interactive domain 5A (Mrf1 like)	Rn.15775	316327	Arid5a	9
8.46119	0.141717	9.48496	0.051535	2.03323	Up	0.000597124	0.0125292	AW434402	1389793_at	Transcribed locus	Rn.157870	-	-	16
8.20966	0.190385	7.18645	0.078028	2.03244	Down	0.0025935	0.0244962	AA851258	1371519_at	Electron-transferring-flavoprotein dehydrogenase	Rn.37277	295143	Etfdh	2
3.24264	0.141977	2.22007	0.007747	2.03153	Down	0.000353955	0.00970562	NM_057118	1387385_at	Contactin 1	Rn.21397	117258	Cntn1	7
8.3577	0.064686	9.37856	0.054607	2.02914	Up	6.77609e-05	0.00380249	BF396191	1375866_at	Transcribed locus	Rn.16981	-	-	10
4.8014	0.127942	3.78396	0.081153	2.02433	Down	0.00087261	0.0146223	BF396482	1380854_at	Transcribed locus, strongly similar to NP_446001.1 vascular endothelial growth factor B [Rattus norvegicus]	Rn.160277	-	-	1
10.8333	0.263426	9.81658	0.105615	2.02331	Down	0.0101919	0.0496827	NM_080698	1367700_at	Fibromodulin	Rn.8778	64507	Fmod	13
9.6259	0.204357	8.61093	0.046973	2.02086	Down	0.00242025	0.0234541	AA997003	1383742_at	Sorting nexin 7	Rn.29845	310815	Snx7	2
6.76646	0.162776	5.75272	0.087243	2.01915	Down	0.00194237	0.0213481	BM385772	1391589_at	Transcribed locus	Rn.6442	-	-	2
7.56783	0.216443	8.57997	0.132857	2.0169	Up	0.00832182	0.0442303	AF228684	1368300_at	Adenosine A2a receptor	Rn.11180	25369	Adora2a	20
8.90015	0.158772	9.90967	0.121448	2.01325	Up	0.00358851	0.0286006	AI235210	1393559_at	Transcribed locus	Rn.205013	-	-	15
4.5045	0.129524	5.50856	0.125408	2.00564	Up	0.00279335	0.0249642	BF288135	1386031_at	Protein kinase D3	Rn.3990	313834	Prkd3	6
9.43982	0.208582	10.4413	0.091334	2.00201	Up	0.00455755	0.0329262	AB026665	1370516_at	Solute carrier family 15, member 3	Rn.17317	246239	Slc15a3	1
5.53071	0.177153	6.53069	0.083765	1.99996	Up	0.00249182	0.0240511	BF282636	1376689_at	Similar to RIKEN cDNA 1700023M03	Rn.13471	314730	RGD1305457	7
6.54903	0.160897	7.54884	0.141513	1.99973	Up	0.00556373	0.0364818	AB066224	1368392_at	Solute carrier family 7 (cationic amino acid transporter, y+ system), member 1	Rn.9439	25648	Slc7a1	12
9.70915	0.096894	8.71331	0.087122	1.99424	Down	0.000628894	0.0129703	BE099804	1383204_at	Transcribed locus, strongly similar to NP_573469.1 zinc and ring finger 1 [Mus musculus]	Rn.4237	-	-	19
9.89685	0.13797	8.90369	0.073161	1.99054	Down	0.000990414	0.0158269	BM388319	1392322_at	GTPase, IMAP family member 7	Rn.28767	500113	Gimap7	4
7.44561	0.089782	8.43487	0.154795	1.98516	Up	0.00411459	0.03068	AI501237	1377994_at	Transcribed locus	Rn.161395	-	-	18
9.9247	0.209666	10.9094	0.067535	1.97897	Up	0.00374278	0.0291303	BM388665	1393460_at	Leucine rich repeat containing 33	Rn.138732	303875	Lrrc33	11
7.06068	0.120574	8.04477	0.098225	1.97806	Up	0.00138587	0.0188932	AI101924	1390882_at	Hairy/enhancer-of-split related with YRPW motif-like	Rn.22252	313575	Heyl	5
10.5695	0.13079	11.5421	0.090411	1.96234	Up	0.00142478	0.0190433	AI073001	1381228_at	Transcribed locus	Rn.20328	-	-	10
8.00413	0.090691	7.03156	0.074266	1.96233	Down	0.000396947	0.00975793	BM387442	1385503_at	Transcribed locus, strongly similar to NP_663373.2 CAS1 domain containing 1 [Mus musculus]	Rn.216912	-	-	*
3.70097	0.186066	4.67069	0.100613	1.95846	Up	0.00429177	0.0314773	BE100100	1391927_at	Transcribed locus	Rn.201875	-	-	17
8.31853	0.163755	9.28231	0.099115	1.95041	Up	0.00307895	0.0264395	BF543779	1394367_at	Delta-like 4 (Drosophila)	Rn.147393	311332	Dll4	3
8.72852	0.107019	9.69223	0.070884	1.95032	Up	0.000536934	0.0120924	BM384466	1382311_at	TRAF-interacting protein with forkhead-associated domain	Rn.136924	310877	Tifa	2
8.16681	0.115199	7.20339	0.114886	1.94992	Down	0.00217806	0.0223062	BE120389	1378324_at	Tetratricopeptide repeat domain 30B	Rn.87109	499814	Ttc30b	3
7.66639	0.194253	6.7036	0.11608	1.94907	Down	0.00625616	0.0386388	BF283621	1373036_at	Similar to Ras GTPase-activating-like protein IQGAP2	Rn.3743	364885	RGD1561455	18
8.97801	0.191287	9.93506	0.038026	1.94134	Up	0.0022198	0.0223182	AI011757	1373523_at	Fc fragment of IgG, low affinity IIIa, receptor	Rn.23977	304966	Fcgr3a	13
8.58733	0.06616	9.54437	0.063263	1.94132	Up	0.000149724	0.00553572	BE115842	1374734_at	Hypothetical protein LOC680254	Rn.204807	680254	LOC680254	13
7.14976	0.156066	6.19392	0.112023	1.93971	Down	0.0036537	0.0288117	AI072892	1375961_at	Transcribed locus	Rn.166553	-	-	3
6.93501	0.127895	7.88958	0.067492	1.938	Up	0.000831759	0.014134	AI229933	1389285_at	Transcribed locus	Rn.146354	-	-	10
8.61045	0.110245	7.66882	0.087235	1.9207	Down	0.00104553	0.0163822	AA946382	1383461_at	Similar to hypothetical protein FLJ10204	Rn.8036	362914	RGD1311362	7
4.03246	0.200369	4.97366	0.135316	1.92012	Up	0.00972799	0.0479242	BM384497	1372611_at	Similar to RIKEN cDNA 2010305A19	Rn.21005	298377	RGD1305274	5
4.76975	0.113503	3.82988	0.093909	1.91836	Down	0.00135132	0.0186328	AA859902	1378350_at	ESTs	-	-	-	-
7.00877	0.052847	6.06968	0.103279	1.91732	Down	0.000791605	0.0140452	BM387419	1389306_at	Transcribed locus, moderately similar to NP_058042.2 matrilin 2 [Mus musculus]	Rn.164409	-	-	7
3.84453	0.035634	4.77956	0.173262	1.91193	Up	0.00632067	0.0388086	AW251144	1391710_at	Non-metastatic cells 2, protein (NM23B) expressed in	Rn.927	83782	Nme2	10
10.3314	0.147541	9.39974	0.034289	1.90751	Down	0.000820594	0.014134	BG378155	1379683_at	Transmembrane protein 136	Rn.24072	315593	Tmem136	8
4.19264	0.12083	5.12378	0.117488	1.90679	Up	0.00290155	0.0256463	AW533292	1376532_at	Fibronectin type III domain containing 3B	Rn.757	294925	Fndc3b	2
5.46635	0.20221	6.39616	0.066103	1.90502	Up	0.00414492	0.03068	BG380975	1381552_at	Transcribed locus	Rn.206153	-	-	3
4.84252	0.208534	5.76908	0.113595	1.90074	Up	0.00843225	0.0444438	BF387238	1394760_at	Similar to KIAA1409 protein	Rn.43444	314401	RGD1311117	6
6.39485	0.269429	5.46953	0.028484	1.8991	Down	0.0097318	0.0479242	AW533433	1393820_at	Transcribed locus	Rn.161766	-	-	1
12.7898	0.185638	13.7136	0.067081	1.89706	Up	0.0032021	0.0270163	BG378630	1371447_at	Placenta-specific 8	Rn.2649	360914	Plac8	14
12.8424	0.09287	13.766	0.051428	1.89685	Up	0.000234731	0.00726162	AW672589	1389538_at	Nuclear factor of kappa light polypeptide gene enhancer in B-cells inhibitor, alpha	Rn.12550	25493	Nfkbia	6
8.65357	0.263258	7.73305	0.029282	1.89279	Down	0.0090981	0.0465121	U90829	1387055_at	NEDD8 activating enzyme E1 subunit 1	Rn.4279	84019	Nae1	19
10.8295	0.155451	9.91353	0.136506	1.88679	Down	0.00691208	0.0408795	AA800298	1388939_at	Collagen, type XV, alpha 1	Rn.31832	298069	Col15a1	5
7.66746	0.017261	8.58337	0.138226	1.88676	Up	0.0025512	0.024452	BI295051	1383614_at	Transcribed locus	Rn.177413	-	-	13
8.68675	0.220479	7.77587	0.096049	1.88019	Down	0.00845602	0.0444438	BE099769	1376031_at	Transcribed locus	Rn.7441	-	-	5
8.72188	0.07714	9.62985	0.08659	1.87641	Up	0.000666887	0.0135273	BI275813	1370933_at	Myosin IE	Rn.8737	25484	Myo1e	8
8.49578	0.137522	7.58895	0.044497	1.87493	Down	0.000822433	0.014134	BI278603	1399122_at	Transcribed locus	Rn.8410	-	-	2
9.92588	0.124912	9.02217	0.015304	1.87087	Down	0.000366432	0.00971648	BF395101	1374265_at	Transcribed locus	Rn.166593	-	-	2
8.44304	0.034201	7.54285	0.066908	1.86632	Down	0.000123821	0.00497965	AI176041	1377662_at	Pirin (iron-binding nuclear protein)	Rn.103685	363465	Pir	X
7.02948	0.230502	7.92723	0.034684	1.86316	Up	0.00609469	0.0385404	BF419886	1377899_at	Similar to RIKEN cDNA 2810025M15	Rn.198952	289138	RGD1304982	13
6.78086	0.101421	7.67836	0.065076	1.86283	Up	0.000544176	0.0120924	BI295501	1392579_at	Oligonucleotide/oligosaccharide-binding fold containing 2A	Rn.21433	363227	Obfc2a	9
5.28557	0.185045	6.17862	0.041012	1.85709	Up	0.00270591	0.0247324	AW434208	1383315_at	Tsukushin	Rn.8672	308843	Tsku	1
6.13111	0.099688	7.02021	0.137757	1.85202	Up	0.00464965	0.0330238	NM_022235	1387160_at	Potassium voltage-gated channel, Isk-related subfamily, gene 3	Rn.44843	63883	Kcne3	1
5.74156	0.210784	4.85337	0.079946	1.85085	Down	0.00677606	0.0403719	BF525244	1393055_at	Protein kinase N2	Rn.30325	207122	Pkn2	2
9.13043	0.142896	10.0183	0.053984	1.85047	Up	0.00124227	0.0176618	BI278589	1379039_at	chemokine-like receptor 1	-	-	-	-
6.69531	0.11084	7.58197	0.090158	1.84888	Up	0.00151175	0.019606	AI144856	1381454_at	Transcribed locus	Rn.204629	-	-	13
6.86842	0.132711	7.75381	0.04699	1.84727	Up	0.00084216	0.0142107	AI013502	1373233_at	Lipoma HMGIC fusion partner-like 2	Rn.203042	294643	Lhfpl2	2
8.33372	0.135077	9.2169	0.077811	1.84444	Up	0.00176722	0.0206004	NM_012687	1368027_at	Thromboxane A synthase 1, platelet	Rn.16283	24886	Tbxas1	4
7.32521	0.034551	8.20699	0.064827	1.84265	Up	0.000120339	0.00497965	BF394311	1384756_at	Solute carrier family 43, member 2	Rn.204988	287532	Slc43a2	10
3.83324	0.03985	4.71315	0.13474	1.84025	Up	0.00293673	0.0257685	BF282318	1392647_at	Similar to Serum amyloid A-3 protein precursor	Rn.9392	691143	LOC691143	1
5.59098	0.231876	4.7119	0.076859	1.8392	Down	0.00932842	0.047016	BF396723	1380976_at	Transcribed locus	Rn.54356	-	-	6
7.19174	0.2477	8.06606	0.038761	1.83315	Up	0.00918084	0.0468359	AA858645	1389469_at	Chromodomain helicase DNA binding protein 1-like	Rn.1478	310707	Chd1l	2
11.083	0.109871	10.2109	0.085414	1.83038	Down	0.0013963	0.0189285	BI294910	1398431_at	Carbonic anhydrase 8	Rn.22066	297814	Car8	5
10.2451	0.213126	11.1154	0.052619	1.82806	Up	0.00579811	0.0375089	BI301490	1370904_at	Major histocompatibility complex, class II, DM alpha	Rn.35809	294274	Hla-dma	20
9.49541	0.139166	8.62578	0.077954	1.82719	Down	0.00206004	0.021995	AI409904	1374542_at	Transcribed locus	Rn.1325	-	-	20
3.51301	0.101046	2.64913	0.156356	1.81992	Down	0.00811432	0.0434711	AI170346	1370889_at	Cytochrome P450, family 4, subfamily v, polypeptide 3	Rn.201722	266761	Cyp4v3	16
12.0546	0.085157	11.1907	0.090724	1.81991	Down	0.00111684	0.0168433	BI285485	1371732_at	Dermatopontin	Rn.8396	289178	Dpt	13
9.42351	0.100235	10.2812	0.069928	1.81219	Up	0.000764562	0.0137214	AI548256	1379483_at	Transcribed locus	Rn.165893	-	-	4
8.17976	0.209929	9.03739	0.064801	1.81206	Up	0.00654842	0.0395033	BI293985	1384148_at	RAB20, member RAS oncogene family	Rn.140755	689377	Rab20	16
8.80613	0.198463	9.66243	0.050938	1.81039	Up	0.00468398	0.0330727	BI291842	1378586_at	Cytokine inducible SH2-containing protein	Rn.14523	83681	Cish	8
10.4273	0.097145	11.2818	0.032006	1.80812	Up	0.000215281	0.00686873	AI137294	1373496_at	Makorin ring finger protein 1	Rn.101798	296988	Mkrn1	4
7.48133	0.146679	6.6277	0.106184	1.80704	Down	0.00463146	0.0330238	AW524834	1395471_at	Transcribed locus	Rn.34102	-	-	13
8.95488	0.213104	9.80318	0.088658	1.80038	Up	0.00934826	0.047016	BM391631	1393038_at	Fc fragment of IgG, high affinity Ia, receptor (CD64)	Rn.16643	295279	Fcgr1a	2
10.0234	0.135489	9.17999	0.074324	1.79427	Down	0.00202262	0.0218874	AI234287	1375983_at	MAM domain containing 2	Rn.23790	309410	Mamdc2	1
10.7379	0.040018	11.5772	0.061715	1.78928	Up	0.000138439	0.00538796	BI288701	1386994_at	B-cell translocation gene 2, anti-proliferative	Rn.27923	29619	Btg2	13
8.49594	0.211607	9.33435	0.059934	1.78808	Up	0.00704746	0.041222	AI412018	1372548_at	Cryptochrome 2 (photolyase-like)	Rn.21150	170917	Cry2	3
6.9859	0.214912	6.14875	0.049005	1.78652	Down	0.00682114	0.0405404	BI299169	1383934_at	Transcribed locus	Rn.28721	-	-	X
9.46481	0.075788	8.62791	0.127274	1.7862	Down	0.00370147	0.0290933	AA964250	1375212_at	Ankyrin repeat domain 52	Rn.8972	362811	Ankrd52	7
4.50899	0.067072	5.34412	0.081992	1.78401	Up	0.000686665	0.0136485	AW524543	1378645_at	Transcribed locus	Rn.147493	-	-	4
6.51751	0.065331	7.35045	0.038736	1.78131	Up	8.09365e-05	0.00399768	AI177134	1388911_at	Primase, DNA, polypeptide 2	Rn.11846	301323	Prim2	9
9.07835	0.22359	9.91029	0.039567	1.78008	Up	0.00761208	0.0422513	NM_053850	1368164_at	Biliverdin reductase A	Rn.9865	116599	Blvra	3
8.64631	0.232709	7.81555	0.040984	1.77863	Down	0.0089932	0.0460735	BE117215	1380121_at	NIMA (never in mitosis gene a)-related kinase 7	Rn.3649	360850	Nek7	13
10.511	0.172463	9.68163	0.074378	1.77687	Down	0.00444744	0.0322272	AI172274	1374527_at	Enoyl Coenzyme A hydratase domain containing 2	Rn.1408	298381	Echdc2	5
5.29585	0.155485	6.12281	0.052915	1.77394	Up	0.00226982	0.0227265	BF390450	1382267_at	Four jointed box 1 (Drosophila)	Rn.93503	366140	Fjx1	3
2.80008	0.091548	3.62629	0.154583	1.77302	Up	0.00876807	0.0453048	BE117343	1396209_at	Mitochondrial carrier triple repeat 1-like	Rn.217078	679135	Mcart1l	X
6.83642	0.110427	7.66214	0.067886	1.77242	Up	0.00108712	0.0167084	NM_012945	1368983_at	Heparin-binding EGF-like growth factor	Rn.10148	25433	Hbegf	18
9.83777	0.107578	9.01211	0.099739	1.77234	Down	0.00258249	0.0244962	BF419646	1376755_at	Retinoic acid receptor, beta	Rn.220045	24706	Rarb	15
8.26917	0.208574	9.08794	0.048883	1.7639	Up	0.00667937	0.0399933	BE120370	1384393_at	Transcribed locus	Rn.171726	-	-	2
4.40655	0.207016	3.59204	0.072635	1.75871	Down	0.00838726	0.0444438	BG666454	1383805_at	Transcribed locus	Rn.23142	-	-	2
7.43659	0.06774	8.2509	0.045903	1.75846	Up	0.000143336	0.00549	NM_031130	1387571_at	Nuclear receptor subfamily 2, group F, member 1	Rn.89710	81808	Nr2f1	2
10.0024	0.041451	10.8152	0.074247	1.7566	Up	0.000349558	0.00969522	AI176320	1373416_at	Fibronectin type III domain containing 3B	Rn.757	294925	Fndc3b	2
6.06716	0.150993	6.87883	0.067832	1.75524	Up	0.00288785	0.025619	BE120656	1383028_at	Similar to CDV-3B	Rn.8104	315970	LOC315970	8
2.95292	0.103485	3.76354	0.11499	1.75396	Up	0.00401299	0.0300725	AA997437	1370380_s_at	Nuclear receptor subfamily 2, group F, member 6	Rn.25840	245980	Nr2f6	16
8.31952	0.084828	7.51919	0.113211	1.74149	Down	0.00324645	0.0270974	NM_031775	1368305_at	Caspase 6	Rn.88160	83584	Casp6	2
6.00703	0.048294	5.20902	0.049097	1.7387	Down	9.57999e-05	0.00434661	AA957033	1379558_at	Similar to zinc finger protein 455	Rn.9167	680200	LOC680200	17
10.0592	0.056676	9.26161	0.042191	1.73822	Down	8.41213e-05	0.00405969	AA891356	1385088_at	Hypothetical LOC304650	Rn.40355	304650	RGD1310262	19
8.3856	0.124473	9.18285	0.055352	1.73778	Up	0.00130443	0.0181941	NM_012793	1368253_at	Guanidinoacetate N-methyltransferase	Rn.33890	25257	Gamt	7
7.55583	0.208149	8.35229	0.060448	1.73684	Up	0.00824395	0.0440103	NM_024134	1369590_a_at	DNA-damage inducible transcript 3	Rn.11183	29467	Ddit3	7
7.1403	0.075228	6.34516	0.12856	1.73524	Down	0.004756	0.0330727	NM_013217	1387392_at	Myeloid/lymphoid or mixed-lineage leukemia (trithorax homolog, Drosophila); translocated to, 4	Rn.58	26955	Mllt4	1
11.8524	0.054378	12.6457	0.054904	1.73306	Up	0.000170721	0.00571661	NM_053713	1387260_at	Kruppel-like factor 4 (gut)	Rn.7719	114505	Klf4	5
7.14543	0.201874	6.35271	0.054571	1.73234	Down	0.00712803	0.041222	AW524407	1377046_at	Ankyrin repeat domain 6	Rn.45844	500430	Ankrd6	5
7.67543	0.154273	8.46663	0.008869	1.73051	Up	0.00170218	0.0203056	AW141143	1383067_a_at	Deoxythymidylate kinase (thymidylate kinase)	Rn.95	301622	Dtymk	9
8.36312	0.096145	9.15371	0.11966	1.72979	Up	0.00465316	0.0330238	AI012419	1373513_at	Transcribed locus	Rn.163737	-	-	15
7.27216	0.12983	8.06198	0.011997	1.72885	Up	0.000800007	0.0140906	AI170948	1390571_at	G protein-coupled receptor 4	Rn.23364	308408	Gpr4	1
8.02547	0.140453	8.81325	0.101626	1.72641	Up	0.00540675	0.035842	AB066224	1368391_at	Solute carrier family 7 (cationic amino acid transporter, y+ system), member 1	Rn.9439	25648	Slc7a1	12
7.92005	0.176342	8.70712	0.037503	1.72557	Up	0.0037428	0.0291303	BI275245	1378387_at	TERF1 (TRF1)-interacting nuclear factor 2	Rn.107132	290232	Tinf2	15
5.18672	0.107546	5.96785	0.074446	1.71847	Up	0.00158941	0.0199411	BF392982	1377744_at	Transcribed locus	Rn.37275	-	-	18
9.99804	0.136359	9.21883	0.101287	1.71619	Down	0.00529323	0.0354275	NM_012960	1368470_at	Gamma-glutamyl hydrolase	Rn.10260	25455	Ggh	5
9.45767	0.201132	10.235	0.055183	1.71392	Up	0.00766933	0.0422513	BI289762	1390174_at	Transcribed locus, strongly similar to NP_001020912.1 echinoderm microtubule associated protein like 1 [Rattus norvegicus]	Rn.216583	-	-	*
11.267	0.181725	10.4949	0.031659	1.70766	Down	0.00435879	0.0318522	AI407930	1372857_at	Protein kinase C and casein kinase substrate in neurons 2	Rn.17106	124461	Pacsin2	7
9.44802	0.122034	10.2166	0.060163	1.70356	Up	0.00162292	0.0199553	BI288729	1379790_at	Delta-like 4 (Drosophila)	Rn.147393	311332	Dll4	3
10.3493	0.130289	11.115	0.107555	1.7002	Up	0.00600398	0.0381253	BE113920	1370224_at	Signal transducer and activator of transcription 3	Rn.10247	25125	Stat3	10
7.93851	0.040196	8.70168	0.070992	1.69722	Up	0.000384324	0.00971791	BI286123	1378552_at	Transcribed locus, strongly similar to XP_232732.4 PREDICTED: similar to mitogen-activated protein kinase kinase kinase 6 [Ra	Rn.106759	-	-	5
10.1959	0.165624	10.9584	0.069225	1.69638	Up	0.00516536	0.0353088	NM_053619	1368742_at	Complement component 5a receptor 1	Rn.10680	113959	C5ar1	1
7.67179	0.162932	6.90998	0.107104	1.69562	Down	0.00941919	0.0470569	BE118653	1392274_at	Transcribed locus	Rn.18332	-	-	2
2.71823	0.133145	3.47959	0.112497	1.69509	Up	0.00711175	0.041222	BF386446	1381218_at	Transcribed locus	Rn.203718	-	-	10
8.67331	0.105611	9.42938	0.109032	1.68888	Up	0.00473482	0.0330727	BG380279	1375672_at	Transcribed locus	Rn.106882	-	-	10
9.18776	0.099076	8.43292	0.104555	1.68745	Down	0.00387055	0.0293699	NM_012634	1398262_at	Phosphoribosyl pyrophosphate synthetase 2	Rn.11320	24689	Prps2	X
5.7848	0.071916	5.03165	0.134663	1.68546	Down	0.0068792	0.0407851	AI136555	1370962_at	Castration induced prostatic apoptosis-related protein 1	Rn.127830	286894	Cipar1	14
8.53791	0.092937	9.29092	0.028094	1.6853	Up	0.000297355	0.00875022	NM_022947	1367997_at	ClpB caseinolytic peptidase B homolog (E. coli)	Rn.37542	65041	Clpb	1
7.73046	0.126788	6.98043	0.037948	1.68184	Down	0.0012765	0.0180128	BM385941	1389550_at	Transcribed locus	Rn.203538	-	-	5
10.884	0.115151	10.1407	0.11849	1.67392	Down	0.00722824	0.041222	BM390462	1383165_at	Similar to KIAA1324 protein	Rn.22751	362019	RGD1310209	2
11.5522	0.128284	12.2946	0.057664	1.67289	Up	0.00208768	0.0220947	NM_013197	1367985_at	Aminolevulinate, delta-, synthase 2	Rn.32517	25748	Alas2	X
3.33647	0.044376	4.07875	0.09967	1.67282	Up	0.00184101	0.0208965	AI030641	1385835_at	Plexin domain containing 1	Rn.18110	303505	Plxdc1	10
13.2597	0.160616	12.5182	0.080988	1.67188	Down	0.0064441	0.0390694	NM_016994	1368000_at	Complement component 3	Rn.11378	24232	C3	9
9.61892	0.0185	8.88471	0.09364	1.66349	Down	0.00123147	0.0176618	BE098191	1383848_at	Adrenergic, beta-1-, receptor	Rn.87064	24925	Adrb1	1
6.07988	0.157439	5.34589	0.040858	1.66323	Down	0.00337879	0.0276373	AI137471	1372690_at	Reticulon 4 receptor-like 1	Rn.22361	303311	Rtn4rl1	10
9.26941	0.079213	10.0032	0.063972	1.66298	Up	0.000758443	0.0137214	AI228292	1373443_a_at	Ankyrin repeat, family A (RFXANK-like), 2	Rn.161759	294679	Ankra2	2
6.64714	0.083044	5.91341	0.123113	1.66293	Down	0.00613325	0.0385404	AI176677	1376409_at	RAB23, member RAS oncogene family	Rn.24441	367242	Rab23	9
6.3935	0.063125	7.12706	0.080032	1.66274	Up	0.00107196	0.01668	AI639044	1376500_at	F-box only protein 23	Rn.39086	306771	Fbxo23	17
4.85449	0.168312	5.58529	0.044453	1.65956	Up	0.00462687	0.0330238	BF396135	1396521_at	StAR-related lipid transfer (START) domain containing 4	Rn.163775	291699	Stard4	18
7.53322	0.051272	6.80498	0.07454	1.65662	Down	0.000697975	0.0136485	BI282819	1383542_at	Transcribed locus	Rn.32156	-	-	3
7.26867	0.108027	6.5407	0.059949	1.6563	Down	0.00144471	0.0191543	AI715145	1383854_at	Transcribed locus	Rn.41305	-	-	3
7.81701	0.14194	8.54406	0.057846	1.65525	Up	0.00318079	0.0269307	AW522786	1378887_at	Transcribed locus	Rn.32437	-	-	1
4.58277	0.18248	3.85691	0.045444	1.65388	Down	0.00649287	0.0392664	BI279384	1394577_at	Transcribed locus	Rn.146573	-	-	13
12.9029	0.117896	13.6274	0.040842	1.65229	Up	0.00120393	0.0173968	NM_024125	1387087_at	CCAAT/enhancer binding protein (C/EBP), beta	Rn.6479	24253	Cebpb	3
9.41299	0.044791	8.68962	0.027468	1.65103	Down	2.73829e-05	0.00254134	AI412864	1389298_at	Transcribed locus	Rn.199100	-	-	1
8.12405	0.115095	7.401	0.103353	1.65066	Down	0.00560586	0.0365108	AW917627	1397698_at	Transcribed locus	Rn.156574	-	-	9
7.40812	0.119338	6.68666	0.098256	1.64884	Down	0.00530018	0.0354275	BE117189	1393718_at	Transcribed locus	Rn.199875	-	-	1
9.03705	0.146109	9.75631	0.061838	1.64634	Up	0.00393786	0.0296939	BI281946	1379295_at	Guanine nucleotide binding protein (G protein), gamma transducing activity polypeptide 2	Rn.37315	690825	Gngt2	10
8.41357	0.176237	9.13271	0.063787	1.64621	Up	0.0074184	0.0417263	AA848944	1379584_at	Transcribed locus	Rn.164418	-	-	4
10.1088	0.092266	9.38992	0.117072	1.64586	Down	0.00620835	0.0386388	AA848842	1380249_at	ESTs	-	-	-	-
8.51453	0.14483	9.22519	0.058016	1.63656	Up	0.00376086	0.0291303	BF393825	1389553_at	C-type lectin domain family 4, member a3	Rn.137522	362431	Clec4a3	4
10.0854	0.146922	10.7954	0.039674	1.63574	Up	0.00295313	0.0258185	BF283772	1372853_at	V-rel reticuloendotheliosis viral oncogene homolog A (avian)	Rn.19480	309165	Rela	1
5.42073	0.082215	4.71263	0.097681	1.63365	Down	0.00328596	0.0271542	AI059580	1385787_at	Ring finger protein 141	Rn.127990	308900	rnf141	1
8.20626	0.065336	7.49887	0.046093	1.63286	Down	0.000259808	0.00783645	AA925118	1373997_at	Transcribed locus	Rn.8670	-	-	4
7.20395	0.036666	6.49731	0.038078	1.632	Down	4.86711e-05	0.00335553	BE105855	1391430_at	Cytochrome b5 reductase 2	Rn.16198	365345	Cyb5r2	1
7.11618	0.039665	7.82217	0.114077	1.63126	Up	0.00383727	0.0293017	BF389287	1378889_at	Transcribed locus	Rn.129590	-	-	19
7.9148	0.044053	8.62004	0.112882	1.63042	Up	0.00380234	0.0292583	BM390182	1373173_at	Transcribed locus	Rn.140662	-	-	12
10.2916	0.16205	9.58817	0.076671	1.62839	Down	0.00762723	0.0422513	BI274617	1374430_at	Glyoxalase domain containing 4	Rn.24630	363644	Glod4	10
7.29012	0.062201	6.58774	0.108146	1.62719	Down	0.00381947	0.0292583	AW253391	1372324_at	Zinc finger, HIT type 3	Rn.203850	497975	Znhit3	10
8.80903	0.141812	8.10768	0.092776	1.62603	Down	0.00743593	0.0417277	BI277596	1376134_at	Translation initiation factor eIF-2B subunit alpha/beta/delta-like protein	Rn.16390	288912	RGD1307789	19
4.54615	0.196314	3.84512	0.040997	1.62567	Down	0.00941598	0.0470569	BF404542	1396979_at	Similar to RIKEN cDNA 4930555I21	Rn.211002	500566	MGC114440	5
11.6434	0.105508	12.3398	0.06691	1.62039	Up	0.00203181	0.0218874	BF285187	1389355_at	Immediate early response 5	Rn.8590	498256	Ier5	13
9.56695	0.12819	8.87114	0.099375	1.6198	Down	0.00720793	0.041222	BI274436	1393109_at	CDNA clone IMAGE:7302574	Rn.7699	-	-	2
7.06134	0.132469	7.75629	0.101794	1.61883	Up	0.00812416	0.0434711	BE117266	1394705_at	Transcribed locus	Rn.69463	-	-	12
12.7335	0.115833	13.4276	0.042672	1.61788	Up	0.00142844	0.0190433	BI279526	1370383_s_at	RT1 class II, locus Db1	Rn.33311	294270	RT1-Db1	20
11.227	0.092762	11.921	0.120604	1.61778	Up	0.00792023	0.0428793	BG373817	1370204_at	FGF receptor activating protein 1	Rn.94200	116675	Frag1	1
6.99238	0.066042	6.29998	0.115397	1.61597	Down	0.00533375	0.0354573	BF393724	1381509_at	Neighbor of Brca1 gene 1	Rn.94975	303554	Nbr1	10
10.0593	0.11782	10.7486	0.063708	1.61255	Up	0.00259885	0.0244962	AW520453	1397174_at	Transcribed locus	Rn.166299	-	-	12
7.81386	0.18616	7.12516	0.034381	1.61183	Down	0.00787665	0.0428793	NM_031329	1398281_at	Occludin	Rn.31429	83497	Ocln	2
4.56792	0.106231	3.88014	0.026159	1.61081	Down	0.000751488	0.0137214	BF399398	1393305_at	Transcribed locus, strongly similar to NP_001074493.1 SET domain, bifurcated 2 [Mus musculus]	Rn.141376	-	-	15
6.82885	0.182212	6.14224	0.032788	1.6095	Down	0.00725777	0.041222	AW531489	1383719_at	Microtubule-associated protein 7	Rn.23807	293016	Map7	1
6.4957	0.113884	7.18218	0.080317	1.60935	Up	0.00376654	0.0291303	AA817990	1373001_at	Coiled-coil-helix-coiled-coil-helix domain containing 4	Rn.16427	312559	Chchd4	4
8.54604	0.084759	9.23036	0.123785	1.60695	Up	0.00844629	0.0444438	BE109002	1378156_at	Similar to cystin 1	Rn.17018	690489	LOC690489	6
7.42388	0.033654	6.74026	0.109126	1.60617	Down	0.00354611	0.0284278	U68726	1371056_at	Neogenin homolog 1 (chicken)	Rn.10667	81735	Neo1	8
7.68783	0.167603	8.37011	0.062222	1.60467	Up	0.00765801	0.0422513	AI102576	1373091_at	Pleiomorphic adenoma gene-like 2	Rn.107493	296281	Plagl2	3
9.10629	0.179156	8.4253	0.044981	1.60323	Down	0.00785407	0.0428775	BF396759	1389602_at	Transcribed locus	Rn.25416	-	-	4
9.6324	0.134202	8.95325	0.09288	1.60119	Down	0.00755144	0.0422513	BI279587	1388921_at	Transcribed locus	Rn.24778	-	-	7
6.75728	0.071241	7.43436	0.058415	1.5989	Up	0.000700921	0.0136485	AI179878	1382794_at	ESTs	-	-	-	-
7.07067	0.138673	6.39392	0.064449	1.59853	Down	0.00457549	0.0329572	AW526268	1380100_at	Transcribed locus	Rn.23142	-	-	2
10.064	0.145564	10.7385	0.079906	1.59597	Up	0.0071925	0.041222	X57523	1388149_at	Transporter 1, ATP-binding cassette, sub-family B (MDR/TAP)	Rn.10763	24811	Tap1	20
11.5124	0.076103	10.8386	0.118366	1.59526	Down	0.00715716	0.041222	AI101171	1373734_at	Solute carrier organic anion transporter family, member 3a1	Rn.102164	140915	Slco3a1	1
9.92501	0.091855	9.25172	0.091482	1.59471	Down	0.00386084	0.0293699	BM389287	1370501_at	Ubiquitin-conjugating enzyme E2G 1 (UBC7 homolog, C. elegans)	Rn.163149	64631	Ube2g1	10
4.66798	0.165739	3.99533	0.06907	1.59399	Down	0.00866345	0.0449568	AA891634	1392778_at	Transcribed locus, weakly similar to XP_001056676.1 PREDICTED: similar to Discs large homolog 5 (Placenta and prostate DLG) (	Rn.14700	-	-	7
2.89854	0.099276	3.5711	0.105027	1.5939	Up	0.00640209	0.0390459	AI549576	1398519_at	Transcribed locus	Rn.41974	-	-	4
7.78706	0.097085	7.1146	0.08355	1.59379	Down	0.00331055	0.0271713	AI711244	1387785_at	Myotrophin	Rn.3239	79215	Mtpn	4
7.49614	0.171048	6.82615	0.072488	1.59106	Down	0.0101642	0.0496481	AA996697	1384122_at	Transcribed locus	Rn.12373	-	-	11
8.71313	0.137558	9.38289	0.012272	1.59081	Up	0.0021912	0.0223062	BI303989	1393799_at	Unc-5 homolog B (C. elegans)	Rn.34617	60630	Unc5b	20
9.94497	0.049129	9.27546	0.097543	1.59053	Down	0.00279281	0.0249642	BI289103	1376117_at	Solute carrier family 44, member 4	Rn.27480	294255	Slc44a4	20
5.62157	0.112007	6.29069	0.046347	1.5901	Up	0.00163744	0.0199553	AF023090	1372293_at	Similar to RIKEN cDNA 1110038F21	-	-	-	-
2.83869	0.100079	3.50728	0.018058	1.58952	Up	0.000576366	0.0123017	BM389467	1376279_at	Processing of precursor 1, ribonuclease P/MRP subunit (S. cerevisiae)	Rn.22746	315045	Pop1	7
6.00497	0.126285	6.67353	0.058683	1.58949	Up	0.00322377	0.0270974	AI411699	1395184_at	C-type lectin domain family 12, member A	-	-	-	-
12.1201	0.059828	11.4553	0.118362	1.58538	Down	0.00657774	0.0395812	M28241	1386985_at	Glutathione S-transferase mu 1	Rn.202944	24423	Gstm1	2
7.14057	0.076933	6.4766	0.125191	1.58444	Down	0.00925429	0.047016	BF406641	1377301_at	Transcribed locus	Rn.161322	-	-	13
9.97754	0.142185	9.31443	0.063222	1.5835	Down	0.00524817	0.0354275	AA926368	1377814_at	Transcribed locus, strongly similar to XP_341639.3 PREDICTED: hypothetical protein [Rattus norvegicus]	Rn.13040	-	-	19
5.32785	0.108956	5.99062	0.030611	1.58312	Up	0.00107836	0.01668	AW526109	1380141_at	NOL1/NOP2/Sun domain family, member 4	Rn.49080	298426	Nsun4	5
5.81938	0.168504	5.16527	0.063249	1.57364	Down	0.00937202	0.047016	AA850867	1374683_at	Sarcoglycan, gamma (dystrophin-associated glycoprotein)	Rn.7061	305941	Sgcg	15
9.88838	0.094731	10.5418	0.032783	1.57286	Up	0.000707032	0.0136485	BI274837	1379325_at	Makorin ring finger protein 1	Rn.101798	296988	Mkrn1	4
10.6401	0.138335	11.2932	0.029417	1.57253	Up	0.00293366	0.0257685	NM_053359	1367945_at	ATX1 antioxidant protein 1 homolog (yeast)	Rn.11992	84355	Atox1	10
6.77407	0.130737	7.426	0.073206	1.57126	Up	0.00547062	0.036166	BI295116	1383104_at	Similar to RIKEN cDNA 1810020D17	Rn.145188	361606	RGD1561459	1
10.1829	0.154489	9.53198	0.03095	1.57021	Down	0.00469213	0.0330727	BG374559	1388799_at	Kelch-like 7 (Drosophila)	Rn.8854	362303	Klhl7	4
5.73333	0.074811	6.38065	0.005419	1.56625	Up	0.000149163	0.00553572	BE112294	1385791_at	Villin-like	Rn.52066	301057	Vill	8
4.36833	0.01726	5.01539	0.100714	1.56597	Up	0.00296524	0.0258308	BF394767	1397484_at	Dynein, axonemal, light chain 1	Rn.156856	685664	Dnal1	6
9.63099	0.141837	10.2716	0.050035	1.55901	Up	0.00475358	0.0330727	BM385109	1370906_at	Branched chain keto acid dehydrogenase E1, beta polypeptide	Rn.15623	29711	Bckdhb	8
7.76777	0.082796	7.12791	0.084006	1.55818	Down	0.00324127	0.0270974	AI137618	1377299_at	Nuclear autoantigenic sperm protein (histone-binding)	Rn.48344	298441	Nasp	5
6.56253	0.166493	5.92528	0.059039	1.55536	Down	0.00945313	0.0471289	AI176825	1390252_at	X-prolyl aminopeptidase (aminopeptidase P) 3, putative	Rn.19478	685823	Xpnpep3	7
5.70994	0.089	6.34344	0.079717	1.55132	Up	0.00326762	0.0270974	BE115058	1376162_at	Transcribed locus	Rn.205506	-	-	20
4.97547	0.020678	4.34497	0.110522	1.54809	Down	0.00497195	0.034278	AW141967	1384356_at	Family with sequence similarity 151, member B	Rn.115871	499507	Fam151b	2
7.88114	0.035929	8.50904	0.109351	1.54531	Up	0.00521006	0.0353688	AI137602	1377955_at	CDNA clone IMAGE:7383152	Rn.18207	-	-	12
5.648	0.113338	6.27538	0.051145	1.54476	Up	0.00255363	0.024452	BE102202	1383493_at	Transcribed locus	Rn.167298	-	-	Un
10.7399	0.0605	11.3664	0.041101	1.54376	Up	0.000294213	0.00875022	BM388911	1373204_at	Transmembrane protein 176A	Rn.17071	297077	Tmem176a	4
11.2415	0.112449	10.6159	0.010205	1.54286	Down	0.001204	0.0173968	AW523626	1383403_at	ESTs	-	-	-	-
9.46481	0.090334	8.84336	0.03366	1.53843	Down	0.00076767	0.0137214	BG379401	1381065_at	Hypothetical protein LOC499120	Rn.55566	499120	LOC499120	1
7.38131	0.119764	6.76106	0.042203	1.53714	Down	0.00262958	0.0246443	BG377996	1385014_at	Nudix (nucleoside diphosphate linked moiety X)-type motif 11	Rn.153531	680248	Nudt11	X
8.49394	0.103198	9.11373	0.020605	1.53665	Up	0.000974079	0.0156697	BG375054	1377656_at	MAK16 homolog (S. cerevisiae)	Rn.160904	306526	Mak16	16
11.1606	0.161072	11.7791	0.035179	1.53522	Up	0.00712303	0.041222	AI177292	1383131_at	Integrin beta 2	Rn.42962	309684	Itgb2	20
8.93744	0.111822	8.32022	0.035229	1.53391	Down	0.00181053	0.0207052	AI555457	1398354_at	Catenin (cadherin associated protein), alpha-like 1	Rn.33021	298019	Ctnnal1	5
10.1006	0.114705	9.48449	0.048932	1.53277	Down	0.00272096	0.0247761	BM389139	1374323_at	BRCA2 and CDKN1A interacting protein	Rn.154691	361666	Bccip	1
6.15775	0.017891	6.77356	0.088751	1.53242	Up	0.00213838	0.0221455	AI029288	1397473_at	Distrobrevin binding protein 1	Rn.187290	641528	Dtnbp1	17
7.04645	0.077389	6.43155	0.099561	1.53145	Down	0.00597817	0.0380615	U17260	1387187_a_at	N-acetyltransferase 1 (arylamine N-acetyltransferase)	Rn.37420	116631	Nat1	16
6.67426	0.060369	6.05987	0.058416	1.53091	Down	0.00081712	0.014134	AJ299017	1371112_at	ret proto-oncogene	-	24716	-	-
9.65121	0.036868	10.2652	0.045011	1.53046	Up	0.000172943	0.00571661	AI407755	1377696_at	Mesoderm development candidate 1	Rn.162446	308795	Mesdc1	1
9.00053	0.16877	8.38714	0.01887	1.52985	Down	0.00778363	0.0427834	AB044285	1368023_at	Quiescin Q6 sulfhydryl oxidase 1	Rn.44920	84491	Qsox1	13
6.93211	0.146664	7.54453	0.071499	1.52882	Up	0.00927313	0.047016	AI175848	1380060_at	Topoisomerase (DNA) I, mitochondrial	Rn.31307	300029	Top1mt	7
8.2027	0.065542	7.59144	0.069232	1.5276	Down	0.00159237	0.0199411	D30795	1368975_at	CD38 molecule	Rn.11414	25668	Cd38	14
7.31258	0.063015	7.92298	0.048574	1.52668	Up	0.000546239	0.0120924	BF411339	1377673_at	Transcribed locus	Rn.199277	-	-	6
7.61348	0.174846	7.00459	0.028492	1.52508	Down	0.00976778	0.0480033	BI275184	1373398_at	Tripartite motif-containing 37	Rn.9335	360592	Trim37	10
9.05966	0.038892	8.45158	0.088724	1.52423	Down	0.00264521	0.0246443	AA923980	1382148_at	Transcribed locus	Rn.24639	-	-	2
10.6559	0.120908	11.2604	0.058676	1.52039	Up	0.00437272	0.0318522	AF029241	1388164_at	RT1 class Ib, locus Aw2	Rn.196348	24737	RT1-Aw2	20
5.68044	0.156999	6.28428	0.044137	1.51975	Up	0.00792548	0.0428793	BE104800	1382029_at	Similar to CDNA sequence BC017647	Rn.19152	497960	RGD1566149	10
10.7458	0.151666	10.1422	0.062682	1.51949	Down	0.00929424	0.047016	BF284303	1367538_at	ESTs	-	-	-	-
4.88828	0.087755	4.28527	0.045146	1.51888	Down	0.00116665	0.0172714	AW919982	1379276_at	Transcribed locus	Rn.203259	-	-	4
8.55875	0.104031	7.95955	0.033487	1.51488	Down	0.0015194	0.019606	AA998207	1391456_at	Junctional adhesion molecule 3	Rn.104684	315509	Jam3	8
9.11727	0.165223	9.71415	0.033248	1.51245	Up	0.00888435	0.0456126	AW253242	1389368_at	Cnksr family member 3	Rn.137681	308113	Cnksr3	1
6.15381	0.021355	6.75007	0.090577	1.51179	Up	0.00274156	0.0248699	AW530361	1395236_at	Protein phosphatase 1, regulatory (inhibitor) subunit 3C	Rn.162528	309513	Ppp1r3c	1
10.4587	0.092848	11.0547	0.066726	1.51151	Up	0.00298809	0.0258541	AA817785	1383488_at	similar to Forkhead box protein F1 (Forkhead-related protein FKHL5) (Forkhead-related transcription factor 1) (FREAC-1) (Hepatocyte nuclear factor 3 forkhead homolog 8) (HFH-8)	-	-	-	-
8.84367	0.076379	8.25015	0.037375	1.50893	Down	0.000612276	0.0127364	AI232643	1389622_at	Solute carrier family 25, member 13 (citrin)	Rn.14686	362322	Slc25a13	4
2.05063	0.147814	2.64186	0.04985	1.50653	Up	0.00760629	0.0422513	NM_130824	1368781_at	RAS guanyl releasing protein 4	Rn.213071	170668	Rasgrp4	1
9.22218	0.125001	9.81269	0.079596	1.50578	Up	0.00852404	0.0445206	NM_016988	1367906_at	Acid phosphatase 2, lysosomal	Rn.9816	24162	Acp2	3
8.26126	0.035426	8.85174	0.076707	1.50575	Up	0.00161149	0.0199411	BI275982	1374082_at	Similar to PRO1853 homolog	Rn.27740	298748	RGD1311578	6
6.77158	0.084688	6.18224	0.051518	1.50456	Down	0.00147679	0.019434	BM387460	1373118_at	Similar to Protein KIAA1543	Rn.24684	689074	rCG_58914	12
4.0875	0.142457	3.50023	0.068109	1.5024	Down	0.00952336	0.0471866	BI282175	1380024_at	Transcribed locus	Rn.177202	-	-	10
8.27647	0.072352	8.86244	0.048412	1.50105	Up	0.000898234	0.0147799	AA848795	1371795_at	Transcribed locus	Rn.163635	-	-	19
Up Regulated:	311
Down Regulated:	185
Suppl 2B, 2-hr Severe PE vs Vehicle
Group 1: 2-hr Vehicle
Group 2: 2-hr Severe PE
Statistics: T-test, 1.5-fold expression threshold, p < 0.05
Correction: Benjamini and Hochberg (B&H)
Data Transformation: Log Transformed
Probesets:	146 Up	31 Down	177 Total
Veh mean	Veh SEM	Severe mean	Severe SEM	2│Severe-Veh│	Dir	p-value	B & H	Gene Id	Affy ID	Gene Name	UG Cluster	LocusLink	Off Sym	Chrom
2.26042	0.327546	8.62907	0.30289	82.6335	Up	3.21083e-05	0.00579555	NM_053647	1368760_at	Chemokine (C-X-C motif) ligand 2	Rn.10230	114105	Cxcl2	14
3.83618	0.010565	9.51869	0.744346	51.358	Up	0.0013309	0.0291185	BF391820	1373777_at	Transcribed locus	Rn.1141	-	-	13
6.50562	0.48204	11.6128	0.383195	34.4684	Up	0.00038827	0.0182825	NM_031530	1367973_at	Chemokine (C-C motif) ligand 2	Rn.4772	24770	Ccl2	10
4.09851	0.239483	8.9446	0.129459	28.7621	Up	7.04097e-06	0.00319096	NM_031628	1369067_at	Nuclear receptor subfamily 4, group A, member 3	Rn.62694	58853	Nr4a3	5
9.4044	0.146972	13.8858	0.247324	22.3376	Up	3.20891e-05	0.00579555	NM_031971	1368247_at	Heat shock 70kD protein 1A	Rn.1950	24472	Hspa1a	20
2.94587	0.015098	7.37125	0.113305	21.4868	Up	4.90241e-07	0.00106186	NM_012620	1368519_at	Serine (or cysteine) peptidase inhibitor, clade E, member 1	Rn.29367	24617	Serpine1	12
6.55539	0.103763	10.9209	0.296651	20.6134	Up	6.88236e-05	0.00778732	AA964492	1392791_at	Transcribed locus	Rn.203676	-	-	15
9.30339	0.238499	13.2436	0.155042	15.3507	Up	2.78104e-05	0.00579555	NM_012551	1368321_at	Early growth response 1	Rn.9096	24330	Egr1	18
7.00491	0.263536	10.7765	0.143646	13.6572	Up	3.92611e-05	0.00654151	NM_012912	1369268_at	Activating transcription factor 3	Rn.9664	25389	Atf3	13
4.02577	0.039764	7.61736	0.289033	12.0553	Up	0.000138191	0.0119729	AI229218	1375052_at	Family with sequence similarity 148, member B	Rn.102780	501015	Fam148b	8
2.16398	0.232509	5.56897	0.28227	10.5926	Up	0.000312869	0.0165286	NM_012953	1368489_at	Fos-like antigen 1	Rn.11306	25445	Fosl1	1
8.82709	0.315459	12.1545	0.068036	10.0381	Up	6.92352e-05	0.00778732	BF415939	1375043_at	FBJ osteosarcoma oncogene	Rn.103750	314322	Fos	6
4.60025	0.349436	7.90368	0.27666	9.87258	Up	0.000655357	0.0220453	BF522317	1373759_at	Transcribed locus	Rn.32994	-	-	1
7.17757	0.080187	10.3716	0.214488	9.15188	Up	6.62719e-05	0.00778732	D83508	1387306_a_at	Early growth response 2	Rn.89235	114090	Egr2	20
7.94615	0.349796	11.1153	0.31636	8.9955	Up	0.00114397	0.0281573	U22414	1369815_at	Chemokine (C-C motif) ligand 3	Rn.10139	25542	Ccl3	10
10.3197	0.102205	13.4548	0.259174	8.78515	Up	0.000184002	0.0140411	BI278231	1370912_at	heat shock 70kD protein 1B (mapped)	-	-	-	-
4.03276	0.208008	7.00986	0.298307	7.87402	Up	0.000640019	0.0220453	BI296947	1383860_at	Fos-like antigen 2	Rn.163577	25446	Fosl2	6
6.95899	0.321744	9.9151	0.376181	7.76027	Up	0.00235059	0.0379953	BM383531	1388271_at	Metallothionein 2A	Rn.115549	689415	Mt2A	19
8.06179	0.185862	11.0113	0.186708	7.72473	Up	0.000112046	0.0105518	NM_021836	1387788_at	Jun B proto-oncogene	Rn.15806	24517	Junb	19
7.98756	0.254187	10.91	0.308825	7.58129	Up	0.000971448	0.026302	AI169398	1380063_at	Cholesterol 25-hydroxylase	Rn.155971	309527	Ch25h	1
6.48925	0.275157	9.39563	0.302789	7.49732	Up	0.00102992	0.026729	AA819227	1391384_at	Tumor necrosis factor (TNF superfamily, member 2)	Rn.2275	24835	Tnf	20
4.15547	0.338626	6.89112	0.212958	6.66059	Up	0.000797285	0.0252366	BF554138	1386832_a_at	B-cell CLL/lymphoma 6, member B (zinc finger protein)	Rn.137148	360551	Bcl6b	10
6.47937	0.294262	9.14194	0.26836	6.33161	Up	0.00117837	0.0284777	BI284261	1377869_at	CCR4 carbon catabolite repression 4-like (S. cerevisiae)	Rn.15040	310395	Ccrn4l	2
5.14952	0.259584	7.79537	0.313679	6.25867	Up	0.00164916	0.0327714	BI293518	1381570_at	Nuclear factor of kappa light polypeptide gene enhancer in B-cells inhibitor, delta	Rn.144998	308496	Nfkbid	1
10.3618	0.219499	12.8906	0.257237	5.77088	Up	0.000851114	0.0262292	BF389682	1377092_at	Transcribed locus	Rn.153630	-	-	10
3.99192	0.115587	6.50476	0.226154	5.70739	Up	0.00030919	0.0165286	BF396237	1393389_at	Nuclear receptor subfamily 4, group A, member 3	Rn.62694	58853	Nr4a3	5
6.66049	0.076986	9.13337	0.135473	5.55153	Up	2.99878e-05	0.00579555	AI102530	1374925_at	Ngfi-A binding protein 2	Rn.161939	314910	Nab2	7
3.74794	0.094955	6.15801	0.368627	5.31501	Up	0.00285766	0.0415667	AI639457	1380230_at	Transcribed locus	Rn.204182	-	-	15
8.06581	0.147616	10.4266	0.334054	5.13641	Up	0.00231801	0.0379953	BE096504	1390943_at	Similar to chromosome 1 open reading frame 63	Rn.3870	362626	RGD1359529	5
8.02186	0.03223	10.308	0.066174	4.87749	Up	1.1672e-06	0.00126408	AI548856	1370177_at	Poliovirus receptor	Rn.10677	25066	PVR	1
8.90926	0.129634	11.1567	0.233231	4.74831	Up	0.000634341	0.0220453	AI412355	1390529_at	CD83 molecule	Rn.20096	361226	Cd83	17
10.7442	0.139494	12.9779	0.106717	4.70322	Up	4.81933e-05	0.0074562	AI176519	1388587_at	Immediate early response 3	Rn.23638	294235	Ier3	20
3.84453	0.035634	6.07102	0.091053	4.67995	Up	5.89449e-06	0.00319096	AW251144	1391710_at	Non-metastatic cells 2, protein (NM23B) expressed in	Rn.927	83782	Nme2	10
7.26666	0.142373	9.4182	0.070102	4.44301	Up	2.52768e-05	0.00579555	NM_012715	1387219_at	Adrenomedullin	Rn.10232	25026	Adm	1
6.83642	0.110427	8.98018	0.054509	4.41913	Up	7.39231e-06	0.00319096	NM_012945	1368983_at	Heparin-binding EGF-like growth factor	Rn.10148	25433	Hbegf	18
8.15612	0.147504	10.2946	0.145637	4.40297	Up	0.000163805	0.0131408	BI290758	1391643_at	Transcribed locus	Rn.205872	-	-	7
5.18693	0.361068	7.32351	0.187056	4.39718	Up	0.00231015	0.0379953	NM_032060	1369173_at	Complement component 3a receptor 1	Rn.9772	84007	C3ar1	4
8.1328	0.151568	10.2481	0.277651	4.33285	Up	0.00183664	0.0348961	NM_030845	1387316_at	Chemokine (C-X-C motif) ligand 1 (melanoma growth stimulating activity, alpha)	Rn.10907	81503	Cxcl1	14
11.5332	0.085799	13.5697	0.16475	4.10256	Up	0.000187992	0.0140411	AB025017	1387870_at	zinc finger protein 36	-	79426	-	-
6.44104	0.332318	8.45606	0.189939	4.04186	Up	0.00243775	0.0388898	BE105726	1380772_at	Transcribed locus	Rn.199514	-	-	9
9.74066	0.304334	11.7524	0.224535	4.0326	Up	0.00278822	0.0415667	AF411318	1371237_a_at	Metallothionein 1a	Rn.54397	24567	Mt1a	19
3.53551	0.145585	5.5436	0.286603	4.02248	Up	0.00256222	0.03936	NM_012954	1387530_a_at	Fos-like antigen 2	Rn.163577	25446	Fosl2	6
9.21952	0.204496	11.222	0.172796	4.00703	Up	0.000661563	0.0220453	NM_012603	1368308_at	Myelocytomatosis oncogene	Rn.12072	24577	Myc	7
5.00998	0.248301	6.99021	0.188817	3.94556	Up	0.00129479	0.0291185	BI294084	1385309_at	Chemokine (C-C motif) ligand 24	Rn.138822	288593	Ccl24	12
5.58063	0.032575	7.55763	0.23723	3.93673	Up	0.000910581	0.0262292	AI071665	1379631_at	Colony stimulating factor 1 (macrophage)	Rn.83632	78965	Csf1	2
7.42202	0.116458	9.38062	0.297771	3.88683	Up	0.00304451	0.0417361	NM_053727	1368488_at	Nuclear factor, interleukin 3 regulated	Rn.54147	114519	Nfil3	17
3.15415	0.027945	5.074	0.16767	3.78383	Up	0.000206748	0.0144457	AI500951	1392264_s_at	Serine (or cysteine) peptidase inhibitor, clade E, member 1	Rn.29367	24617	Serpine1	12
8.67996	0.072902	10.5971	0.167667	3.77674	Up	0.000249813	0.0159145	AI070558	1385641_at	ESTs	-	-	-	-
7.17259	0.208407	9.06345	0.25849	3.70857	Up	0.0030127	0.0417361	AI177813	1379311_at	AT rich interactive domain 5A (Mrf1 like)	Rn.15775	316327	Arid5a	9
6.84414	0.072016	8.69903	0.068596	3.61723	Up	8.83923e-06	0.00319096	NM_017180	1368860_at	Pleckstrin homology-like domain, family A, member 1	Rn.40778	29380	Phlda1	7
5.72478	0.203182	7.5741	0.169499	3.60329	Up	0.000896458	0.0262292	BI293313	1381804_at	B-cell CLL/lymphoma 6, member B (zinc finger protein)	Rn.137148	360551	Bcl6b	10
10.5533	0.254787	12.4001	0.100729	3.59701	Up	0.000641283	0.0220453	BF558056	1394109_at	ESTs	-	-	-	-
11.4485	0.097796	13.2869	0.176122	3.57611	Up	0.000436042	0.0187107	BM390487	1372213_at	Similar to hypothetical protein MGC6835	Rn.22047	500300	LOC500300	4
8.78563	0.175565	10.623	0.176293	3.57371	Up	0.000803937	0.0252366	AI178746	1389402_at	AXIN1 up-regulated 1	Rn.8793	363165	Axud1	8
5.73208	0.229432	7.55898	0.24152	3.54772	Up	0.00317433	0.0421815	BI296057	1377761_at	Glutamine-fructose-6-phosphate transaminase 2	Rn.16089	360518	Gfpt2	10
7.94471	0.26741	9.76687	0.211002	3.53611	Up	0.00285939	0.0415667	AI406908	1373767_at	Zinc finger, AN1-type domain 2A	Rn.19157	360772	Zfand2a	12
7.97891	0.094157	9.79533	0.241731	3.52207	Up	0.00168592	0.0329772	NM_017123	1369871_at	Amphiregulin	Rn.10568	29183	Areg	14
8.52944	0.237785	10.3216	0.224766	3.46328	Up	0.00295184	0.0417361	AI144754	1381533_at	Rho family GTPase 1	Rn.198250	362993	Rnd1	7
9.45254	0.248276	11.2388	0.121534	3.44932	Up	0.000875367	0.0262292	AI179988	1388666_at	Ectodermal-neural cortex 1	Rn.3039	294674	Enc1	2
3.23686	0.32049	5.022	0.133739	3.44652	Up	0.00226015	0.0379953	AA964541	1393728_at	Transcribed locus	Rn.11836	-	-	14
6.61614	0.35335	8.35076	0.134042	3.32792	Up	0.00355367	0.0460914	NM_053328	1369415_at	Basic helix-loop-helix family, member e40	Rn.81055	79431	Bhlhe40	4
8.02615	0.153019	9.73517	0.122324	3.2694	Up	0.000307079	0.0165286	AI177358	1371754_at	Solute carrier family 25 (mitochondrial carrier, phosphate carrier), member 25	Rn.17644	246771	Slc25a25	3
6.34236	0.245016	8.04981	0.12719	3.26583	Up	0.00110992	0.0281573	AI232697	1374632_at	Jumonji domain containing 6	Rn.202659	360665	Jmjd6	10
9.42351	0.100235	11.0956	0.206394	3.1867	Up	0.00130878	0.0291185	AI548256	1379483_at	Transcribed locus	Rn.165893	-	-	4
7.46574	0.196043	9.1	0.067694	3.10427	Up	0.000289769	0.0165286	AW530004	1380229_at	V-maf musculoaponeurotic fibrosarcoma oncogene homolog F (avian)	Rn.31639	366960	Maff	7
7.66746	0.017261	9.26479	0.191327	3.02584	Up	0.000892058	0.0262292	BI295051	1383614_at	Transcribed locus	Rn.177413	-	-	13
11.9134	0.044831	13.494	0.107051	2.99096	Up	7.1905e-05	0.00778732	AA945704	1388722_at	DnaJ (Hsp40) homolog, subfamily B, member 1	Rn.128947	361384	Dnajb1	19
7.40794	0.134356	8.97748	0.169877	2.9681	Up	0.00103658	0.026729	BF554138	1386833_at	B-cell CLL/lymphoma 6, member B (zinc finger protein)	Rn.137148	360551	Bcl6b	10
5.84449	0.126805	7.39187	0.189276	2.92286	Up	0.00154323	0.0312396	BF564382	1395503_at	Glutamyl-tRNA synthetase 2 mitochondrial (putative)	Rn.79288	361641	Ears2	1
8.80613	0.198463	10.3154	0.116897	2.84666	Up	0.00092651	0.0262292	BI291842	1378586_at	Cytokine inducible SH2-containing protein	Rn.14523	83681	Cish	8
10.5425	0.073963	12.0388	0.21531	2.82115	Up	0.00230633	0.0379953	BM384926	1383302_at	DnaJ (Hsp40) homolog, subfamily B, member 1	Rn.128947	361384	Dnajb1	19
6.28521	0.131435	7.76989	0.182777	2.79855	Up	0.00168997	0.0329772	AA860044	1379500_at	Coiled-coil domain containing 117	Rn.20126	498404	Ccdc117	14
7.65241	0.043229	9.13467	0.142968	2.79386	Up	0.00035674	0.0175614	BF554138	1394375_x_at	B-cell CLL/lymphoma 6, member B (zinc finger protein)	Rn.137148	360551	Bcl6b	10
9.36938	0.204486	7.90759	0.19932	2.7545	Down	0.00404492	0.0497801	BF388057	1384515_at	Hairy/enhancer-of-split related with YRPW motif 2	Rn.58672	155430	Hey2	1
7.5785	0.238935	6.13387	0.119605	2.72191	Down	0.00199291	0.0371824	BI278833	1393952_at	Coiled-coil domain containing 68	Rn.151076	291530	Ccdc68	18
12.1903	0.03646	13.6204	0.158031	2.69462	Up	0.000646648	0.0220453	BF555972	1398364_at	Similar to chromosome 1 open reading frame 63	Rn.3870	362626	RGD1359529	5
3.7122	0.260919	5.11936	0.124972	2.65215	Up	0.00309714	0.0418423	BF391203	1385986_at	Transcribed locus	Rn.209840	-	-	19
6.26875	0.123237	7.6572	0.107636	2.61798	Up	0.000376115	0.0181037	BF282304	1376098_a_at	Transcribed locus	Rn.2799	-	-	14
8.32805	0.159087	9.70022	0.176361	2.5886	Up	0.00262183	0.0399922	AI602491	1374143_at	Eph receptor A2	Rn.23415	366492	Epha2	5
7.33487	0.154762	8.70337	0.124606	2.58203	Up	0.000932433	0.0262292	BI278809	1373623_at	Inositol 1,4,5-trisphosphate 3-kinase C	Rn.85907	308451	Itpkc	1
8.90015	0.158772	10.2678	0.189602	2.58054	Up	0.00333788	0.0440844	AI235210	1393559_at	Transcribed locus	Rn.205013	-	-	15
5.29585	0.155485	6.63924	0.174848	2.53746	Up	0.00272155	0.0409367	BF390450	1382267_at	Four jointed box 1 (Drosophila)	Rn.93503	366140	Fjx1	3
6.32152	0.178761	7.66353	0.182183	2.53503	Up	0.00372272	0.0469134	U00620	1371228_at	Colony stimulating factor 2 (granulocyte-macrophage)	Rn.44285	116630	Csf2	10
8.50394	0.030899	9.84573	0.2018	2.53466	Up	0.00253428	0.0392089	BI284349	1370174_at	Protein phosphatase 1, regulatory (inhibitor) subunit 15A	Rn.2232	171071	Ppp1r15a	1
12.8431	0.154257	14.1763	0.065291	2.51951	Up	0.000304021	0.0165286	AI406660	1374529_at	ESTs	-	-	-	-
4.29004	0.221255	5.62163	0.13842	2.5168	Up	0.00297243	0.0417361	NM_017353	1387280_a_at	Solute carrier family 7 (cationic amino acid transporter, y+ system), member 5	Rn.32261	50719	Slc7a5	19
8.07405	0.199713	9.40053	0.167661	2.50789	Up	0.00372535	0.0469134	NM_024356	1387221_at	GTP cyclohydrolase 1	Rn.28195	29244	Gch1	15
11.1395	0.050855	9.82227	0.088063	2.49193	Down	8.00344e-05	0.00787975	BE107303	1370969_at	Homeo box A5	Rn.8465	79241	Hoxa5	4
8.76947	0.135867	10.0738	0.13358	2.46965	Up	0.00112104	0.0281573	BG373221	1391780_at	Transcribed locus, strongly similar to NP_780516.1 hypothetical protein LOC100342 [Mus musculus]	Rn.143980	-	-	5
6.09713	0.173022	7.40049	0.10134	2.46802	Up	0.000957706	0.0262581	AI009661	1371692_at	Myeloid/lymphoid or mixed-lineage leukemia (trithorax homolog, Drosophila); translocated to, 11	Rn.144837	295264	Mllt11	2
6.54903	0.160897	7.84338	0.019938	2.45268	Up	0.000221731	0.0150084	AB066224	1368392_at	Solute carrier family 7 (cationic amino acid transporter, y+ system), member 1	Rn.9439	25648	Slc7a1	12
7.62045	0.131081	8.91439	0.178403	2.45196	Up	0.00284999	0.0415667	BG380221	1382138_at	Notch-regulated ankyrin repeat protein	Rn.22790	499745	Nrarp	3
9.16446	0.089532	10.4416	0.176306	2.42351	Up	0.00221141	0.0379953	BF409251	1383087_at	ESTs	-	-	-	-
12.7494	0.18348	11.5144	0.145348	2.3539	Down	0.00304539	0.0417361	BF395792	1388780_at	Telomeric repeat binding factor 2, interacting protein	Rn.2055	307861	Terf2ip	19
11.0861	0.037185	12.2695	0.117692	2.27113	Up	0.000416096	0.0187107	AI231792	1390026_at	Bcl2-associated athanogene 3	Rn.46304	293524	Bag3	1
9.91918	0.080115	11.0815	0.09375	2.23818	Up	0.000287477	0.0165286	AI706508	1379312_at	Peroxisome proliferator-activated receptor gamma, coactivator-related 1	Rn.9484	294007	Pprc1	1
12.9029	0.117896	14.0506	0.086719	2.21555	Up	0.000474985	0.0192144	NM_024125	1387087_at	CCAAT/enhancer binding protein (C/EBP), beta	Rn.6479	24253	Cebpb	3
8.1188	0.100882	9.26395	0.085853	2.21169	Up	0.000337335	0.0170097	NM_017161	1387395_at	Adenosine A2B receptor	Rn.89544	29316	Adora2b	10
8.3577	0.064686	9.49339	0.173473	2.19724	Up	0.00306373	0.0417361	BF396191	1375866_at	Transcribed locus	Rn.16981	-	-	10
7.00631	0.133996	8.10723	0.074819	2.14491	Up	0.000586925	0.0219186	BF408325	1390336_at	Similar to Protein C21orf63 homolog precursor	Rn.2895	360695	RGD1307569	11
8.74115	0.044526	9.84112	0.154656	2.1435	Up	0.00200485	0.0371824	AI599365	1374610_at	Transcribed locus	Rn.19608	-	-	14
8.16681	0.115199	7.07034	0.149583	2.1383	Down	0.00284722	0.0415667	BE120389	1378324_at	Tetratricopeptide repeat domain 30B	Rn.87109	499814	Ttc30b	3
10.7379	0.040018	11.8196	0.069752	2.11665	Up	6.68477e-05	0.00778732	BI288701	1386994_at	B-cell translocation gene 2, anti-proliferative	Rn.27923	29619	Btg2	13
7.3844	0.075036	6.31586	0.093848	2.0973	Down	0.000397037	0.0182975	AW919178	1395734_at	Palmdelphin	Rn.24602	310811	Palmd	2
6.95645	0.097902	5.89659	0.136638	2.08472	Down	0.00207042	0.0373711	D30795	1368976_at	CD38 molecule	Rn.11414	25668	Cd38	14
2.95292	0.103485	4.00695	0.087895	2.07633	Up	0.000558574	0.0212258	AA997437	1370380_s_at	Nuclear receptor subfamily 2, group F, member 6	Rn.25840	245980	Nr2f6	16
6.13414	0.218229	7.17446	0.008713	2.05669	Up	0.00233998	0.0379953	AW523444	1392341_at	Transcribed locus	Rn.206199	-	-	1
9.58737	0.182126	10.6241	0.107779	2.05153	Up	0.00341718	0.044588	NM_022602	1367725_at	Pim-3 oncogene	Rn.6343	64534	Pim3	7
7.05234	0.082159	8.08526	0.075508	2.04615	Up	0.000259554	0.0160627	BF416979	1379611_at	Transcribed locus	Rn.75037	-	-	5
11.8386	0.202806	12.8586	0.081194	2.02788	Up	0.00337908	0.0443581	NM_013154	1387343_at	CCAAT/enhancer binding protein (C/EBP), delta	Rn.202620	25695	Cebpd	11
6.06958	0.101289	5.05726	0.012706	2.01716	Down	7.81354e-05	0.00787975	BI294901	1383969_at	CDNA clone IMAGE:9100848	Rn.47393	-	-	1
7.13669	0.058343	8.12673	0.101217	1.98623	Up	0.000605647	0.0220453	BI296242	1378433_at	Similar to RIKEN cDNA 5730557B15	Rn.205946	310200	RGD1564227	2
12.3942	0.155753	13.3497	0.073994	1.93918	Up	0.00173209	0.0334974	NM_022542	1369958_at	Ras homolog gene family, member B	Rn.2042	64373	Rhob	6
10.2744	0.155149	11.227	0.104319	1.93532	Up	0.00314537	0.0420548	BI287978	1372016_at	Growth arrest and DNA-damage-inducible, beta	Rn.35886	299626	Gadd45b	7
8.02547	0.140453	8.97454	0.099203	1.93063	Up	0.00229431	0.0379953	AB066224	1368391_at	Solute carrier family 7 (cationic amino acid transporter, y+ system), member 1	Rn.9439	25648	Slc7a1	12
4.31087	0.072048	5.23527	0.144924	1.89789	Up	0.00381585	0.0475007	BI289214	1395174_at	Transcribed locus	Rn.70307	-	-	12
3.24264	0.141977	2.328	0.103154	1.88509	Down	0.00301414	0.0417361	NM_057118	1387385_at	Contactin 1	Rn.21397	117258	Cntn1	7
9.30208	0.116593	10.2141	0.10533	1.88173	Up	0.00220959	0.0379953	BE349698	1373554_at	Transcribed locus	Rn.75037	-	-	5
9.68115	0.041435	10.5878	0.14598	1.87476	Up	0.00362475	0.0463047	AW920524	1373830_at	Hypothetical protein LOC619574	Rn.162222	619574	LOC619574	10
5.09512	0.121126	5.9955	0.111768	1.86656	Up	0.00293252	0.0417361	AA964442	1379624_at	Transcribed locus	Rn.22683	-	-	10
4.76975	0.113503	3.89912	0.085139	1.82846	Down	0.00149439	0.0308272	AA859902	1378350_at	ESTs	-	-	-	-
7.6982	0.044931	8.55021	0.031905	1.80502	Up	1.74038e-05	0.00538523	BG380440	1376001_at	Polymerase (RNA) I polypeptide E	Rn.11499	313245	Polr1e	5
8.00519	0.085125	7.156	0.106045	1.80149	Down	0.00201164	0.0371824	AA925789	1393822_at	Transmembrane and coiled-coil domain family 3	Rn.19106	314751	Tmcc3	7
9.4845	0.098727	10.3329	0.0815	1.80051	Up	0.00113472	0.0281573	BE115948	1373474_at	Similar to RIKEN cDNA 2810403A07	Rn.198599	361980	RGD1565775	2
7.93851	0.040196	8.78407	0.121109	1.79696	Up	0.00224082	0.0379953	BI286123	1378552_at	Transcribed locus, strongly similar to XP_232732.4 PREDICTED: similar to mitogen-activated protein kinase kinase kinase 6 [Ra	Rn.106759	-	-	5
4.9488	0.101694	4.11158	0.079415	1.78661	Down	0.00119643	0.0284777	AW535025	1392327_s_at	Transcribed locus	Rn.18294	-	-	7
9.98065	0.036192	10.8108	0.108445	1.7779	Up	0.00148573	0.0308272	AI235912	1375029_at	Ubiquitin specific peptidase like 1	Rn.86346	288447	Uspl1	12
7.27216	0.12983	8.07548	0.034037	1.74511	Up	0.000957444	0.0262581	AI170948	1390571_at	G protein-coupled receptor 4	Rn.23364	308408	Gpr4	1
12.8424	0.09287	13.6449	0.082093	1.74416	Up	0.00133083	0.0291185	AW672589	1389538_at	Nuclear factor of kappa light polypeptide gene enhancer in B-cells inhibitor, alpha	Rn.12550	25493	Nfkbia	6
6.89499	0.045987	7.68091	0.11921	1.72419	Up	0.00300138	0.0417361	AA900870	1382036_at	Transcribed locus	Rn.203354	-	-	5
7.14917	0.085778	6.3679	0.070791	1.71864	Down	0.000868298	0.0262292	AA963158	1393571_at	SRY (sex determining region Y)-box 4	Rn.163667	364712	Sox4	17
7.81701	0.14194	8.59671	0.085104	1.71677	Up	0.00407787	0.0499021	AW522786	1378887_at	Transcribed locus	Rn.32437	-	-	1
4.2329	0.032062	4.9982	0.098781	1.69972	Up	0.00139834	0.0302089	BG381338	1381399_at	Ribosomal protein L37	Rn.65053	81770	Rpl37	2
7.17284	0.021974	6.40946	0.086194	1.69746	Down	0.000724281	0.0234148	BI294284	1392998_at	Transcribed locus	Rn.48066	-	-	15
7.20395	0.036666	6.44143	0.057669	1.69645	Down	0.000156018	0.0129975	BE105855	1391430_at	Cytochrome b5 reductase 2	Rn.16198	365345	Cyb5r2	1
8.53707	0.037947	9.2979	0.097952	1.69447	Up	0.00144949	0.0305312	BF416285	1376481_at	A disintegrin-like and metalloprotease (reprolysin type) with thrombospondin type 1 motif, 9	Rn.162758	312566	Adamts9	4
7.22852	0.131664	7.98722	0.062164	1.69196	Up	0.00227001	0.0379953	BF288140	1388573_at	AlkB, alkylation repair homolog (E. coli)	Rn.107927	362766	Alkbh	6
10.7369	0.039745	11.49	0.076167	1.68531	Up	0.000542147	0.0209695	BE107056	1388132_at	Splicing factor proline/glutamine rich (polypyrimidine tract binding protein associated)	Rn.54645	252855	Sfpq	5
7.95858	0.089559	8.70141	0.086049	1.67346	Up	0.00202643	0.0371824	BM389898	1372354_at	Dual specificity phosphatase 16	Rn.6369	297682	Dusp16	4
8.00413	0.090691	7.26654	0.046618	1.66739	Down	0.000534516	0.0209695	BM387442	1385503_at	Transcribed locus, strongly similar to NP_663373.2 CAS1 domain containing 1 [Mus musculus]	Rn.216912	-	-	*
7.83848	0.048146	8.57085	0.067786	1.66136	Up	0.000449196	0.0187107	BG378195	1390854_at	Transmembrane protein 24	Rn.57410	300666	Tmem24	8
11.3147	0.073754	12.0378	0.095526	1.65067	Up	0.00247917	0.0388898	NM_053523	1367741_at	Homocysteine-inducible, endoplasmic reticulum stress-inducible, ubiquitin-like domain member 1	Rn.4028	85430	Herpud1	19
10.6234	0.033429	11.3436	0.102509	1.64732	Up	0.00217178	0.0379953	BF284573	1374844_at	Transcribed locus, strongly similar to NP_063922.2 RNA binding motif protein 14 [Mus musculus]	Rn.203474	-	-	1
14.1867	0.062063	14.9023	0.084883	1.64216	Up	0.00145185	0.0305312	NM_022266	1367631_at	Connective tissue growth factor	Rn.17145	64032	Ctgf	1
10.3915	0.106556	11.1009	0.061479	1.63506	Up	0.00163474	0.0327714	BG380385	1388842_at	Serum response factor (c-fos serum response element-binding transcription factor)	Rn.1501	501099	Srf	9
7.22491	0.103954	7.92233	0.087577	1.6216	Up	0.00359936	0.0463047	AI177038	1376681_at	Similar to RIKEN cDNA 1500003O22	Rn.14828	308911	RGD1308302	1
3.92252	0.011298	4.61026	0.089168	1.61075	Up	0.00129343	0.0291185	AI113186	1392688_at	Ras association (RalGDS/AF-6) domain family member 1	Rn.83042	363140	Rassf1	8
11.194	0.09488	11.8762	0.051442	1.60462	Up	0.00103313	0.026729	BI301527	1390392_at	Transcribed locus, strongly similar to NP_666215.1 transmembrane protein 185B [Mus musculus]	Rn.19476	-	-	13
3.95354	0.127847	4.63542	0.066188	1.60423	Up	0.00363426	0.0463047	BF392443	1395499_at	Transcribed locus	Rn.30310	-	-	4
5.42073	0.082215	4.7415	0.089945	1.60129	Down	0.00303891	0.0417361	AI059580	1385787_at	Ring finger protein 141	Rn.127990	308900	rnf141	1
9.78806	0.006149	9.11131	0.061295	1.59854	Down	0.00024086	0.0158092	AI176360	1376924_a_at	Palmdelphin	Rn.24602	310811	Palmd	2
12.1437	0.107439	12.8201	0.044434	1.5982	Up	0.00129044	0.0291185	AI169756	1373093_at	ERBB receptor feedback inhibitor 1	Rn.100336	313729	Errfi1	5
8.50012	0.064235	9.17656	0.09128	1.59819	Up	0.00249386	0.0388898	AI233457	1389080_at	RNA binding motif protein 14	Rn.8556	170900	Rbm14	1
10.1694	0.060095	10.8391	0.088158	1.59075	Up	0.0021747	0.0379953	AI112926	1380448_at	AlkB, alkylation repair homolog (E. coli)	Rn.107927	362766	Alkbh	6
7.7106	0.036194	8.37874	0.045505	1.58903	Up	0.000117225	0.0105795	AI578576	1382743_at	Similar to mouse LOC212632	Rn.222020	641315	LOC641315	5
10.1682	0.089536	10.8362	0.07831	1.58888	Up	0.0024957	0.0388898	BM388946	1374204_at	WD repeat and SOCS box-containing 1	Rn.18535	303336	Wsb1	10
6.53586	0.073586	5.87015	0.055873	1.58636	Down	0.000722985	0.0234148	BM383873	1384818_at	Myosin light chain kinase	Rn.203004	288057	Mylk	11
12.8023	0.091707	12.1377	0.054845	1.58506	Down	0.00118956	0.0284777	AA956294	1383137_at	SRY (sex determining region Y)-box 4	-	-	-	-
9.3695	0.12087	8.70592	0.035287	1.58401	Down	0.00175886	0.0337141	BI303641	1371999_at	Transcribed locus	Rn.164410	-	-	3
11.2	0.085075	10.5374	0.065915	1.5829	Down	0.00150937	0.0308423	BF283671	1390156_a_at	Prickle homolog 2 (Drosophila)	Rn.85011	312563	Prickle2	4
5.3475	0.074652	4.69243	0.041449	1.5747	Down	0.000426803	0.0187107	AW523457	1379963_at	Kinesin family member 3B	Rn.41581	296284	Kif3b	3
5.04303	0.110347	4.3969	0.066344	1.56496	Down	0.00311016	0.0418423	AI501459	1382846_at	Transcribed locus	Rn.132779	-	-	18
8.71858	0.054789	8.0727	0.076413	1.56469	Down	0.00140863	0.0302089	BE099784	1389485_at	Mdm1 nuclear protein homolog (mouse)	Rn.162942	314859	Mdm1	7
12.5597	0.127528	13.2022	0.058584	1.561	Up	0.00393515	0.048706	BM385790	1376569_at	Kruppel-like factor 2 (lung)	Rn.92653	306330	Klf2	16
10.9534	0.121206	11.5906	0.047256	1.55525	Up	0.00271061	0.0409367	NM_053819	1367712_at	TIMP metallopeptidase inhibitor 1	Rn.25754	116510	Timp1	X
8.16719	0.028868	7.53503	0.090348	1.54989	Down	0.00220061	0.0379953	BI291651	1374823_at	Ariadne ubiquitin-conjugating enzyme E2 binding protein homolog 1 (Drosophila)	Rn.29865	300756	Arih1	8
9.19989	0.026353	9.82311	0.087845	1.54031	Up	0.0020428	0.0371824	AA849552	1388653_at	SIN3 homolog B, transcription regulator (yeast)	Rn.216472	683381	Sin3b	16
11.7367	0.107728	12.3547	0.021976	1.53483	Up	0.00120959	0.0284779	NM_013151	1367800_at	Plasminogen activator, tissue	Rn.107102	25692	Plat	16
9.77217	0.069426	9.15504	0.034785	1.53382	Down	0.00033768	0.0170097	AI410565	1389790_at	Transcribed locus	Rn.169054	-	-	1
7.30141	0.013643	7.90536	0.041524	1.51986	Up	7.16644e-05	0.00778732	AI177706	1372379_at	Transcribed locus	Rn.20397	-	-	5
2.77249	0.113049	2.17422	0.04097	1.5139	Down	0.00245159	0.0388898	BF408129	1374094_at	Transcribed locus	Rn.144097	-	-	15
3.74226	0.056158	4.3392	0.048496	1.5125	Up	0.000479029	0.0192144	BF542301	1386635_at	Transcribed locus, strongly similar to NP_001101752.1 hypothetical protein LOC360569 [Rattus norvegicus]	Rn.216610	-	-	*
8.2027	0.065542	7.60808	0.023391	1.51007	Down	0.000199715	0.0144194	D30795	1368975_at	CD38 molecule	Rn.11414	25668	Cd38	14
10.4072	0.068436	11.0005	0.037742	1.5087	Up	0.000446374	0.0187107	AW531716	1389400_at	Similar to Msx2-interacting protein (SPEN homolog) (SMART/HDAC1-associated repressor protein)	Rn.25022	690911	LOC690911	5
5.73333	0.074811	6.32468	0.050125	1.50665	Up	0.00100729	0.026729	BE112294	1385791_at	Villin-like	Rn.52066	301057	Vill	8
8.66338	0.113822	8.07401	0.055809	1.50459	Down	0.00381545	0.0475007	BE104114	1393196_at	Kelch-like 23 (Drosophila)	Rn.125724	311114	Klhl23	3
9.66877	0.087365	9.08327	0.04493	1.50057	Down	0.00130655	0.0291185	AI009785	1373835_at	F-box protein 8	Rn.91689	306436	Fbxo8	16
Up Regulated:	146
Down Regulated:	31
Suppl 2C, 2-hr Severe PE vs Mild PE
Group 1: 2-hr Mild PE
Group 2: 2-hr Severe PE
Statistics: T-test, 1.5-fold expression threshold, p < 0.05
Correction: Benjamini and Hochberg (B&H)
Data Transformation: Log Transformed
Probesets:	392 Up	379 Down	771 Total
Mild mean	Mild SEM	Severe mean	Severe SEM	2│Severe-Mild│	Dir	p-value	B & H	Gene Id	Affy ID	Gene Name	UG Cluster	LocusLink	Off Sym	Chrom
5.60528	2.81406	14.6482	0.239343	527.469	Up	0.018555	0.0439707	AJ249701	1370428_x_at	RT1 class Ib, locus Aw2	Rn.219212	24737	RT1-Aw2	20
10.0325	0.480503	4.19787	1.31876	57.0684	Down	0.00596448	0.0230936	NM_017028	1369202_at	myxovirus (influenza virus) resistance 2	-	286918	-	-
2.00482	0.214897	7.61736	0.289033	48.9264	Up	4.42124e-06	0.000738615	AI229218	1375052_at	Family with sequence similarity 148, member B	Rn.102780	501015	Fam148b	8
11.6344	0.226394	6.30446	0.126938	40.2221	Down	8.67414e-07	0.000733832	AI029637	1392954_at	CDNA, clone: bA2, differentially expressed in pylorus, strain: BUF/Nac	Rn.203219	-	-	20
3.18581	0.180848	8.43718	0.295824	38.0908	Up	5.22554e-06	0.000738615	NM_022936	1369663_at	Epoxide hydrolase 2, cytoplasmic	Rn.54495	65030	Ephx2	15
3.51662	0.326311	8.65873	0.367731	35.3126	Up	4.48121e-05	0.00189555	NM_012646	1387839_at	RT1 class Ib gene, H2-TL-like, grc region (N1)	Rn.203007	24748	RT1-N1	20
9.20233	0.641021	4.17265	0.446237	32.6649	Down	0.000663461	0.00779213	AI408767	1379357_at	ESTs, Weakly similar to POL1_HUMAN RETROVIRUS-RELATED POL POLYPROTEIN (H.sapiens)	-	-	-	-
4.35119	0.096867	9.34974	0.276073	31.9677	Up	2.57309e-06	0.000738615	AI045590	1374828_at	Protein disulfide isomerase family A, member 5	Rn.162053	360722	Pdia5	11
4.03805	0.896432	8.84276	0.545533	27.9486	Up	0.00377603	0.0175523	X00469	1370269_at	Cytochrome P450, family 1, subfamily a, polypeptide 1	Rn.10352	24296	Cyp1a1	8
3.88491	0.325029	8.64855	0.194399	27.1641	Up	1.54592e-05	0.00108988	BG377636	1376226_at	Transcribed locus	Rn.212080	-	-	1
8.62685	0.067392	3.88105	0.279498	26.8303	Down	3.15144e-06	0.000738615	BE102350	1390562_s_at	Transcribed locus	Rn.203304	-	-	20
2.14411	0.005849	6.87812	0.076029	26.612	Up	1.17412e-09	1.9866e-06	AI230360	1383510_at	Transcribed locus	Rn.249	-	-	1
7.45442	0.567421	2.83802	0.335444	24.5287	Down	0.000422344	0.00652682	BI292231	1377429_at	Lactoperoxidase	Rn.60583	287610	Lpo	10
7.83469	0.106247	3.28257	0.994999	23.4599	Down	0.00389537	0.0178134	AI411359	1376011_at	Transcribed locus	Rn.38649	-	-	11
7.87324	0.30458	12.307	0.222945	21.6117	Up	2.29791e-05	0.00138589	BM389513	1371065_at	RT1 class II, locus Bb	Rn.202964	309622	RT1-Bb	20
7.35046	0.591408	3.40006	1.00471	15.4593	Down	0.014704	0.0382136	BF287649	1398692_at	Transcribed locus	Rn.203193	-	-	20
7.48844	0.28345	3.61381	0.893491	14.6683	Down	0.00612301	0.0233863	AI555307	1395301_x_at	Transcribed locus	Rn.199489	-	-	12
4.72989	0.369989	8.59148	0.623214	14.5363	Up	0.00178146	0.0122306	AI179321	1373340_at	Dual specificity phosphatase 9	Rn.100548	293847	Dusp9	X
6.29183	0.325355	2.4467	0.013518	14.3714	Down	2.22931e-05	0.00138589	AF068268	1388056_at	2-5 oligoadenylate synthetase 1B	Rn.14530	246268	Oas1b	12
4.19262	0.577996	7.89412	0.402264	13.0096	Up	0.00190814	0.0126801	AY082609	1370583_s_at	ATP-binding cassette, sub-family B (MDR/TAP), member 1B	Rn.144554	24646	Abcb1b	4
1.97836	0.128007	5.63835	0.804202	12.6406	Up	0.00412805	0.0183324	BM383048	1392037_at	Transcribed locus	Rn.43297	-	-	2
6.86828	0.372144	10.4266	0.334054	11.7802	Up	0.00038748	0.00630247	BE096504	1390943_at	Similar to chromosome 1 open reading frame 63	Rn.3870	362626	RGD1359529	5
10.3337	0.249907	13.8858	0.247324	11.7295	Up	5.46433e-05	0.00210129	NM_031971	1368247_at	Heat shock 70kD protein 1A	Rn.1950	24472	Hspa1a	20
5.69416	0.225423	2.20063	0.005401	11.2631	Down	4.57409e-06	0.000738615	AI178337	1391258_at	CDNA, clone: bA2, differentially expressed in pylorus, strain: BUF/Nac	Rn.203219	-	-	20
11.0488	0.230021	7.63383	0.868588	10.666	Down	0.00896155	0.0290478	AI103530	1382431_at	Transcribed locus, strongly similar to NP_038482.3 ATP-binding cassette 1, sub-family A, member 1 [Mus musculus]	Rn.3724	-	-	5
8.93205	0.124622	5.60806	0.955623	10.0143	Down	0.0136473	0.0367111	AI029460	1379496_at	ESTs	-	-	-	-
3.40141	0.016355	6.70047	0.581734	9.84277	Up	0.00129646	0.0105373	AI317837	1374888_at	Coiled-coil domain containing 49	Rn.6626	360613	Ccdc49	10
4.29539	0.453983	7.4989	0.80468	9.21197	Up	0.0133471	0.036328	AA957923	1371260_at	Mast cell protease 2	Rn.9443	29266	Mcpt2	15
5.812	0.067521	2.61522	0.188482	9.16914	Down	3.83199e-06	0.000738615	BE102350	1377036_at	Transcribed locus	Rn.203304	-	-	20
8.00259	0.1128	4.82207	0.535026	9.06637	Down	0.0011343	0.0101547	NM_012675	1387691_at	Tumor necrosis factor (TNF superfamily, member 2)	Rn.2275	24835	Tnf	20
3.97762	0.148033	7.15794	0.234636	9.06508	Up	2.64532e-05	0.00139871	BI288681	1395073_at	Transcribed locus	Rn.219351	-	-	2
6.51567	0.343971	3.42725	0.095115	8.5057	Down	0.000131239	0.00339062	BE105136	1392189_at	Regulatory factor X, 4 (influences HLA class II expression)	Rn.147753	500818	Rfx4	7
4.26002	0.36318	7.343	0.927672	8.47363	Up	0.0212613	0.0481121	NM_012589	1369191_at	Interleukin 6	Rn.9873	24498	Il6	4
9.38298	0.106038	6.33124	0.43311	8.29217	Down	0.000478442	0.00676682	NM_022604	1368078_at	Endothelial cell-specific molecule 1	Rn.6376	64536	Esm1	2
6.99062	0.35961	4.04624	0.04985	7.69741	Down	0.000188585	0.0041985	AI172110	1384692_at	ESTs	-	-	-	-
8.34042	0.096049	5.42777	0.62005	7.53001	Down	0.0035328	0.0170785	AA866443	1379747_at	Transcribed locus	Rn.22637	-	-	8
2.39777	0.016985	5.26747	0.503261	7.30913	Up	0.0012614	0.0105137	BM390256	1379896_at	Transcribed locus	Rn.177855	-	-	10
4.90645	0.35897	2.03938	0.028261	7.29579	Down	0.000208868	0.00449104	NM_019175	1368384_at	Kallikrein related-peptidase 6	Rn.10732	29245	Klk6	1
10.7836	0.087126	7.96849	0.671303	7.03783	Down	0.00595333	0.0230936	BG378620	1370176_at	Trafficking protein, kinesin binding 2	Rn.26957	171086	Trak2	9
7.56189	0.301055	4.77198	0.761517	6.91588	Down	0.0143708	0.0377568	AI012782	1393688_at	Transcribed locus, moderately similar to NP_001108516.1 hypothetical protein LOC685157 [Rattus norvegicus]	Rn.105826	-	-	12
7.93283	0.313578	5.21455	0.585235	6.58089	Down	0.00639971	0.0239276	NM_031315	1398250_at	Acyl-CoA thioesterase 1	Rn.11326	50559	Acot1	6
5.2773	0.250327	2.56856	0.088579	6.53748	Down	5.1701e-05	0.00208281	NM_053785	1368706_at	Transmembrane 4 L six family member 4	Rn.13425	116467	Tm4sf4	2
7.50785	0.151711	4.86924	0.669803	6.2273	Down	0.00853846	0.0283833	AI060037	1385126_at	Transcribed locus	Rn.147472	-	-	4
9.61687	0.122311	7.03657	0.277903	5.98066	Down	0.000145298	0.00350008	BI288131	1374583_at	Transcribed locus, strongly similar to NP_695214.1 decapping enzyme, scavenger [Rattus norvegicus]	Rn.101986	-	-	8
9.00916	0.407102	11.5196	0.165669	5.69795	Up	0.00124681	0.0105137	AI233855	1384664_at	Surfactant protein B	Rn.1952	192155	Sftpb	4
7.29082	0.205028	9.79533	0.241731	5.67455	Up	0.000217948	0.00455269	NM_017123	1369871_at	Amphiregulin	Rn.10568	29183	Areg	14
8.05785	0.11444	5.56109	0.108192	5.64416	Down	3.99587e-06	0.000738615	BE095854	1393250_at	Transcribed locus, moderately similar to NP_034175.2 Duffy blood group antigen [Mus musculus]	Rn.49370	-	-	13
7.2431	0.297171	4.77509	0.394806	5.53279	Down	0.00246588	0.0144449	AI237410	1398576_at	Transcribed locus	Rn.17544	-	-	2
8.46105	0.25763	10.91	0.308825	5.46019	Up	0.000892511	0.00862931	AI169398	1380063_at	Cholesterol 25-hydroxylase	Rn.155971	309527	Ch25h	1
8.5371	0.215814	6.10313	0.421062	5.40375	Down	0.00212729	0.0133806	AI603505	1385521_at	Transcribed locus	Rn.150075	-	-	11
4.59392	0.312861	7.0261	0.156987	5.39709	Up	0.000440839	0.00654299	BG371725	1381553_at	Transcribed locus	Rn.207786	-	-	8
6.46662	0.19451	8.89102	0.536497	5.36807	Up	0.00538992	0.021901	NM_053565	1369584_at	Suppressor of cytokine signaling 3	Rn.127801	89829	Socs3	10
3.60712	0.297502	6.02562	0.232896	5.34613	Up	0.000684992	0.00779213	BE118049	1391600_at	MAX gene associated	Rn.78917	499874	Mga	3
6.54326	0.270917	8.96052	0.131691	5.34154	Up	0.000200018	0.00439519	BG672437	1369628_at	CDNA clone IMAGE:7321089	Rn.119131	-	-	1
9.82184	0.077159	7.43013	0.420048	5.24779	Down	0.00138062	0.0107157	BE102391	1390399_at	CAMP responsive element binding protein-like 2	Rn.107553	362453	Crebl2	4
9.1448	0.158136	6.75345	0.617923	5.24651	Down	0.00951911	0.0298819	BM387411	1390310_at	Intercellular adhesion molecule 2	Rn.162206	360647	Icam2	10
3.56565	0.044811	5.93007	0.323135	5.14947	Up	0.000350435	0.0058131	M25143	1370377_at	cytochrome P450, family 2, subfamily d, polypeptide 1 /// cytochrome P450, family 2, subfamily d, polypeptide 5	-	-	-	-
6.13443	0.205617	3.81004	0.08216	5.00855	Down	4.38848e-05	0.00189555	AI411747	1382999_at	ADP-ribosyltransferase 2b	Rn.107075	293152	Art2b	1
6.17805	0.06069	3.88498	0.32908	4.90099	Down	0.000475217	0.00676682	BE108106	1397221_s_at	Fas (TNF receptor superfamily, member 6)	Rn.162521	246097	Fas	1
3.2996	0.168019	5.56897	0.28227	4.82113	Up	0.000454796	0.00663374	NM_012953	1368489_at	Fos-like antigen 1	Rn.11306	25445	Fosl1	1
11.8943	0.117245	9.64879	0.279161	4.74222	Down	0.000308994	0.00556773	BI289620	1391448_at	Cysteine rich transmembrane BMP regulator 1 (chordin like)	Rn.54364	298744	Crim1	6
8.04349	0.090075	5.79984	0.327681	4.73594	Down	0.000580663	0.00752421	BE105606	1391262_at	SUMO/sentrin specific protease 5	Rn.3336	303874	Senp5	11
10.3974	0.146572	8.17178	0.290751	4.67726	Down	0.000481685	0.00676682	BI296811	1385590_at	Transcribed locus	Rn.79620	-	-	12
5.68239	0.18267	3.46414	0.297993	4.65327	Down	0.000717032	0.00779213	NM_021585	1368610_at	Mast cell antigen 32	Rn.40569	59105	Mca32	10
8.26008	0.078076	6.04853	0.228612	4.63172	Down	9.56234e-05	0.00292437	NM_031538	1369877_at	CD8a molecule	Rn.10306	24930	Cd8a	4
5.42381	0.303481	7.58955	0.438802	4.48698	Up	0.00665558	0.0244279	AA685184	1370850_at	Sodium channel, voltage-gated, type III, beta	Rn.3402	245956	Scn3b	8
8.11194	0.236401	5.94958	0.538363	4.47647	Down	0.01036	0.0315836	AI178422	1381771_at	Transcribed locus, strongly similar to NP_001002853.1 purinergic receptor P2Y, G-protein coupled, 13 [Rattus norvegicus]	Rn.20519	-	-	2
9.42093	0.649395	11.5802	0.264447	4.46696	Up	0.0216759	0.0483848	AI231350	1382778_at	Dual specificity phosphatase 6	Rn.4313	116663	Dusp6	7
11.2963	0.200616	13.4548	0.259174	4.46443	Up	0.000588437	0.0075427	BI278231	1370912_at	heat shock 70kD protein 1B (mapped)	-	-	-	-
7.80813	0.270415	5.65188	0.062671	4.45755	Down	0.000239474	0.00488181	BE096652	1374342_at	Lymphocyte antigen 6 complex, locus G6C	Rn.207262	294241	Ly6g6c	20
5.21641	0.356496	7.37125	0.113305	4.4532	Up	0.00119302	0.0103518	NM_012620	1368519_at	Serine (or cysteine) peptidase inhibitor, clade E, member 1	Rn.29367	24617	Serpine1	12
3.29968	0.196548	5.44346	0.220869	4.41918	Up	0.000349621	0.0058131	AI070875	1392578_at	Transcribed locus	Rn.204270	-	-	4
7.93129	0.160596	5.79283	0.255013	4.40293	Down	0.00039332	0.00630247	AI029975	1382142_at	Transcribed locus, strongly similar to NP_038482.3 ATP-binding cassette 1, sub-family A, member 1 [Mus musculus]	Rn.3724	-	-	5
6.12605	0.127092	4.03388	0.521569	4.26388	Down	0.00800927	0.0273771	AI228307	1376702_at	Megalencephalic leukoencephalopathy with subcortical cysts 1 homolog (human)	Rn.219347	315215	Mlc1	7
8.23381	0.249659	6.14415	0.510832	4.2565	Down	0.0103891	0.0315836	AI012782	1385047_x_at	Transcribed locus, moderately similar to NP_001108516.1 hypothetical protein LOC685157 [Rattus norvegicus]	Rn.105826	-	-	12
5.92518	0.144347	8.01301	0.260104	4.25108	Up	0.000417447	0.00652682	BI280967	1381201_at	Transcribed locus	Rn.199766	-	-	2
4.06897	0.596201	6.14646	0.320016	4.22072	Up	0.0219358	0.0488182	BF415556	1395436_at	Transcribed locus	Rn.206726	-	-	2
7.33324	0.181316	9.40266	0.327463	4.19718	Up	0.00147505	0.0111031	AA997590	1385248_a_at	Osteoglycin	Rn.103114	291015	Ogn	17
5.31354	0.186102	3.2532	0.467205	4.17085	Down	0.0063798	0.0239276	AI101945	1394160_at	Transmembrane protein 2	Rn.107821	309400	Tmem2	1
5.50683	0.27143	3.45946	0.26566	4.1335	Down	0.00167872	0.0119848	AA801218	1383449_at	Transcribed locus	Rn.203241	-	-	20
3.31418	0.196047	5.3267	0.516577	4.03488	Up	0.0108038	0.032297	BG372184	1378301_at	Transcribed locus	Rn.204582	-	-	10
5.60526	0.123486	7.61529	0.529656	4.0279	Up	0.0101381	0.0310754	AW526130	1381057_at	Transcribed locus	Rn.199627	-	-	18
6.7464	0.122647	4.78075	0.207894	3.90588	Down	0.000184325	0.00415836	NM_133558	1368208_at	N-acetyltransferase 8B	Rn.3643	171084	Nat8b	4
9.59336	0.0554	11.5259	0.411784	3.8172	Up	0.00349958	0.0170201	NM_022934	1398819_at	DnaJ (Hsp40) homolog, subfamily A, member 1	Rn.64562	65028	Dnaja1	5
5.98503	0.230753	7.90368	0.27666	3.78068	Up	0.00178543	0.0122306	BF522317	1373759_at	Transcribed locus	Rn.32994	-	-	1
5.94567	0.198266	7.86159	0.044899	3.77355	Up	8.11179e-05	0.00280105	AI007889	1379275_at	Sorting nexin 10	Rn.44192	297096	Snx10	4
8.13337	0.153273	6.22072	0.466625	3.765	Down	0.00803762	0.0274187	BE105683	1392361_at	Transcribed locus	Rn.49221	-	-	11
8.50009	0.267699	6.60237	0.214954	3.72625	Down	0.00147648	0.0111031	NM_022849	1368007_at	deleted in malignant brain tumors 1	-	-	-	-
4.88478	0.376682	6.76992	0.057553	3.69388	Up	0.00258526	0.0147281	BF419415	1378913_at	ESTs	-	-	-	-
6.33215	0.152795	8.21512	0.161815	3.68833	Up	0.000148939	0.00350008	AA819867	1380827_at	Similar to C1orf25	Rn.16683	304851	RGD1307890	13
11.2777	0.05757	9.39563	0.302789	3.68611	Down	0.000879313	0.00855056	AA819227	1391384_at	Tumor necrosis factor (TNF superfamily, member 2)	Rn.2275	24835	Tnf	20
5.63063	0.377415	7.49171	0.407471	3.6328	Up	0.015403	0.0393089	BI291257	1388543_at	Phosphatidic acid phosphatase type 2 domain containing 1A	Rn.53410	309014	Ppapdc1a	1
10.0256	0.115912	8.16813	0.268936	3.62375	Down	0.000719255	0.00779213	BE117044	1385414_at	CD8a molecule	Rn.10306	24930	Cd8a	4
6.42856	0.316831	8.28343	0.328093	3.61721	Up	0.00659945	0.0242745	NM_012794	1368337_at	Glycosylation dependent cell adhesion molecule 1	Rn.10939	25258	Glycam1	7
4.47799	0.067797	6.33162	0.503679	3.61407	Up	0.0107411	0.0321664	BM386743	1397301_at	Transcribed locus	Rn.43453	-	-	5
8.12864	0.055689	6.27517	0.140581	3.61367	Down	1.79558e-05	0.00121525	NM_030838	1368606_at	Solute carrier organic anion transporter family, member 1a5	Rn.9912	80900	Slco1a5	4
11.7715	0.119211	13.6204	0.158031	3.602	Up	8.53947e-05	0.00283206	BF555972	1398364_at	Similar to chromosome 1 open reading frame 63	Rn.3870	362626	RGD1359529	5
4.90323	0.2146	3.05914	0.10442	3.59027	Down	0.000246569	0.00496661	NM_019169	1367977_at	Synuclein, alpha (non A4 component of amyloid precursor)	Rn.1827	29219	Snca	4
4.17262	0.007491	6.0039	0.448613	3.55851	Up	0.006491	0.0239276	NM_138875	1387762_s_at	Jun D proto-oncogene	Rn.46225	24518	Jund	16
5.5845	0.161485	7.41009	0.308763	3.54451	Up	0.00193973	0.0126801	BE107185	1391524_at	Similar to WD repeat domain 11 protein	Rn.23174	315843	RGD1564964	8
6.16514	0.237972	4.34093	0.489365	3.54112	Down	0.0153746	0.0392959	AW520584	1390849_at	Transcribed locus, strongly similar to NP_001002853.1 purinergic receptor P2Y, G-protein coupled, 13 [Rattus norvegicus]	Rn.20519	-	-	2
8.86552	0.20248	7.05555	0.387606	3.50634	Down	0.00608615	0.0232981	AI502114	1394490_at	ATP-binding cassette, sub-family A (ABC1), member 1	Rn.148916	313210	Abca1	5
7.49571	0.33969	5.69205	0.059298	3.49106	Down	0.00195597	0.0126801	BI292055	1396304_at	Transcribed locus	Rn.212592	-	-	20
8.47568	0.302224	10.2481	0.277651	3.41631	Up	0.00498928	0.0208441	NM_030845	1387316_at	Chemokine (C-X-C motif) ligand 1 (melanoma growth stimulating activity, alpha)	Rn.10907	81503	Cxcl1	14
7.13309	0.156696	5.37618	0.408478	3.37975	Down	0.00699225	0.0252797	AA925807	1383637_at	Transcribed locus	Rn.15608	-	-	15
9.96205	0.252389	8.20964	0.077706	3.36921	Down	0.000564998	0.00741067	BF395080	1377015_at	Transcribed locus	Rn.137704	-	-	1
4.95507	0.350458	3.20879	0.013781	3.35493	Down	0.00250422	0.0145151	AA996432	1380119_at	Transcribed locus	Rn.151748	-	-	20
6.03236	0.051402	7.76989	0.182777	3.33463	Up	9.58212e-05	0.00292437	AA860044	1379500_at	Coiled-coil domain containing 117	Rn.20126	498404	Ccdc117	14
7.02021	0.137757	5.28826	0.215921	3.32177	Down	0.000510512	0.00691029	NM_022235	1387160_at	Potassium voltage-gated channel, Isk-related subfamily, gene 3	Rn.44843	63883	Kcne3	1
11.0992	0.109133	9.37216	0.169054	3.31054	Down	0.000137441	0.00343346	AI707080	1398591_at	Chemokine (C-C motif) receptor-like 2	Rn.67232	316019	Ccrl2	8
2.85729	0.143595	4.57749	0.317091	3.29483	Up	0.0025991	0.0147414	AI044784	1392675_at	Transcribed locus	Rn.166013	-	-	9
5.90656	0.160293	4.18975	0.334434	3.2871	Down	0.00358056	0.0171611	BE097945	1380822_at	Transcribed locus	Rn.170646	-	-	2
7.91414	0.196447	9.63096	0.343149	3.2871	Up	0.00486496	0.020375	BF542912	1383435_at	Sodium channel, voltage-gated, type III, beta	Rn.3402	245956	Scn3b	8
10.702	0.20007	9.00447	0.298226	3.24351	Down	0.00323455	0.0163884	AA945955	1376749_at	Osteoglycin	Rn.103114	291015	Ogn	17
6.39469	0.217271	4.70658	0.487048	3.22234	Down	0.0194334	0.0454105	AI712305	1383371_at	Scavenger receptor cysteine rich domain containing, group B (4 domains)	Rn.35187	304401	Srcrb4d	12
6.52501	0.10853	8.20667	0.537534	3.20796	Up	0.0220382	0.0488182	AI555608	1379126_at	Transcribed locus, strongly similar to NP_001020144.1 hypothetical protein LOC293823 [Rattus norvegicus]	Rn.146145	-	-	1
5.69737	0.076456	7.3655	0.116471	3.17803	Up	2.05728e-05	0.00133882	AI227924	1379817_at	Purine-rich element binding protein G	Rn.88554	361162	Purg	16
7.55007	0.142552	9.19991	0.453672	3.138	Up	0.0133133	0.036328	BG380471	1374785_at	C-type lectin domain family 2, member L	Rn.162737	296985	Clec2l	4
4.19739	0.371458	2.54899	0.219349	3.13486	Down	0.00874876	0.0288556	AW527799	1385564_at	LIM domain containing preferred translocation partner in lipoma	Rn.206503	288010	Lpp	11
2.95719	0.010938	4.60454	0.321081	3.13257	Up	0.00216198	0.0135388	BE107853	1375497_at	Transcribed locus	Rn.171090	-	-	2
8.24695	0.078874	9.8927	0.43444	3.12913	Up	0.00976773	0.0302692	AA892238	1383160_at	Cysteine and histidine-rich domain (CHORD)-containing 1	Rn.6136	315447	Chordc1	8
7.91582	0.186138	9.55629	0.052802	3.11766	Up	0.00014719	0.00350008	AI112329	1380435_at	Transcribed locus, strongly similar to NP_001026407.1 soc-2 suppressor of clear homolog [Gallus gallus]	Rn.216615	-	-	*
7.84031	0.159057	6.20423	0.352243	3.10819	Down	0.00548092	0.0219188	AI178446	1373736_at	Transcribed locus	Rn.13717	-	-	18
8.62864	0.085952	7.00379	0.251009	3.0841	Down	0.000866013	0.0085134	AI011481	1389757_at	Similar to acetyl-coA dehydrogenase -related (111.6 kD) (5G231)	Rn.13452	304500	RGD1310159	12
7.63956	0.088756	9.26395	0.085853	3.08311	Up	1.19115e-05	0.00108988	NM_017161	1387395_at	Adenosine A2B receptor	Rn.89544	29316	Adora2b	10
5.15014	0.3131	3.52792	0.178565	3.07849	Down	0.004101	0.0182602	BF402235	1392262_at	Transcribed locus	Rn.205373	-	-	2
8.45522	0.134027	10.0568	0.160337	3.03471	Up	0.000257994	0.00513559	BI278545	1373947_at	Dermatopontin	Rn.8396	289178	Dpt	13
6.77792	0.092056	8.37891	0.125954	3.03352	Up	4.99634e-05	0.0020619	AI575458	1383083_at	Btg3 associated nuclear protein	Rn.55281	292064	Banp	19
4.7119	0.076859	6.31144	0.224796	3.03046	Up	0.000522614	0.00701796	BF396723	1380976_at	Transcribed locus	Rn.54356	-	-	6
10.5555	0.119739	12.1545	0.068036	3.02939	Up	2.45725e-05	0.00138589	BF415939	1375043_at	FBJ osteosarcoma oncogene	Rn.103750	314322	Fos	6
5.2789	0.294682	3.67994	0.274096	3.02924	Down	0.00734129	0.0259863	BI296352	1380651_at	Ring finger protein (C3H2C3 type) 6	Rn.53030	304271	Rnf6	12
7.42885	0.217558	8.99659	0.263063	2.96441	Up	0.00372125	0.0173932	L40364	1371119_at	RT1 class Ib, locus Aw2	Rn.154799	24737	RT1-Aw2	20
5.83333	0.191382	7.39187	0.189276	2.94557	Up	0.00116163	0.0102905	BF564382	1395503_at	Glutamyl-tRNA synthetase 2 mitochondrial (putative)	Rn.79288	361641	Ears2	1
4.82673	0.37441	3.27204	0.20587	2.9377	Down	0.010853	0.0323217	AI011393	1395126_at	Fc receptor-like S, scavenger receptor	Rn.76819	310694	Fcrls	2
11.6606	0.254298	10.1187	0.318128	2.91169	Down	0.00911826	0.0291666	AJ391299	1371262_at	gamma-2a immunoglobulin heavy chain /// immunoglobulin heavy chain, alpha /// hypothetical protein LOC678701	-	-	-	-
9.98353	0.316506	11.5246	0.06097	2.9102	Up	0.00305888	0.0158761	BM387083	1382868_at	Sema domain, transmembrane domain (TM), and cytoplasmic domain, (semaphorin) 6A	Rn.203621	361324	Sema6a	18
11.3503	0.202621	12.8906	0.257237	2.90855	Up	0.00331286	0.0166826	BF389682	1377092_at	Transcribed locus	Rn.153630	-	-	10
8.25334	0.095683	9.79024	0.253621	2.90169	Up	0.00129541	0.0105373	AW921300	1382763_at	Hypothetical protein LOC691921	Rn.81780	691921	LOC691921	7
11.9703	0.017359	13.494	0.107051	2.87528	Up	8.112e-06	0.000915033	AA945704	1388722_at	DnaJ (Hsp40) homolog, subfamily B, member 1	Rn.128947	361384	Dnajb1	19
10.8773	0.066981	12.4001	0.100729	2.87348	Up	1.53831e-05	0.00108988	BF558056	1394109_at	ESTs	-	-	-	-
6.32056	0.086086	4.80339	0.171077	2.8623	Down	0.000214829	0.00454362	BI294633	1398706_at	Transcribed locus, strongly similar to XP_001067830.1 PREDICTED: similar to ATPase, Class VI, type 11B [Rattus norvegicus]	Rn.101847	-	-	4
6.88655	0.224587	5.37685	0.433233	2.8475	Down	0.0212861	0.0481121	AJ309926	1371045_at	Amiloride-sensitive cation channel 2, neuronal	Rn.37385	79123	Accn2	7
3.39688	0.035931	4.90117	0.353177	2.83685	Up	0.00545513	0.0219188	NM_020096	1369836_at	Interferon-induced protein with tetratricopeptide repeats 1	Rn.48677	56824	Ifit1	1
9.05108	0.238108	7.55094	0.315718	2.8287	Down	0.00903537	0.029146	BM388726	1382065_at	Transcribed locus	Rn.40572	-	-	6
5.67007	0.129049	4.17736	0.351347	2.81419	Down	0.00721657	0.0256178	AI600037	1374759_at	UDP-N-acetyl-alpha-D-galactosamine:polypeptide N-acetylgalactosaminyltransferase-like 1	Rn.40168	362760	Galntl1	6
3.08645	0.020101	4.57344	0.470216	2.80304	Up	0.019578	0.0455653	AI170450	1391587_at	Transcribed locus	Rn.16809	-	-	2
4.78868	0.284776	3.30745	0.292735	2.79187	Down	0.0110058	0.0323858	BF413443	1381673_at	Transcribed locus	Rn.208285	-	-	20
3.09599	0.101981	4.5751	0.316134	2.78778	Up	0.00431611	0.0188218	BF284168	1371298_at	H19 fetal liver mRNA	Rn.6171	309122	H19	1
6.17771	0.122236	4.70553	0.397432	2.7744	Down	0.0122108	0.0344921	M97656	1369770_at	Somatostatin receptor 1	Rn.42915	25033	Sstr1	6
5.94148	0.217681	4.47067	0.136357	2.77177	Down	0.00123078	0.0105137	AA900127	1383898_at	Family with sequence similarity 3, member D	Rn.38497	289949	Fam3d	15
6.96704	0.091281	5.50043	0.451952	2.76372	Down	0.0190558	0.0449058	BG378294	1390463_at	Transcribed locus	Rn.63780	-	-	8
7.34291	0.064513	5.87719	0.08147	2.76202	Down	7.93014e-06	0.000915033	BE115368	1393020_at	Transcribed locus, moderately similar to XP_001474601.1 PREDICTED: hypothetical protein [Mus musculus]	Rn.118708	-	-	5
5.93342	0.274088	7.39838	0.097627	2.76056	Up	0.00236855	0.0143641	AA958001	1384063_at	Collagen triple helix repeat containing 1	Rn.9468	282836	Cthrc1	7
12.5698	0.061542	11.1149	0.139898	2.74138	Down	7.66512e-05	0.00272032	AI104005	1368992_a_at	Transcribed locus, strongly similar to NP_001034554.1 splicing factor, arginine/serine-rich 5 [Homo sapiens]	Rn.220067	-	-	6
9.36097	0.091533	10.8135	0.320007	2.73682	Up	0.00475006	0.0200427	BG671521	1388850_at	Transcribed locus, strongly similar to NP_034610.1 heat shock protein 1, alpha [Mus musculus]	Rn.106682	-	-	13
6.37534	0.053881	4.92535	0.23079	2.73207	Down	0.00087046	0.0085134	BE106796	1397457_at	ESTs	-	-	-	-
6.13162	0.189572	7.5739	0.185708	2.7175	Up	0.00161018	0.0116032	BF387780	1377117_at	ESTs	-	-	-	-
8.6855	0.184431	7.24336	0.126482	2.71724	Down	0.00065853	0.00779184	BE097295	1385724_at	Coiled-coil domain containing 74A	Rn.207311	680752	Ccdc74a	11
8.21253	0.2997	9.65238	0.075585	2.71293	Up	0.00347297	0.0170201	BI303379	1371785_at	Tumor necrosis factor receptor superfamily, member 12a	Rn.105040	302965	Tnfrsf12a	10
7.65925	0.133228	9.09685	0.14344	2.7087	Up	0.000326194	0.00574917	BG373449	1392207_at	LUC7-like (S. cerevisiae)	Rn.99992	360503	Luc7l	10
3.79576	0.180782	5.22381	0.252192	2.69082	Up	0.00368342	0.0173347	BF400832	1375388_at	Transcribed locus	Rn.207831	-	-	3
3.82838	0.278732	2.40663	0.018474	2.67912	Down	0.00224413	0.0138164	AI030465	1380559_at	Transcribed locus	Rn.128277	-	-	11
8.96079	0.030906	10.3811	0.369048	2.6764	Up	0.00860779	0.0285576	NM_022934	1368852_at	DnaJ (Hsp40) homolog, subfamily A, member 1	Rn.64562	65028	Dnaja1	5
9.81223	0.152421	11.222	0.172796	2.65703	Up	0.000870167	0.0085134	NM_012603	1368308_at	Myelocytomatosis oncogene	Rn.12072	24577	Myc	7
8.25228	0.084855	9.66137	0.070372	2.6557	Up	1.40784e-05	0.00108988	BF412303	1376771_at	Protein phosphatase 1 (formerly 2C)-like	Rn.133275	310506	Ppm1l	2
3.83153	0.040859	5.2344	0.245604	2.64427	Up	0.00133786	0.0105648	BE108758	1393649_at	Transcribed locus	Rn.208004	-	-	7
4.61553	0.211299	6.01312	0.286234	2.63462	Up	0.00772799	0.0269603	BF400606	1375374_at	Transcribed locus	Rn.206004	-	-	10
10.3164	0.104482	8.92558	0.066661	2.62229	Down	2.99066e-05	0.00152422	AI136714	1383933_at	Similar to KIAA0564 protein	Rn.12947	290381	RGD1308772	15
6.42704	0.080834	7.81724	0.273545	2.62116	Up	0.00278354	0.0155293	J05035	1370420_at	Steroid-5-alpha-reductase, alpha polypeptide 1 (3-oxo-5 alpha-steroid delta 4-dehydrogenase alpha 1)	Rn.4620	24950	Srd5a1	17
7.46211	0.306467	6.07247	0.107095	2.62014	Down	0.00520243	0.0213281	AI233027	1380415_at	Transcribed locus	Rn.212074	-	-	20
12.4625	0.07627	11.0731	0.353105	2.61974	Down	0.00849765	0.0283032	AI232716	1373975_at	Indolethylamine N-methyltransferase	Rn.19133	368066	Inmt	4
5.89399	0.129964	7.28053	0.216601	2.61451	Up	0.00153039	0.0113075	AI408289	1379692_at	CD22 molecule	Rn.25921	308501	Cd22	1
10.9385	0.13962	12.3206	0.244654	2.60652	Up	0.00269307	0.0151384	NM_013154	1368813_at	CCAAT/enhancer binding protein (C/EBP), delta	Rn.202620	25695	Cebpd	11
7.95357	0.136493	9.32645	0.26863	2.58987	Up	0.00386623	0.0177763	BI296880	1382027_at	Transcribed locus	Rn.17129	-	-	10
8.21422	0.116745	9.5769	0.378543	2.57163	Up	0.013802	0.0369509	AI599423	1388792_at	Growth arrest and DNA-damage-inducible, gamma	Rn.16950	291005	Gadd45g	17
8.55898	0.242613	7.1996	0.342716	2.56575	Down	0.0177447	0.0430761	U67915	1370405_at	Mast cell protease 1	Rn.202971	29265	Mcpt1	15
10.6823	0.048916	12.0388	0.21531	2.56059	Up	0.000851693	0.0085134	BM384926	1383302_at	DnaJ (Hsp40) homolog, subfamily B, member 1	Rn.128947	361384	Dnajb1	19
7.9325	0.074279	9.28059	0.310201	2.54573	Up	0.00552231	0.0219337	BE109709	1390185_at	Decapping enzyme, scavenger	Rn.162991	266605	Dcps	8
7.25631	0.239535	8.6042	0.147766	2.54539	Up	0.00303423	0.0157966	NM_022603	1368349_at	Fibroblast growth factor binding protein 1	Rn.6346	64535	Fgfbp1	14
5.96958	0.290977	7.31327	0.252496	2.53798	Up	0.0130187	0.0358755	AI102517	1372750_at	Transcribed locus	Rn.2743	-	-	2
7.5273	0.264127	8.87084	0.151973	2.53774	Up	0.00452423	0.019359	AA819288	1382274_at	Retinoic acid receptor responder (tazarotene induced) 1	Rn.16737	310486	Rarres1	2
3.79786	0.19423	2.45439	0.074936	2.5376	Down	0.000656048	0.00779184	AA850692	1394129_at	Transcribed locus	Rn.7033	-	-	4
4.42399	0.035559	5.76701	0.244348	2.53682	Up	0.00160379	0.0116032	BG671630	1384041_at	Transcribed locus	Rn.165282	-	-	14
7.43356	0.246249	8.77441	0.122583	2.533	Up	0.0027816	0.0155293	BM384723	1385974_at	Transcribed locus	Rn.171237	-	-	18
2.55787	0.098185	3.89622	0.23207	2.52863	Up	0.00181028	0.0123012	BM391538	1373615_at	Frizzled-related protein	Rn.12034	295691	Frzb	3
7.61552	0.168013	8.95256	0.086308	2.52632	Up	0.00039856	0.00630247	AA996885	1391925_at	Chemokine (C-C motif) ligand 19	Rn.12445	362506	Ccl19	5
6.27188	0.160648	7.60449	0.288253	2.51857	Up	0.00681625	0.0248558	NM_012561	1387843_at	Follistatin	Rn.162557	24373	Fst	2
6.72152	0.128215	8.04981	0.12719	2.51105	Up	0.00032343	0.00574917	AI232697	1374632_at	Jumonji domain containing 6	Rn.202659	360665	Jmjd6	10
5.5448	0.122632	6.87306	0.34685	2.51099	Up	0.0112247	0.0328272	AI230287	1389160_at	Erythroid associated factor	Rn.136569	293522	Eraf	1
10.2279	0.054382	8.90202	0.305105	2.50686	Down	0.00521573	0.0213281	NM_053394	1368363_at	Kruppel-like factor 5	Rn.8954	84410	Klf5	15
3.02078	0.188571	4.34528	0.047759	2.50446	Up	0.000491914	0.00676682	AI639098	1398679_at	Transcribed locus	Rn.206002	-	-	8
9.63673	0.119413	8.31254	0.283544	2.50392	Down	0.00507048	0.0210276	BF419319	1377497_at	2-5-oligoadenylate synthetase-like	Rn.7429	304545	Oasl	12
2.86059	0.090064	4.1837	0.29715	2.50205	Up	0.00531397	0.0216656	BM388283	1390222_at	Similar to RIKEN cDNA 2310079F23	Rn.33422	305443	RGD1308380	14
5.0781	0.344441	6.4007	0.25945	2.50116	Up	0.0220243	0.0488182	AB049572	1368254_a_at	Sphingosine kinase 1	Rn.18522	170897	Sphk1	10
7.24458	0.113224	5.92317	0.281213	2.49909	Down	0.00477619	0.0200757	AI176472	1378517_at	Transcribed locus	Rn.6313	-	-	1
7.10317	0.227947	8.42334	0.05794	2.49696	Up	0.00136437	0.0106875	BM391816	1376725_at	Low density lipoprotein receptor-related protein 6	Rn.32960	312781	Lrp6	4
7.66214	0.067886	8.98018	0.054509	2.49328	Up	5.2384e-06	0.000738615	NM_012945	1368983_at	Heparin-binding EGF-like growth factor	Rn.10148	25433	Hbegf	18
7.12129	0.172374	8.43203	0.250329	2.4807	Up	0.00502333	0.0208832	AI535521	1381527_at	Transcribed locus, strongly similar to NP_695214.1 decapping enzyme, scavenger [Rattus norvegicus]	Rn.101986	-	-	8
6.53069	0.083765	5.22257	0.09808	2.47617	Down	5.34462e-05	0.00210129	BF282636	1376689_at	Similar to RIKEN cDNA 1700023M03	Rn.13471	314730	RGD1305457	7
9.38992	0.117072	10.6972	0.137052	2.47467	Up	0.000349206	0.0058131	AA848842	1380249_at	ESTs	-	-	-	-
8.98048	0.265829	7.67643	0.266125	2.46923	Down	0.0133546	0.036328	AJ276126	1371210_s_at	RT1 class Ib, locus Aw2	Rn.216323	24737	RT1-Aw2	20
3.16035	0.205412	4.46387	0.351126	2.46831	Up	0.0184983	0.0439266	BG373576	1373910_at	Protein arginine methyltransferase 6	Rn.18530	295384	Prmt6	2
2.47624	0.068842	3.77948	0.266404	2.46783	Up	0.00320336	0.0163256	NM_021689	1369587_at	Epiregulin	Rn.42897	59325	Ereg	14
4.41665	0.297644	5.71767	0.260183	2.46404	Up	0.0165936	0.0414107	AW522357	1394807_at	Transcribed locus	Rn.205216	-	-	10
4.77956	0.173262	6.07102	0.091053	2.44776	Up	0.000582548	0.00752421	AW251144	1391710_at	Non-metastatic cells 2, protein (NM23B) expressed in	Rn.927	83782	Nme2	10
7.3971	0.166104	6.10874	0.089962	2.4425	Down	0.000487496	0.00676682	NM_019343	1368373_at	Regulator of G-protein signaling 7	Rn.204219	54296	Rgs7	13
5.72797	0.110297	7.01476	0.392322	2.43984	Up	0.0196267	0.0456159	BG668930	1383730_at	Tetratricopeptide repeat domain 9C	Rn.162477	309196	Ttc9c	1
6.40845	0.070297	7.69292	0.202408	2.43593	Up	0.000969008	0.00923839	AW920026	1382546_at	Transcribed locus, strongly similar to NP_001019443.1 PHD finger protein 11 [Rattus norvegicus]	Rn.207185	-	-	15
9.49269	0.174689	10.7765	0.143646	2.43481	Up	0.00128754	0.0105373	NM_012912	1369268_at	Activating transcription factor 3	Rn.9664	25389	Atf3	13
6.11638	0.095381	7.39311	0.275365	2.42289	Up	0.00466254	0.0198087	BE096731	1379081_at	NADPH oxidase organizer 1	Rn.137764	302976	Noxo1	10
5.30129	0.143062	4.02469	0.181233	2.42267	Down	0.00147464	0.0111031	BG380750	1374190_at	Citrate lyase beta like	Rn.137340	306198	Clybl	15
10.235	0.055183	8.9653	0.138963	2.41107	Down	0.000145922	0.00350008	BI289762	1390174_at	Transcribed locus, strongly similar to NP_001020912.1 echinoderm microtubule associated protein like 1 [Rattus norvegicus]	Rn.216583	-	-	*
6.95803	0.198394	5.68926	0.158708	2.40957	Down	0.00246724	0.0144449	BI294862	1377234_at	Transcribed locus	Rn.205339	-	-	17
7.21627	0.142927	8.48489	0.208552	2.40931	Up	0.0024095	0.0144059	AI555053	1378430_at	Monooxygenase, DBH-like 1	Rn.26552	294119	Moxd1	1
4.3026	0.322687	3.03454	0.022872	2.40836	Down	0.00780347	0.0269763	AA956336	1381042_at	Anaphase promoting complex subunit 10	Rn.9619	361389	Anapc10	19
8.48298	0.040016	9.75099	0.271669	2.4083	Up	0.0036242	0.0172737	AW918443	1392979_at	Calcyclin binding protein	Rn.11540	289144	Cacybp	13
7.31073	0.063233	6.04286	0.364118	2.40807	Down	0.0139592	0.0370959	AI072042	1384027_a_at	ESTs	-	-	-	-
6.9019	0.296915	8.16881	0.230669	2.40645	Up	0.0150508	0.0388201	BE097238	1377061_at	Rho GTPase-activating protein	Rn.106129	315530	Rics	8
6.21939	0.094038	7.48121	0.191028	2.39797	Up	0.00102912	0.00946341	BF401728	1391195_at	Transcribed locus, strongly similar to NP_082466.2 Luc7 homolog (S. cerevisiae)-like isoform 2 [Mus musculus]	Rn.210064	-	-	10
4.85928	0.357143	3.59799	0.140896	2.39709	Down	0.0167138	0.041612	Y09333	1388211_s_at	Acyl-CoA thioesterase 2	Rn.37524	192272	Acot2	6
6.78869	0.077714	5.5312	0.333584	2.39079	Down	0.0104377	0.0315933	AW526938	1377963_at	Transcribed locus	Rn.205051	-	-	1
4.11649	0.397622	2.86576	0.023339	2.37962	Down	0.0200648	0.0461899	AI172585	1385452_at	Fibulin 1	Rn.9375	315191	Fbln1	7
6.83275	0.21583	5.58247	0.184072	2.37889	Down	0.00453082	0.019359	BM388500	1383977_a_at	ESTs, Weakly similar to Y112_HUMAN HYPOTHETICAL PROTEIN KIAA0112 (H.sapiens)	-	-	-	-
9.17397	0.132939	10.4237	0.177273	2.37789	Up	0.00133132	0.0105648	BG375198	1383322_at	RAS-like family 11 member B	Rn.36357	305302	Rasl11b	14
7.91618	0.109303	9.15429	0.140263	2.35889	Up	0.00043596	0.00652886	AI600057	1382037_at	Transcribed locus	Rn.167575	-	-	6
7.25722	0.084183	8.49352	0.362163	2.35593	Up	0.0159049	0.040106	BI275713	1392425_x_at	LUC7-like (S. cerevisiae)	Rn.99992	360503	Luc7l	10
4.73363	0.027549	5.96085	0.386847	2.34115	Up	0.0194578	0.0454105	BI290864	1385216_at	Transcribed locus	Rn.202000	-	-	10
6.58274	0.176768	7.79032	0.111776	2.3095	Up	0.00117872	0.0103337	AI069972	1382351_at	GTP binding protein (gene overexpressed in skeletal muscle)	Rn.40436	297902	Gem	5
3.95892	0.213334	2.7521	0.144142	2.30827	Down	0.00337033	0.0168624	AI102962	1380240_at	Transcribed locus	Rn.212078	-	-	15
7.19745	0.075589	8.40142	0.351683	2.30372	Up	0.0154767	0.0394352	AI100783	1388663_at	similar to death effector domain-containing DNA binding protein 2	-	-	-	-
10.868	0.313102	12.0712	0.144124	2.30258	Up	0.0129688	0.0358165	M24026	1388236_x_at	RT1 class Ib, locus Aw2	Rn.128939	24737	RT1-Aw2	20
3.47067	0.030687	4.6739	0.132003	2.30255	Up	0.000113653	0.00320503	AW526095	1398525_at	Transcribed locus	Rn.148967	-	-	6
7.79471	0.045737	8.99645	0.185413	2.30017	Up	0.000750092	0.00793222	BI279615	1374119_at	E74-like factor 3	Rn.3063	304815	Elf3	13
6.06026	0.040717	7.26157	0.310842	2.29948	Up	0.00863959	0.028607	BF403698	1388535_at	Similar to erythroid differentiation-related factor 1	Rn.102186	309069	RGD1306820	1
9.10664	0.119381	7.90759	0.19932	2.29589	Down	0.00209301	0.013284	BF388057	1384515_at	Hairy/enhancer-of-split related with YRPW motif 2	Rn.58672	155430	Hey2	1
9.71818	0.154158	10.9163	0.108175	2.2944	Up	0.000707782	0.00779213	AA901176	1398511_at	Transcribed locus	Rn.16299	-	-	20
7.72923	0.09449	6.53599	0.285642	2.28665	Down	0.00740067	0.0261418	BG376273	1384481_at	Transcribed locus	Rn.204331	-	-	1
4.26806	0.087764	3.07716	0.082902	2.28296	Down	6.26065e-05	0.002354	BE102358	1397495_at	Transcribed locus	Rn.170834	-	-	17
3.88464	0.221788	5.074	0.16767	2.28051	Up	0.00521858	0.0213281	AI500951	1392264_s_at	Serine (or cysteine) peptidase inhibitor, clade E, member 1	Rn.29367	24617	Serpine1	12
8.38205	0.211591	9.56318	0.271019	2.26755	Up	0.0138826	0.0369911	AI103913	1397363_at	Poliovirus receptor-related 3	Rn.56373	288124	Pvrl3	11
4.57228	0.068124	5.75336	0.112174	2.26745	Up	0.000105317	0.00302029	BM386807	1376768_at	Transcribed locus	Rn.8702	-	-	4
6.53017	0.077625	7.71095	0.33984	2.26698	Up	0.0147253	0.0382136	D87927	1370634_x_at	Chemokine (C-X-C motif) ligand 3	Rn.10525	171551	Cxcl3	14
10.7011	0.177649	11.8788	0.31947	2.26224	Up	0.018093	0.0435468	NM_013057	1369182_at	Coagulation factor III (thromboplastin, tissue factor)	Rn.9980	25584	F3	2
4.54595	0.10591	5.72058	0.317048	2.25736	Up	0.0126095	0.0352068	BI298816	1389433_at	McKusick-Kaufman syndrome	Rn.8839	311456	Mkks	3
3.65117	0.118514	4.82517	0.205255	2.25636	Up	0.00256946	0.0146876	AI029476	1385110_at	Transcribed locus	Rn.203923	-	-	14
10.339	0.049237	9.16632	0.240515	2.2543	Down	0.00307339	0.0159027	BI279680	1373368_at	Procollagen C-endopeptidase enhancer 2	Rn.216411	684050	PCOLCE2	8
5.9397	0.05136	4.77525	0.30149	2.24147	Down	0.00889016	0.0289829	AW921479	1397219_at	Transcribed locus	Rn.55957	-	-	3
7.97096	0.15307	9.13337	0.135473	2.23831	Up	0.00127558	0.0105282	AI102530	1374925_at	Ngfi-A binding protein 2	Rn.161939	314910	Nab2	7
10.7581	0.070822	11.9199	0.169358	2.23736	Up	0.000727634	0.00779213	AI012869	1388985_at	ESTs	-	-	-	-
8.22949	0.196212	7.07484	0.274119	2.22631	Down	0.0140538	0.0371234	NM_019363	1387376_at	Aldehyde oxidase 1	Rn.15681	54349	Aox1	9
7.92723	0.034684	6.78468	0.242896	2.20772	Down	0.00347942	0.0170201	BF419886	1377899_at	Similar to RIKEN cDNA 2810025M15	Rn.198952	289138	RGD1304982	13
4.40393	0.139343	5.54636	0.298973	2.20751	Up	0.0134106	0.0363634	AI234125	1391878_at	Transcribed locus, strongly similar to NP_034978.3 myeloblastosis proto-oncogene product [Mus musculus]	Rn.65514	-	-	1
10.8712	0.046408	9.73064	0.141858	2.20462	Down	0.000262184	0.00515832	AI102838	1370232_at	Isovaleryl coenzyme A dehydrogenase	Rn.147	24513	Ivd	3
10.9627	0.137461	9.82227	0.088063	2.20447	Down	0.000428178	0.00652682	BE107303	1370969_at	Homeo box A5	Rn.8465	79241	Hoxa5	4
10.998	0.041101	12.1379	0.251496	2.2035	Up	0.00422501	0.0186165	BG671521	1372701_at	Transcribed locus, strongly similar to NP_034610.1 heat shock protein 1, alpha [Mus musculus]	Rn.106682	-	-	13
4.27721	0.17251	3.13876	0.100402	2.20143	Down	0.00125608	0.0105137	NM_012581	1368873_at	Homeo box A2	Rn.91077	24452	Hoxa2	4
5.86558	0.247209	7.00068	0.233658	2.19634	Up	0.0156704	0.039692	AI059353	1397449_at	Transcribed locus	Rn.204154	-	-	13
12.4177	0.15268	11.2829	0.337267	2.19577	Down	0.0220822	0.0488312	NM_031512	1398256_at	Interleukin 1 beta	Rn.9869	24494	Il1b	3
4.16504	0.204945	3.03222	0.243223	2.19287	Down	0.0119028	0.0337347	AW535219	1377848_at	Family with sequence similarity 175, member A	Rn.106875	289468	Fam175a	14
5.81752	0.230858	4.686	0.180188	2.1909	Down	0.00832561	0.0279367	AA955175	1376302_at	Transcribed locus	Rn.203515	-	-	10
9.54437	0.063263	8.42037	0.058911	2.1795	Down	1.2746e-05	0.00108988	BE115842	1374734_at	Hypothetical protein LOC680254	Rn.204807	680254	LOC680254	13
9.18834	0.132455	10.308	0.066174	2.17296	Up	0.00027772	0.00531814	AI548856	1370177_at	Poliovirus receptor	Rn.10677	25066	PVR	1
11.3183	0.112194	10.1995	0.118591	2.17172	Down	0.000474902	0.00676682	AI175452	1373087_at	Membrane-associated ring finger (C3HC4) 7	Rn.117620	311059	2010-03-07	3
9.4045	0.121884	10.5232	0.214197	2.17148	Up	0.0039364	0.0179525	BE110674	1376737_at	Hypothetical protein LOC690243	Rn.198535	690243	LOC690243	1
8.9098	0.104648	7.79537	0.313679	2.16509	Down	0.0150396	0.0388201	BI293518	1381570_at	Nuclear factor of kappa light polypeptide gene enhancer in B-cells inhibitor, delta	Rn.144998	308496	Nfkbid	1
10.6004	0.158729	9.5005	0.303608	2.14332	Down	0.0183594	0.0437522	BE096523	1382314_at	Interferon, alpha-inducible protein (clone IFI-15K)	Rn.198318	298693	G1p2	5
7.1707	0.062518	6.07335	0.18759	2.13962	Down	0.00144655	0.0110251	BF418041	1388473_at	Transcribed locus	Rn.105661	-	-	14
6.57351	0.030225	7.6707	0.201087	2.13938	Up	0.00167066	0.0119778	BI291427	1377187_at	RNA binding motif protein 12B	Rn.18198	313069	Rbm12b	5
4.01097	0.049269	5.10731	0.289836	2.13812	Up	0.0097465	0.0302692	BG371548	1378930_a_at	Transcribed locus	Rn.94179	-	-	4
7.14255	0.147824	8.23559	0.190546	2.13324	Up	0.00396508	0.0179921	BI288819	1389068_at	WD repeat domain, phosphoinositide interacting 2	Rn.163194	288498	Wipi2	12
9.34967	0.127471	10.4416	0.176306	2.13152	Up	0.0024071	0.0144059	BF409251	1383087_at	ESTs	-	-	-	-
6.12637	0.110602	7.21727	0.267186	2.13006	Up	0.00926193	0.0294019	BE103735	1378338_at	AMME chromosomal region gene 1-like	Rn.64258	307526	Ammecr1l	18
10.1076	0.147657	9.01782	0.305237	2.12836	Down	0.018278	0.0437116	BI284779	1376675_at	CD300A molecule	Rn.11988	501736	Cd300a	10
8.62791	0.127274	9.7171	0.079304	2.12754	Up	0.000346387	0.0058131	AA964250	1375212_at	Ankyrin repeat domain 52	Rn.8972	362811	Ankrd52	7
9.21138	0.174431	10.292	0.090504	2.11502	Up	0.00151593	0.0112498	BI286340	1374699_at	Transcribed locus	Rn.177251	-	-	6
4.23308	0.191585	3.15248	0.029085	2.11491	Down	0.00141122	0.0108694	BF419005	1395242_at	Transcribed locus	Rn.166784	-	-	3
4.74292	0.267665	3.66794	0.170722	2.10668	Down	0.0147479	0.0382136	NM_133534	1369527_at	Chemokine (C-X3-C motif) receptor 1	Rn.10482	171056	Cx3cr1	8
8.41695	0.07339	9.49129	0.143785	2.10576	Up	0.000556314	0.00735377	BI279652	1390278_at	Transformer-2 alpha	Rn.220184	500116	Tra2a	4
9.16913	0.159804	10.2432	0.246499	2.10535	Up	0.010628	0.0319406	AA859085	1385397_at	STEAP family member 4	Rn.16959	499991	Steap4	4
9.18354	0.118497	8.11434	0.175012	2.09828	Down	0.00231338	0.01408	AI171772	1375911_at	Hypothetical protein LK44	Rn.11612	362219	RGD735140	3
7.30784	0.124983	6.23889	0.289161	2.09791	Down	0.0146157	0.0381044	BI297590	1398708_at	Mastermind like 3 (Drosophila)	Rn.218110	310405	Maml3	2
6.36275	0.158993	5.2954	0.232557	2.09557	Down	0.00908627	0.0291666	AA925717	1385333_at	Apoptosis-associated tyrosine kinase	Rn.155205	690853	Aatk	10
6.16954	0.096493	5.10384	0.163959	2.09318	Down	0.00137872	0.0107157	AI453854	1377610_at	Leiomodin 2 (cardiac)	Rn.16210	296935	Lmod2	4
3.94137	0.202496	5.00383	0.261528	2.08849	Up	0.0183165	0.0437116	H34760	1395703_at	Transcribed locus	Rn.101359	-	-	10
10.3181	0.125743	9.25953	0.172377	2.08282	Down	0.00254937	0.014637	AI146250	1383744_at	Transcribed locus	Rn.106882	-	-	10
7.30459	0.091107	6.24664	0.24844	2.08197	Down	0.007135	0.0255231	AI535126	1393009_at	Similar to RIKEN cDNA 2410002F23	Rn.145001	308568	RGD1309326	1
10.1167	0.037752	9.05876	0.091907	2.08196	Down	4.04509e-05	0.00184981	AW527186	1384406_at	Similar to C-C chemokine receptor type 11 (C-C CKR-11) (CC-CKR-11) (CCR-11) (Chemokine receptor-like 1) (CCRL1) (CCX CKR)	Rn.169598	685243	LOC685243	8
9.27517	0.081994	10.3329	0.0815	2.08165	Up	9.59412e-05	0.00292437	BE115948	1373474_at	Similar to RIKEN cDNA 2810403A07	Rn.198599	361980	RGD1565775	2
7.66882	0.087235	8.72365	0.076116	2.07748	Up	9.82275e-05	0.00292437	AA946382	1383461_at	Similar to hypothetical protein FLJ10204	Rn.8036	362914	RGD1311362	7
4.5344	0.174413	5.58823	0.128169	2.07603	Up	0.00279764	0.0155293	NM_012826	1387234_at	Alpha-2-glycoprotein 1, zinc-binding	Rn.5007	25294	Azgp1	12
8.02518	0.205564	9.07642	0.09592	2.07231	Up	0.0035619	0.0171214	BF416970	1381039_at	Dynein, axonemal, heavy chain 1	Rn.136817	171339	Dnah1	16
9.11373	0.020605	8.06344	0.137045	2.07094	Down	0.000274375	0.00531814	BG375054	1377656_at	MAK16 homolog (S. cerevisiae)	Rn.160904	306526	Mak16	16
5.97543	0.085437	7.02496	0.265462	2.06985	Up	0.00936034	0.0295152	BI286417	1391976_at	SIX homeobox 4	Rn.12316	299138	Six4	6
6.47835	0.119827	5.42961	0.243647	2.06872	Down	0.00833808	0.0279367	AW534136	1379498_at	Transcribed locus	Rn.48269	-	-	6
9.12894	0.063216	8.08033	0.20782	2.06854	Down	0.00291804	0.0156221	BE099056	1390918_at	Growth hormone regulated TBC protein 1	Rn.19589	361180	Grtp1	16
3.53573	0.091648	4.58382	0.200097	2.06779	Up	0.00311942	0.0160416	BI281419	1383333_at	Similar to RIKEN cDNA 5830404H04	Rn.107481	304055	RGD735112	11
5.80752	0.111522	4.76235	0.115192	2.06361	Down	0.000621561	0.00774564	BI275851	1380668_at	Hypothetical LOC316976	Rn.33980	316976	MGC72974	4
6.39939	0.124247	5.35493	0.134332	2.06259	Down	0.00125111	0.0105137	AW434394	1381036_at	Transcribed locus	Rn.166670	-	-	8
6.20395	0.143609	7.24815	0.142616	2.06222	Up	0.00209623	0.013284	AA850195	1382924_at	Pantothenate kinase 1	Rn.6581	294088	Pank1	1
8.3462	0.085774	7.30603	0.036135	2.05648	Down	3.06285e-05	0.00152422	AI716857	1397719_at	Transcribed locus	Rn.40887	-	-	2
6.36391	0.169322	7.40049	0.10134	2.05135	Up	0.00191436	0.0126801	AI009661	1371692_at	Myeloid/lymphoid or mixed-lineage leukemia (trithorax homolog, Drosophila); translocated to, 11	Rn.144837	295264	Mllt11	2
7.15541	0.097934	8.19074	0.108313	2.04958	Up	0.000395035	0.00630247	BI274940	1376674_at	Mannosidase 2, alpha 2	Rn.41796	308757	Man2a2	1
5.82655	0.134614	6.85987	0.14127	2.04673	Up	0.00183798	0.0124394	BM383749	1378128_at	Transcribed locus	Rn.211881	-	-	6
6.6251	0.114302	5.5923	0.30431	2.04599	Down	0.0191442	0.0449888	AI232666	1379472_at	NAD synthetase 1	Rn.22886	353255	Nadsyn1	1
7.45097	0.21746	6.41826	0.236706	2.04587	Down	0.0183009	0.0437116	AI232098	1374628_at	Crystallin, zeta	Rn.6746	362061	Cryz	2
6.42795	0.143692	5.39536	0.298361	2.0457	Down	0.0206344	0.0472154	AA955213	1377950_at	Similar to interferon-inducible GTPase	Rn.160023	307415	RGD1309362	18
9.62175	0.300519	10.6535	0.035427	2.04454	Up	0.014324	0.0376924	BM390809	1384561_at	Transcribed locus	Rn.7946	-	-	1
6.64246	0.110274	5.61118	0.286485	2.04384	Down	0.015239	0.0390674	AI603449	1391338_at	Transcribed locus	Rn.168349	-	-	1
10.0887	0.054536	9.0576	0.198276	2.04358	Down	0.00241818	0.0144069	BF285339	1374719_at	Transcribed locus, moderately similar to NP_001074238.1 UHRF1 (ICBP90) binding protein 1 [Mus musculus]	Rn.15521	-	-	20
6.01881	0.090048	4.9891	0.158091	2.04161	Down	0.00130738	0.0105373	BG665051	1392880_at	Transcribed locus	Rn.34582	-	-	10
4.90458	0.136717	3.87758	0.182407	2.03778	Down	0.00408105	0.0182193	AW531735	1389726_at	Transcribed locus	Rn.106829	-	-	10
8.1159	0.170473	9.14194	0.26836	2.03644	Up	0.0179716	0.043378	BI284261	1377869_at	CCR4 carbon catabolite repression 4-like (S. cerevisiae)	Rn.15040	310395	Ccrn4l	2
5.70758	0.148562	6.73317	0.127644	2.0358	Up	0.00194553	0.0126801	AW535011	1397487_at	X-prolyl aminopeptidase (aminopeptidase P) 3, putative	Rn.19478	685823	Xpnpep3	7
7.43412	0.042504	6.40946	0.086194	2.03447	Down	4.01443e-05	0.00184981	BI294284	1392998_at	Transcribed locus	Rn.48066	-	-	15
6.82202	0.045097	7.84551	0.259652	2.03283	Up	0.00813643	0.0276076	BG372551	1390701_at	Transcribed locus	Rn.15581	-	-	12
13.1534	0.041147	14.1763	0.065291	2.03193	Up	1.14023e-05	0.00108988	AI406660	1374529_at	ESTs	-	-	-	-
10.7296	0.094855	11.7524	0.224535	2.03179	Up	0.00571163	0.0224225	AF411318	1371237_a_at	Metallothionein 1a	Rn.54397	24567	Mt1a	19
5.50856	0.125408	4.48739	0.127754	2.02957	Down	0.0012554	0.0105137	BF288135	1386031_at	Protein kinase D3	Rn.3990	313834	Prkd3	6
12.134	0.095876	11.1153	0.31636	2.02606	Down	0.0216193	0.0483221	U22414	1369815_at	Chemokine (C-C motif) ligand 3	Rn.10139	25542	Ccl3	10
6.61254	0.086654	7.63043	0.079673	2.02497	Up	0.00013182	0.00339062	NM_022300	1369310_at	Brain abundant, membrane attached signal protein 1	Rn.37779	64160	Basp1	2
4.47909	0.217396	3.46373	0.103583	2.02141	Down	0.00558334	0.0219946	AI411341	1376971_at	Autophagy-related 10 (S. cerevisiae)	Rn.21798	688555	Atg10	2
3.47638	0.08266	4.4912	0.278133	2.02065	Up	0.0128657	0.0356281	AA998621	1378125_at	Transcribed locus	Rn.23313	-	-	4
7.48411	0.06326	8.49835	0.130575	2.01984	Up	0.000426676	0.00652682	NM_030586	1370005_at	Cytochrome b5 type B (outer mitochondrial membrane)	Rn.10249	80773	Cyb5b	19
7.16223	0.075618	6.15135	0.193537	2.01514	Down	0.00280849	0.0155293	AW531623	1390466_at	Transcribed locus	Rn.47783	-	-	2
8.54072	0.161602	9.55072	0.28694	2.01391	Up	0.0220277	0.0488182	BE107340	1395129_at	Transcribed locus, strongly similar to NP_073605.4 RNA binding motif protein 15 [Homo sapiens]	Rn.216500	-	-	*
4.25789	0.053673	3.25535	0.165912	2.00352	Down	0.00120525	0.0104045	BI290787	1380314_at	Transcribed locus	Rn.218088	-	-	5
12.2427	0.015163	13.2436	0.155042	2.00128	Up	0.000671477	0.00779213	NM_012551	1368321_at	Early growth response 1	Rn.9096	24330	Egr1	18
6.99386	0.021061	5.99737	0.19425	1.99514	Down	0.00222135	0.0137675	BF406819	1393074_at	Similar to hypothetical protein FLJ38984	Rn.9381	313595	RGD1563072	5
6.46274	0.174838	5.46751	0.211348	1.9934	Down	0.0109868	0.0323858	AA849388	1375976_a_at	MUS81 endonuclease homolog (S. cerevisiae)	Rn.137652	293678	Mus81	1
6.59253	0.158417	5.59795	0.188289	1.9925	Down	0.0067879	0.0248059	BE101688	1395124_at	Tryptophanyl-tRNA synthetase	Rn.14939	314442	Wars	6
3.78754	0.032704	4.78181	0.296029	1.99206	Up	0.0156437	0.0396839	AW434139	1376371_at	ESTs	-	-	-	-
7.11698	0.213873	8.10999	0.104069	1.99033	Up	0.0058463	0.0228451	BE111692	1391701_at	MYST histone acetyltransferase (monocytic leukemia) 3	Rn.33802	306571	Myst3	16
8.00432	0.082162	7.01138	0.300719	1.99023	Down	0.0189528	0.0447254	BE107630	1374991_at	YdjC homolog (bacterial)	Rn.144719	287938	Ydjc	11
12.5638	0.01721	11.578	0.099351	1.98041	Down	6.58671e-05	0.00242276	AA800908	1392785_at	Transcribed locus	Rn.13832	-	-	15
11.0547	0.066726	10.072	0.201157	1.97614	Down	0.00355253	0.0171214	AA817785	1383488_at	similar to Forkhead box protein F1 (Forkhead-related protein FKHL5) (Forkhead-related transcription factor 1) (FREAC-1) (Hepatocyte nuclear factor 3 forkhead homolog 8) (HFH-8)	-	-	-	-
7.37012	0.072409	6.38883	0.109396	1.97423	Down	0.000294863	0.00549979	AI176579	1372760_at	ESTs, Weakly similar to PA73_HUMAN PROTEIN PRO1073PRO2853 (H.sapiens)	-	-	-	-
5.23334	0.178233	4.25454	0.159627	1.97083	Down	0.0064229	0.0239276	BI277442	1396300_at	Arylformamidase	Rn.216742	688283	Afmid	10
7.77533	0.032513	8.75384	0.195409	1.97043	Up	0.002605	0.0147414	AI013005	1373569_at	Transcribed locus	Rn.165774	-	-	14
6.75174	0.182689	7.72938	0.119275	1.96926	Up	0.00418808	0.0185019	BI296089	1377145_at	Similar to very large G-protein coupled receptor 1	Rn.16647	294614	RGD1562101	2
6.85898	0.077839	7.83656	0.217093	1.96915	Up	0.00544704	0.0219188	AI410837	1390664_at	Transmembrane protein 116	Rn.39141	690442	Tmem116	12
10.2625	0.135802	11.2388	0.217477	1.96741	Up	0.00888643	0.0289829	AI714115	1374992_at	Transcribed locus	Rn.168460	-	-	1
8.27698	0.066288	9.25205	0.12672	1.96573	Up	0.000488333	0.00676682	AI411132	1377573_at	Carbonic anhydrase 5b, mitochondrial	Rn.22441	302669	Car5b	X
2.99387	0.203307	2.01974	0.005295	1.96446	Down	0.0030322	0.0157966	BE096729	1387877_at	Formiminotransferase cyclodeaminase	Rn.20140	89833	Ftcd	20
6.58578	0.176736	7.55898	0.24152	1.96319	Up	0.0174266	0.0426095	BI296057	1377761_at	Glutamine-fructose-6-phosphate transaminase 2	Rn.16089	360518	Gfpt2	10
7.0379	0.093414	6.06761	0.205929	1.95923	Down	0.00514371	0.0212272	AA899900	1393003_at	Transcribed locus	Rn.2419	-	-	7
5.03165	0.134663	5.99723	0.120455	1.95284	Up	0.00175417	0.0122306	AI136555	1370962_at	Castration induced prostatic apoptosis-related protein 1	Rn.127830	286894	Cipar1	14
6.86243	0.140737	7.82726	0.246144	1.95183	Up	0.0144459	0.0378221	BM383323	1371551_at	Tnf receptor associated factor 4	Rn.3219	303285	Traf4	10
9.14346	0.019448	8.17892	0.143329	1.95143	Down	0.000550359	0.00733234	BF522792	1397838_at	Transcribed locus, strongly similar to XP_001061968.1 PREDICTED: hypothetical protein [Rattus norvegicus]	Rn.205461	-	-	4
3.13977	0.003874	4.10345	0.277184	1.95029	Up	0.0132011	0.0361428	BE114497	1392123_at	Transcribed locus	Rn.208302	-	-	5
7.31483	0.060266	6.35147	0.211559	1.94985	Down	0.00467121	0.0198087	BG374493	1396327_at	Cytochrome P450, family 2, subfamily j, polypeptide 10	Rn.34638	313373	Cyp2j10	5
4.46345	0.121981	5.42403	0.227393	1.94609	Up	0.00982294	0.0303292	BF550303	1383796_at	MOCO sulphurase C-terminal domain containing-like	Rn.26676	690745	LOC690745	13
4.27559	0.03998	5.23527	0.144924	1.94488	Up	0.000695148	0.00779213	BI289214	1395174_at	Transcribed locus	Rn.70307	-	-	12
8.6046	0.132486	7.64501	0.281196	1.94476	Down	0.0214685	0.0481121	BI291798	1384271_at	Immunoglobulin delta heavy chain transmembrane form (IgD)	Rn.203874	-	-	6
8.43383	0.161814	7.47476	0.224914	1.94405	Down	0.0134443	0.0363965	BE097239	1382975_at	Carcinoembryonic antigen-related cell adhesion molecule 1 (biliary glycoprotein)	Rn.91235	81613	Ceacam1	1
10.2803	0.09515	11.2388	0.121534	1.94336	Up	0.000804484	0.00837389	AI179988	1388666_at	Ectodermal-neural cortex 1	Rn.3039	294674	Enc1	2
9.74961	0.093986	8.79207	0.282474	1.942	Down	0.0182176	0.0437116	NM_053302	1369870_at	G protein-coupled receptor 182	Rn.87119	29307	Gpr182	7
6.11446	0.101052	5.15889	0.283566	1.93934	Down	0.0192141	0.0450905	AA858521	1382372_at	Transcribed locus	Rn.163652	-	-	6
8.61868	0.174909	9.57305	0.172319	1.93773	Up	0.0081058	0.0275956	BI294478	1392529_at	Sprouty homolog 4 (Drosophila)	Rn.146922	291610	Spry4	18
7.72198	0.038155	6.76934	0.122678	1.93541	Down	0.000309318	0.00556773	BF282644	1398366_at	Transcribed locus	Rn.220653	-	-	10
10.489	0.16281	9.53716	0.166259	1.93434	Down	0.0064261	0.0239276	AI179953	1373386_at	Gap junction protein, beta 2	Rn.219269	394266	Gjb2	15
9.88727	0.047427	10.8391	0.088158	1.93429	Up	7.71722e-05	0.00272032	AI112926	1380448_at	AlkB, alkylation repair homolog (E. coli)	Rn.107927	362766	Alkbh	6
9.26161	0.042191	10.2102	0.289881	1.93005	Up	0.0177229	0.0430761	AA891356	1385088_at	Hypothetical LOC304650	Rn.40355	304650	RGD1310262	19
5.30014	0.220028	6.24748	0.147856	1.92832	Up	0.0117325	0.0335327	BF547287	1384917_at	Transcribed locus, strongly similar to NP_001102645.1 cyclin O [Rattus norvegicus]	Rn.219369	-	-	2
9.5576	0.083721	8.6109	0.178276	1.92746	Down	0.00298034	0.0157075	BG379771	1393262_at	Transcribed locus	Rn.24450	-	-	2
7.51295	0.134964	8.45606	0.189939	1.92267	Up	0.00674464	0.0247011	BE105726	1380772_at	Transcribed locus	Rn.199514	-	-	9
8.65616	0.202841	9.5992	0.139862	1.92259	Up	0.00868407	0.0286981	AW524733	1377091_at	Proline-rich transmembrane protein 1	Rn.144293	406167	Prrt1	20
8.75153	0.066299	7.8091	0.219068	1.92176	Down	0.00623335	0.0237007	BF399743	1374452_at	Phosphodiesterase 9A	Rn.20981	191569	Pde9a	20
7.51924	0.165295	8.46021	0.155073	1.91982	Up	0.006	0.0231253	AI043752	1393495_at	Transcribed locus	Rn.147542	-	-	5
7.41272	0.035797	8.35309	0.112636	1.91903	Up	0.000209688	0.00449104	BM390965	1397628_at	Similar to RIKEN cDNA 2900092E17	Rn.159917	293500	RGD1305592	1
13.2776	0.206744	14.218	0.15361	1.91899	Up	0.0106944	0.0320831	D28875	1367562_at	Secreted protein, acidic, cysteine-rich (osteonectin)	Rn.98989	24791	Sparc	10
9.12541	0.096622	8.18519	0.196126	1.91881	Down	0.00509066	0.0210596	BF392959	1398710_at	Cytochrome P450, family 2, subfamily u, polypeptide 1	Rn.161862	310848	Cyp2u1	2
9.93277	0.03541	10.8713	0.245715	1.91664	Up	0.0091724	0.0292002	BM383122	1389500_at	CDNA clone IMAGE:7445191	Rn.216504	-	-	*
11.5421	0.090411	10.6038	0.246046	1.91627	Down	0.01165	0.0333533	AI073001	1381228_at	Transcribed locus	Rn.20328	-	-	10
8.9905	0.15556	9.92724	0.117588	1.9142	Up	0.00298926	0.0157075	AW524669	1393793_at	Transcribed locus	Rn.125399	-	-	16
6.26337	0.160789	7.20011	0.135241	1.91419	Up	0.00429011	0.0188054	AI113011	1373525_at	Transcribed locus	Rn.22096	-	-	1
5.31199	0.150088	6.24763	0.168063	1.91274	Up	0.00599512	0.0231253	BE098978	1376950_at	Transcribed locus, strongly similar to NP_001032271.1 de-etiolated homolog 1 [Rattus norvegicus]	Rn.9608	-	-	1
4.74503	0.165911	3.80944	0.253322	1.91267	Down	0.0213983	0.0481121	BI299305	1372081_at	Transcribed locus	Rn.160432	-	-	15
4.41779	0.057914	3.48378	0.055432	1.91059	Down	2.40885e-05	0.00138589	BI295137	1376331_at	Transcribed locus	Rn.38226	-	-	6
6.27601	0.154669	5.34201	0.107071	1.91056	Down	0.00253935	0.014637	H33080	1382754_at	Transcribed locus	Rn.14621	-	-	10
8.38714	0.01887	9.3197	0.231951	1.90867	Up	0.0070601	0.0254706	AB044285	1368023_at	Quiescin Q6 sulfhydryl oxidase 1	Rn.44920	84491	Qsox1	13
7.45549	0.118406	8.38785	0.206163	1.90839	Up	0.0077872	0.0269763	AI599362	1375041_at	Similar to F-box only protein 27	Rn.105566	499114	RGD1563982	1
8.83688	0.122892	9.76687	0.211002	1.90527	Up	0.00887776	0.0289829	AI406908	1373767_at	Zinc finger, AN1-type domain 2A	Rn.19157	360772	Zfand2a	12
8.05264	0.168867	8.98148	0.191703	1.90375	Up	0.0108896	0.0323217	AI511405	1385407_at	TCDD-inducible poly(ADP-ribose) polymerase	Rn.24217	310467	Tiparp	2
8.95325	0.09288	9.8816	0.147139	1.90309	Up	0.00176923	0.0122306	BI279587	1388921_at	Transcribed locus	Rn.24778	-	-	7
6.98107	0.058139	7.90724	0.194312	1.90021	Up	0.00382521	0.0177302	BF414659	1391664_at	Phosphatidylinositol glycan anchor biosynthesis, class V	Rn.211496	366478	Pigv	5
2.75758	0.298786	1.8319	0.054539	1.89958	Down	0.0225761	0.0496088	AA945875	1379436_a_at	Transcribed locus	Rn.203412	-	-	20
8.63823	0.052966	7.71445	0.194462	1.89708	Down	0.00375676	0.0175109	AW531135	1386410_at	Transcribed locus	Rn.169898	-	-	3
5.7057	0.080257	4.78249	0.077256	1.89633	Down	0.000167185	0.00382266	BM389480	1378254_at	Transcribed locus, strongly similar to NP_001074747.2 TBC1 domain family, member 4 [Mus musculus]	Rn.141267	-	-	15
3.85704	0.2433	2.93472	0.140374	1.89516	Down	0.0167481	0.041612	AI232286	1382854_at	Transcribed locus	Rn.21880	-	-	10
10.2273	0.046119	9.30599	0.198659	1.89386	Down	0.00402784	0.0181253	BI278569	1374128_at	Transcribed locus	Rn.167805	-	-	4
8.49744	0.219075	9.4182	0.070102	1.89311	Up	0.00709479	0.0255231	NM_012715	1387219_at	Adrenomedullin	Rn.10232	25026	Adm	1
5.40109	0.095053	6.32004	0.104161	1.89074	Up	0.000622581	0.00774564	AW253721	1381434_s_at	Similar to MIC2 like 1	Rn.146239	679721	LOC679721	1
9.40594	0.193293	10.3216	0.224766	1.8864	Up	0.0214243	0.0481121	AI144754	1381533_at	Rho family GTPase 1	Rn.198250	362993	Rnd1	7
9.9633	0.170038	9.05232	0.217955	1.88031	Down	0.0165021	0.0412672	BI293047	1391345_at	BMP-binding endothelial regulator	Rn.62611	300455	Bmper	8
8.06798	0.160635	8.97823	0.061827	1.87938	Up	0.00185026	0.0124727	BF420511	1380342_at	Hypothetical protein LOC680885	Rn.12573	680885	LOC680885	16
5.12562	0.050977	4.216	0.149009	1.87855	Down	0.00117674	0.0103337	BG380502	1392745_at	Similar to RIKEN cDNA 3110040N11	Rn.138288	293059	RGD1305713	1
5.46747	0.06664	6.37685	0.23089	1.87824	Up	0.00913612	0.0291666	BM384311	1374616_at	Platelet-derived growth factor receptor-like	Rn.217523	290771	Pdgfrl	16
9.48496	0.051535	8.57613	0.171767	1.87752	Down	0.00229274	0.0140048	AW434402	1389793_at	Transcribed locus	Rn.157870	-	-	16
12.5182	0.080988	13.4234	0.239146	1.87277	Up	0.0115727	0.0333012	NM_016994	1368000_at	Complement component 3	Rn.11378	24232	C3	9
8.59181	0.123733	7.68903	0.151625	1.86967	Down	0.00364199	0.0173097	AI599072	1378801_at	Transcribed locus	Rn.168370	-	-	17
5.55917	0.211487	4.65805	0.089797	1.86751	Down	0.00778425	0.0269763	AA998222	1393898_at	Transcribed locus	Rn.199238	-	-	2
8.74379	0.048526	7.84459	0.207299	1.86503	Down	0.00553963	0.0219509	BI301125	1385158_at	Chromatin modifying protein 1B	Rn.39132	689364	Chmp1b	18
7.11465	0.140116	8.01326	0.197312	1.86427	Up	0.00993131	0.0305523	AI070105	1385809_at	Similar to hypothetical protein FLJ13149	Rn.204227	366192	RGD1563839	3
9.27184	0.156733	10.1703	0.191185	1.86411	Up	0.0109076	0.0323217	AA955721	1382009_at	chromodomain helicase DNA binding protein 1	-	-	-	-
6.53587	0.129545	5.63756	0.181666	1.86388	Down	0.00691118	0.0250938	BI288829	1398609_at	U-box domain containing 5	Rn.16485	296161	Ubox5	3
11.94	0.23302	12.8372	0.094718	1.86235	Up	0.0118325	0.0336735	BE104552	1391743_at	ELAV (embryonic lethal, abnormal vision, Drosophila)-like 1 (Hu antigen R)	Rn.216517	363854	Elavl1	12
8.95732	0.151909	8.06034	0.106093	1.86216	Down	0.00287801	0.0156221	M62891	1370499_at	Killer cell lectin-like receptor subfamily B member 1B	Rn.101826	25192	Klrb1b	4
6.62339	0.225228	5.72672	0.160799	1.86176	Down	0.0176837	0.0430761	BG662522	1378010_at	Transcribed locus	Rn.169395	-	-	3
3.78396	0.081153	4.67954	0.009987	1.86036	Up	3.43881e-05	0.00166242	BF396482	1380854_at	Transcribed locus, strongly similar to NP_446001.1 vascular endothelial growth factor B [Rattus norvegicus]	Rn.160277	-	-	1
8.2509	0.045903	7.35585	0.170218	1.85968	Down	0.00227244	0.013931	NM_031130	1387571_at	Nuclear receptor subfamily 2, group F, member 1	Rn.89710	81808	Nr2f1	2
7.06286	0.202582	7.95454	0.141945	1.85535	Up	0.0113014	0.0328272	BG669126	1383135_at	Transcribed locus	Rn.203281	-	-	17
3.19666	0.061461	4.08744	0.281487	1.85419	Up	0.0213403	0.0481121	BG666849	1390458_at	CDNA clone MGC:188487 IMAGE:5600026	Rn.166044	-	-	9
4.41629	0.039927	5.30665	0.276658	1.85364	Up	0.018949	0.0447254	BE102687	1375813_at	A kinase (PRKA) anchor protein 8-like	Rn.107308	299569	Akap8l	7
6.34734	0.121128	7.23759	0.147186	1.85349	Up	0.00343043	0.0170201	BE099992	1375025_at	Calcium/calmodulin-dependent protein kinase kinase 2, beta	Rn.88589	83506	Camkk2	12
9.05357	0.067938	8.16631	0.155093	1.84966	Down	0.00193815	0.0126801	BI274471	1385696_at	Transcribed locus	Rn.126019	-	-	5
8.87725	0.053238	7.99004	0.134361	1.84961	Down	0.000855113	0.0085134	AI407092	1375542_at	Radixin	Rn.203261	315655	Rdx	8
5.11108	0.062203	5.9955	0.111768	1.84603	Up	0.000452702	0.00663374	AA964442	1379624_at	Transcribed locus	Rn.22683	-	-	10
7.20128	0.252055	8.08526	0.075508	1.84546	Up	0.0152377	0.0390674	BF416979	1379611_at	Transcribed locus	Rn.75037	-	-	5
8.91147	0.036978	9.79501	0.036725	1.84489	Up	2.69299e-06	0.000738615	BM387251	1372086_at	FH2 domain containing 1	Rn.4218	295161	Fhdc1	2
11.4449	0.030874	12.3279	0.167806	1.8443	Up	0.00206315	0.0132422	BG664561	1392912_at	Calcyclin binding protein	Rn.11540	289144	Cacybp	13
7.52446	0.102817	8.4057	0.185377	1.84195	Up	0.00596336	0.0230936	AA998165	1394599_at	ZXD family zinc finger C	Rn.144376	362399	Zxdc	4
7.50766	0.049043	6.62709	0.127322	1.84109	Down	0.000655731	0.00779184	AI176027	1378547_at	Transcribed locus	Rn.202652	-	-	7
6.21612	0.14288	7.09633	0.106991	1.84065	Up	0.00262698	0.0148162	AI233825	1382730_at	Transcribed locus	Rn.167257	-	-	4
7.46769	0.108961	8.34728	0.167056	1.83985	Up	0.00451905	0.019359	BF559822	1392964_at	Transcribed locus	Rn.91720	-	-	11
7.60984	0.102592	6.73507	0.205095	1.83372	Down	0.00881621	0.0289651	AI045459	1384214_a_at	Transcribed locus	Rn.221935	-	-	13
9.33986	0.234151	10.2141	0.10533	1.83309	Up	0.0144041	0.0377856	BE349698	1373554_at	Transcribed locus	Rn.75037	-	-	5
9.34307	0.070356	8.47255	0.173448	1.82832	Down	0.0035006	0.0170201	BE107598	1374692_at	Sorting nexin 14	Rn.16406	315871	Snx14	8
9.85913	0.125516	8.9896	0.074066	1.82706	Down	0.000993449	0.00938309	NM_030834	1368965_at	Solute carrier family 16, member 3 (monocarboxylic acid transporter 4)	Rn.10826	80878	Slc16a3	10
5.34412	0.081992	4.47567	0.054844	1.82571	Down	0.000119169	0.00330547	AW524543	1378645_at	Transcribed locus	Rn.147493	-	-	4
10.0032	0.063972	9.13545	0.070818	1.82479	Down	9.93728e-05	0.00292437	AI228292	1373443_a_at	Ankyrin repeat, family A (RFXANK-like), 2	Rn.161759	294679	Ankra2	2
7.20299	0.035186	8.0682	0.262368	1.8216	Up	0.0170676	0.0420969	BI296363	1374090_at	Similar to DKFZP547E1010 protein	Rn.15859	361990	LOC361990	2
8.19975	0.055865	9.06345	0.25849	1.81971	Up	0.0171207	0.0421663	AI177813	1379311_at	AT rich interactive domain 5A (Mrf1 like)	Rn.15775	316327	Arid5a	9
3.38953	0.117447	2.52638	0.198831	1.81901	Down	0.0096478	0.0302074	BI289481	1394946_at	Similar to intracellular protein transport like (XM453)	Rn.38655	308053	RGD1307525	1
8.17648	0.092129	7.31371	0.040386	1.81853	Down	0.000137988	0.00343346	BF404050	1383862_at	Transcribed locus	Rn.199139	-	-	4
11.4075	0.058412	12.2695	0.117692	1.81759	Up	0.000600555	0.00764014	AI231792	1390026_at	Bcl2-associated athanogene 3	Rn.46304	293524	Bag3	1
11.2604	0.058676	10.3988	0.16724	1.81696	Down	0.0028202	0.0155299	AF029241	1388164_at	RT1 class Ib, locus Aw2	Rn.196348	24737	RT1-Aw2	20
11.7655	0.046557	10.9041	0.209025	1.8168	Down	0.00693937	0.0251422	BM389126	1389911_at	Meteorin, glial cell differentiation regulator-like	Rn.64557	316842	Metrnl	10
6.07163	0.142286	5.21725	0.234103	1.80798	Down	0.0206187	0.0472154	BI293248	1383866_at	Transcribed locus	Rn.23675	-	-	9
7.18835	0.102111	8.0426	0.221192	1.80781	Up	0.0127269	0.0354175	AI059349	1392650_at	Casein kinase 2, alpha 1 polypeptide	Rn.4231	116549	Csnk2a1	3
9.45961	0.121062	10.3119	0.189174	1.80535	Up	0.00902314	0.029146	BE328961	1379076_at	Transcribed locus	Rn.12349	-	-	2
9.25273	0.039758	8.40265	0.041245	1.80259	Down	5.89154e-06	0.000766807	BI295026	1389164_at	Hect domain and RLD 3	Rn.203362	362377	Herc3	4
9.42938	0.109032	8.57984	0.132086	1.80193	Down	0.00255197	0.014637	BG380279	1375672_at	Transcribed locus	Rn.106882	-	-	10
4.9255	0.138025	4.07689	0.153896	1.80077	Down	0.00632158	0.0238753	AA964027	1393212_at	ESTs	-	-	-	-
8.49513	0.128652	7.64811	0.241205	1.79878	Down	0.0211588	0.0481121	NM_012823	1367975_at	Annexin A3	Rn.6589	25291	Anxa3	14
9.41019	0.197036	8.56564	0.128136	1.79571	Down	0.0114585	0.0330287	BI300597	1370972_x_at	RT1 class Ib, locus Aw2	Rn.216323	24737	RT1-Aw2	20
3.72686	0.105972	4.56879	0.129548	1.79244	Up	0.0023796	0.0143796	BF408949	1395931_at	Transcribed locus	Rn.154125	-	-	14
11.0367	0.076771	11.8778	0.220999	1.79142	Up	0.0114328	0.0330106	AI230762	1388763_at	Similar to Calponin-2 (Calponin H2, smooth muscle) (Neutral calponin)	Rn.43993	690976	LOC690976	7
6.47695	0.12768	5.63629	0.117072	1.79087	Down	0.00284321	0.0155686	BI294722	1384179_at	CDNA clone IMAGE:7128873	Rn.79618	-	-	1
7.04467	0.080085	6.20478	0.203103	1.78991	Down	0.0084895	0.0283032	NM_012940	1368990_at	Cytochrome P450, family 1, subfamily b, polypeptide 1	Rn.10125	25426	Cyp1b1	6
6.8942	0.076137	6.05776	0.166825	1.78563	Down	0.00384573	0.0177302	AW522823	1380564_at	Transcribed locus	Rn.32510	-	-	10
6.41485	0.03335	5.57903	0.185756	1.78487	Down	0.00442915	0.0191665	AA964966	1393396_at	Transcribed locus	Rn.146929	-	-	18
7.14237	0.045938	6.30848	0.239166	1.78249	Down	0.0140728	0.0371234	BF406280	1390637_at	BCL2/adenovirus E1B interacting protein 2	Rn.11821	300811	Bnip2	8
5.09161	0.211428	5.92506	0.149015	1.78195	Up	0.0180885	0.0435468	BE113001	1391906_at	Kinesin family member 1B	Rn.6526	117548	Kif1b	5
4.55016	0.146064	3.71681	0.045963	1.78182	Down	0.00159894	0.0116032	BI298143	1395433_at	Transcribed locus	Rn.92837	-	-	6
6.83089	0.051532	5.99768	0.236573	1.78165	Down	0.0137788	0.0369474	BF555497	1394262_at	Zinc finger, FYVE domain containing 20	Rn.172475	312562	Zfyve20	4
5.58529	0.044453	4.75209	0.166671	1.78164	Down	0.0029095	0.0156221	BF396135	1396521_at	StAR-related lipid transfer (START) domain containing 4	Rn.163775	291699	Stard4	18
4.37671	0.027301	5.20625	0.209911	1.77712	Up	0.00781228	0.0269763	AI058315	1380369_at	Transcribed locus	Rn.20945	-	-	14
12.7403	0.055965	13.5697	0.16475	1.77698	Up	0.00310426	0.0160134	AB025017	1387870_at	zinc finger protein 36	-	79426	-	-
9.73293	0.174038	10.5583	0.148377	1.77199	Up	0.0112456	0.0328272	NM_012548	1369519_at	Endothelin 1	Rn.10918	24323	Edn1	17
8.77559	0.067964	9.60015	0.182068	1.77099	Up	0.00542247	0.021901	AF083330	1369637_at	Kinesin family member 3C	Rn.10894	85248	Kif3c	6
3.51904	0.265908	2.69583	0.044498	1.76934	Down	0.0224141	0.049381	BF406304	1388299_at	Dynein, axonemal, light chain 1	Rn.156856	685664	Dnal1	6
7.76614	0.168263	6.94603	0.183409	1.76554	Down	0.0165118	0.0412672	AI175779	1397164_at	Transcribed locus	Rn.153998	-	-	1
10.2619	0.028211	11.0815	0.09375	1.76495	Up	0.000157992	0.00366196	AI706508	1379312_at	Peroxisome proliferator-activated receptor gamma, coactivator-related 1	Rn.9484	294007	Pprc1	1
5.48492	0.223303	6.30407	0.049554	1.76436	Up	0.0116262	0.0333415	AF019973	1370341_at	Enolase 2, gamma, neuronal	Rn.10828	24334	Eno2	4
9.68163	0.074378	10.5006	0.193236	1.76418	Up	0.00749064	0.0262949	AI172274	1374527_at	Enoyl Coenzyme A hydratase domain containing 2	Rn.1408	298381	Echdc2	5
5.58067	0.081917	4.76295	0.149218	1.76262	Down	0.00298924	0.0157075	AI575844	1385827_at	Cardiotrophin-like cytokine factor 1	Rn.130193	365395	Clcf1	1
4.20472	0.220482	5.022	0.133739	1.76208	Up	0.0193356	0.0452501	AA964541	1393728_at	Transcribed locus	Rn.11836	-	-	14
10.2812	0.069928	11.0956	0.206394	1.75848	Up	0.00965851	0.0302074	AI548256	1379483_at	Transcribed locus	Rn.165893	-	-	4
4.97366	0.135316	4.15965	0.151928	1.75809	Down	0.00711085	0.0255231	BM384497	1372611_at	Similar to RIKEN cDNA 2010305A19	Rn.21005	298377	RGD1305274	5
5.83849	0.083806	5.02457	0.208067	1.75798	Down	0.0109846	0.0323858	NM_012884	1387424_at	Contactin 2 (axonal)	Rn.89910	25356	Cntn2	13
6.85787	0.194844	6.04587	0.11336	1.75564	Down	0.0113374	0.0328272	AI711028	1388192_at	RWD domain containing 3	Rn.54470	65026	Rwdd3	2
7.12706	0.080032	6.31517	0.162258	1.75551	Down	0.00415904	0.0184217	AI639044	1376500_at	F-box only protein 23	Rn.39086	306771	Fbxo23	17
10.1407	0.11849	10.9507	0.067962	1.75323	Up	0.00102576	0.00946341	BM390462	1383165_at	Similar to KIAA1324 protein	Rn.22751	362019	RGD1310209	2
10.8218	0.085849	11.6314	0.144304	1.75266	Up	0.00293607	0.0156221	NM_053936	1370048_at	Lysophosphatidic acid receptor 1	Rn.11200	116744	Lpar1	5
7.81785	0.119081	7.00908	0.186006	1.75172	Down	0.0105551	0.0317779	AI101186	1386435_at	transcription factor AP4	-	-	-	-
6.24057	0.044891	7.04878	0.122622	1.75104	Up	0.000818927	0.0084006	BM391709	1383491_at	Apoptosis enhancing nuclease	Rn.46887	361594	Aen	1
7.97412	0.063892	7.16681	0.12662	1.74995	Down	0.0012691	0.0105261	BE349744	1372397_at	TIP41, TOR signaling pathway regulator-like (S. cerevisiae)	Rn.56867	360869	Tiprl	13
7.8922	0.133739	8.69903	0.068596	1.74935	Up	0.00171521	0.012042	NM_017180	1368860_at	Pleckstrin homology-like domain, family A, member 1	Rn.40778	29380	Phlda1	7
8.28866	0.071227	7.48271	0.22054	1.7483	Down	0.0131816	0.0361428	BG379351	1391126_at	Transcribed locus	Rn.199944	-	-	7
2.46938	0.251867	1.66357	0.045176	1.74812	Down	0.0198383	0.0459185	BF388086	1392156_at	Transcribed locus	Rn.209411	-	-	12
6.96619	0.057368	6.16355	0.116769	1.74428	Down	0.000833075	0.00849134	BI282843	1389005_at	Inositol hexakisphosphate kinase 2	Rn.112574	59268	Ip6k2	8
7.48038	0.09497	6.67862	0.210692	1.74322	Down	0.0133168	0.036328	BG380780	1373451_at	Ribonuclease H2, subunit B	Rn.16136	361056	Rnaseh2b	15
5.73841	0.086699	6.54017	0.234366	1.74322	Up	0.0184028	0.0437939	AI180349	1389067_at	Solute carrier organic anion transporter family, member 4a1	Rn.67081	171144	Slco4a1	3
7.15667	0.096163	6.35501	0.110726	1.74311	Down	0.00156329	0.011468	BI291937	1374291_at	DnaJ (Hsp40) homolog, subfamily C, member 17	Rn.41217	311329	Dnajc17	3
8.18087	0.148399	8.98243	0.167375	1.74299	Up	0.0115958	0.0333107	AI237644	1374841_at	Similar to RIKEN cDNA 2410004B18	Rn.15356	499724	RGD1560065	2
7.62482	0.076541	8.42558	0.250253	1.74202	Up	0.022228	0.0490349	AI235931	1380255_at	Transcribed locus	Rn.25371	-	-	5
7.2028	0.143437	8.0021	0.108834	1.74025	Up	0.00437955	0.0190493	BE108687	1385729_at	Transcribed locus	Rn.161430	-	-	5
7.13408	0.073564	7.93178	0.218213	1.73833	Up	0.0134004	0.0363634	BM384452	1395605_at	V-crk sarcoma virus CT10 oncogene homolog (avian)-like	Rn.35110	287942	Crkl	11
4.15423	0.189149	3.3575	0.079796	1.73717	Down	0.00816123	0.0276076	AW530665	1376783_at	Transcribed locus	Rn.7485	-	-	1
7.83875	0.162758	7.04355	0.093964	1.73532	Down	0.00549258	0.0219188	AI407239	1373130_at	Myomesin 2	Rn.33916	306616	Myom2	16
12.0638	0.093472	12.8586	0.081194	1.73478	Up	0.000674925	0.00779213	NM_013154	1387343_at	CCAAT/enhancer binding protein (C/EBP), delta	Rn.202620	25695	Cebpd	11
6.05987	0.058416	6.85461	0.083984	1.73476	Up	0.000239377	0.00488181	AJ299017	1371112_at	ret proto-oncogene	-	24716	-	-
8.86244	0.048412	8.06775	0.077084	1.73471	Down	0.000124921	0.00335502	AA848795	1371795_at	Transcribed locus	Rn.163635	-	-	19
7.30854	0.084889	6.51387	0.129839	1.73467	Down	0.00217256	0.0135388	BM392214	1376978_at	Transcribed locus	Rn.93999	-	-	1
3.03403	0.016119	3.82799	0.120342	1.73383	Up	0.000611276	0.0077185	BF388785	1385086_at	Budding uninhibited by benzimidazoles 1 homolog (S. cerevisiae)	Rn.56816	296137	Bub1	3
7.63586	0.052789	8.42899	0.143964	1.73284	Up	0.00206938	0.0132422	AI317860	1374549_at	RNA binding motif protein 4B	Rn.203522	474154	Rbm4b	1
6.19392	0.112023	6.98571	0.177927	1.73123	Up	0.00933379	0.0295152	AI072892	1375961_at	Transcribed locus	Rn.166553	-	-	3
9.00583	0.096954	8.21428	0.205393	1.73094	Down	0.0130611	0.0359338	BI282068	1395014_at	Transcribed locus	Rn.173729	-	-	19
9.11063	0.036186	8.31911	0.15861	1.7309	Down	0.00280754	0.0155293	BI276554	1396472_at	Transcribed locus	Rn.146797	-	-	16
7.90278	0.044031	8.69382	0.21477	1.73032	Up	0.0112563	0.0328272	AI144842	1385883_at	Zinc finger and BTB domain containing 11	Rn.162011	304010	Zbtb11	11
7.10509	0.191325	6.31586	0.093848	1.72814	Down	0.0100469	0.0308518	AW919178	1395734_at	Palmdelphin	Rn.24602	310811	Palmd	2
7.35822	0.095861	6.56953	0.133845	1.7275	Down	0.00302978	0.0157966	BF552914	1386643_at	Feminization 1 homolog b (C. elegans)	Rn.219320	315745	Fem1b	8
3.62629	0.154583	2.83898	0.051799	1.72586	Down	0.00291245	0.0156221	BE117343	1396209_at	Mitochondrial carrier triple repeat 1-like	Rn.217078	679135	Mcart1l	X
3.01004	0.063022	3.79691	0.214368	1.72532	Up	0.0124943	0.0349429	BF391129	1375815_at	Transcribed locus	Rn.209696	-	-	2
7.55583	0.043807	8.34248	0.120716	1.72507	Up	0.000864871	0.0085134	AI599225	1371995_at	Kelch-like 21 (Drosophila)	Rn.87563	313743	Klhl21	5
7.7186	0.101794	6.93701	0.186535	1.71902	Down	0.0103549	0.0315836	AI548204	1396065_at	Transcribed locus	Rn.205968	-	-	15
9.55919	0.040764	10.3382	0.164433	1.71595	Up	0.00369849	0.0173347	NM_019186	1367960_at	ADP-ribosylation factor-like 4A	Rn.9258	29308	Arl4a	6
7.79272	0.043548	8.57013	0.01609	1.71406	Up	2.89597e-06	0.000738615	BE117672	1379164_at	Transcribed locus	Rn.207364	-	-	9
9.27546	0.097543	10.05	0.031684	1.71063	Up	0.000279737	0.00531814	BI289103	1376117_at	Solute carrier family 44, member 4	Rn.27480	294255	Slc44a4	20
8.33595	0.165474	7.56186	0.180652	1.71011	Down	0.0195707	0.0455653	BE104506	1398458_at	Similar to protein kinase, lysine deficient 1; kinase deficient protein	Rn.204068	306811	RGD1307284	17
8.08568	0.109468	7.31255	0.196453	1.70898	Down	0.0138386	0.0369905	BE115481	1379674_at	Core-binding factor, runt domain, alpha subunit 2, translocated to, 3 (human)	Rn.128745	361431	Cbfa2t3	19
5.46953	0.028484	6.24177	0.122619	1.70792	Up	0.000858307	0.0085134	AW533433	1393820_at	Transcribed locus	Rn.161766	-	-	1
10.5728	0.101934	11.3436	0.102509	1.70613	Up	0.00177579	0.0122306	BF284573	1374844_at	Transcribed locus, strongly similar to NP_063922.2 RNA binding motif protein 14 [Mus musculus]	Rn.203474	-	-	1
7.22098	0.12364	6.45078	0.11659	1.70549	Down	0.00396635	0.0179921	NM_031649	1387297_at	Killer cell lectin-like receptor subfamily G, member 1	Rn.10256	58975	Klrg1	4
6.18865	0.057995	5.42059	0.153146	1.70298	Down	0.00336013	0.0168624	BG670800	1374071_at	Family with sequence similarity 118, member A	Rn.36745	300120	Fam118a	7
8.47696	0.045533	7.70979	0.036463	1.70193	Down	1.19285e-05	0.00108988	BI291880	1391530_a_at	3-oxoacyl-ACP synthase, mitochondrial	Rn.24121	289934	Oxsm	15
8.5838	0.08416	9.35089	0.109482	1.70183	Up	0.00143946	0.0110207	AA848820	1376191_at	Hydroxyprostaglandin dehydrogenase 15 (NAD)	Rn.6386	79242	Hpgd	16
5.1956	0.124484	4.42873	0.132661	1.70157	Down	0.00558964	0.0219946	AW534519	1380981_at	Stonin 2	Rn.199702	314349	Ston2	6
7.49887	0.046093	8.26434	0.221772	1.69993	Up	0.0148688	0.0384678	AA925118	1373997_at	Transcribed locus	Rn.8670	-	-	4
11.2393	0.141813	10.4744	0.141746	1.69928	Down	0.00881226	0.0289651	AJ243973	1388213_a_at	RT1 class Ib, locus Aw2	Rn.196348	24737	RT1-Aw2	20
3.38441	0.104526	4.14712	0.221138	1.69667	Up	0.0206313	0.0472154	BF408587	1391021_at	Cingulin-like 1	Rn.120904	315795	Cgnl1	8
5.43374	0.037735	6.19572	0.212804	1.69582	Up	0.0124328	0.0348282	AW532560	1382477_at	SUMO/sentrin specific protease 5	Rn.3336	303874	Senp5	11
7.36491	0.068428	8.12673	0.101217	1.69562	Up	0.000787484	0.00827592	BI296242	1378433_at	Similar to RIKEN cDNA 5730557B15	Rn.205946	310200	RGD1564227	2
10.347	0.151811	9.58521	0.144853	1.69556	Down	0.0109605	0.0323858	M33648	1370310_at	3-hydroxy-3-methylglutaryl-Coenzyme A synthase 2 (mitochondrial)	Rn.29594	24450	Hmgcs2	2
3.74769	0.166552	2.98744	0.083238	1.69379	Down	0.00647899	0.0239276	BF290109	1395728_at	ESTs	-	-	-	-
9.36156	0.231683	10.1213	0.029379	1.69315	Up	0.0173997	0.0426053	BI293740	1377726_at	Tripartite motif-containing 25	Rn.34382	494338	Trim25	10
7.94372	0.095517	8.70337	0.124606	1.69309	Up	0.00288528	0.0156221	BI278809	1373623_at	Inositol 1,4,5-trisphosphate 3-kinase C	Rn.85907	308451	Itpkc	1
14.079	0.056442	13.32	0.156495	1.69229	Down	0.00384207	0.0177302	AI237401	1375519_at	Globin, alpha	Rn.163132	287167	LOC287167	10
8.58907	0.142156	7.83134	0.189016	1.69083	Down	0.0185104	0.0439266	AW434510	1381933_at	Replication factor C (activator 1) 5	Rn.105670	304528	Rfc5	12
9.3978	0.035033	8.64021	0.073388	1.69067	Down	8.66241e-05	0.00283206	AW434329	1388781_at	Transcribed locus	Rn.95130	-	-	5
7.35045	0.038736	6.5937	0.15174	1.68968	Down	0.00290374	0.0156221	AI177134	1388911_at	Primase, DNA, polypeptide 2	Rn.11846	301323	Prim2	9
8.18296	0.061377	7.42911	0.178632	1.68629	Down	0.00719145	0.0256178	BE114807	1395201_at	Sarcospan	Rn.22364	500364	Sspn	4
9.13252	0.021975	9.88631	0.11398	1.68622	Up	0.000634461	0.00777904	BI286141	1371073_at	UDP-Gal:betaGlcNAc beta 1,4- galactosyltransferase, polypeptide 1	Rn.17157	24390	B4galt1	5
9.93506	0.038026	9.18205	0.138822	1.68531	Down	0.00195412	0.0126801	AI011757	1373523_at	Fc fragment of IgG, low affinity IIIa, receptor	Rn.23977	304966	Fcgr3a	13
6.75097	0.06139	5.99878	0.099945	1.68436	Down	0.000678313	0.00779213	BI300393	1384275_at	Transcribed locus, strongly similar to NP_848878.1 zinc finger protein 750 [Mus musculus]	Rn.216702	-	-	*
8.97521	0.166564	9.72598	0.118324	1.68269	Up	0.0103972	0.0315836	BE103187	1378864_at	Leucine rich repeat containing 23	Rn.46210	312707	Lrrc23	4
7.03586	0.129294	6.28525	0.158628	1.6825	Down	0.010481	0.0316111	AI764398	1379220_at	Transcribed locus, moderately similar to XP_001479561.1 PREDICTED: hypothetical protein LOC67170 [Mus musculus]	Rn.29878	-	-	4
7.77072	0.062898	7.02039	0.099843	1.68217	Down	0.000709822	0.00779213	BF406975	1379023_at	Transcribed locus	Rn.203731	-	-	5
10.5051	0.087895	9.75504	0.170588	1.68183	Down	0.00790636	0.0272348	BI282920	1378015_at	Chemokine (C-C motif) ligand 21b (serine)	Rn.39658	298006	Ccl21b	5
7.08333	0.099572	6.3349	0.18932	1.67996	Down	0.0128448	0.0356281	BE111725	1392550_at	dapper, antagonist of beta-catenin, homolog 1 (Xenopus laevis)	-	-	-	-
8.16961	0.124896	8.91723	0.043328	1.67903	Up	0.0013125	0.0105373	BE118876	1395064_at	Transcribed locus	Rn.171610	-	-	5
4.36751	0.093833	5.11507	0.175113	1.67894	Up	0.0093674	0.0295152	AF187814	1370991_at	Camello-like 3	Rn.198165	113892	Cml3	4
6.8817	0.043515	7.62919	0.156601	1.67887	Up	0.00369608	0.0173347	AA892134	1394589_at	Transcribed locus	Rn.30125	-	-	4
9.5008	0.122418	10.2468	0.195084	1.67712	Up	0.0177091	0.0430761	BE349699	1373780_at	Tetraspanin 1	Rn.33830	298436	Tspan1	5
9.62607	0.037784	10.3716	0.214488	1.67664	Up	0.0140858	0.0371234	D83508	1387306_a_at	Early growth response 2	Rn.89235	114090	Egr2	20
8.95246	0.034263	9.69621	0.193078	1.67452	Up	0.00904352	0.029146	AB000280	1370440_at	Solute carrier family 15, member 4	Rn.10770	246280	Slc15a4	12
2.9372	0.190427	2.19346	0.119375	1.67451	Down	0.0162214	0.0407219	AI709802	1393097_at	Regulation of nuclear pre-mRNA domain containing 1A	Rn.162287	291736	Rprd1a	18
11.2015	0.136419	10.458	0.119549	1.6742	Down	0.00636611	0.0239276	AJ243973	1371123_x_at	RT1 class Ib, locus Aw2	Rn.196348	24737	RT1-Aw2	20
7.51479	0.0157	8.25826	0.188198	1.6742	Up	0.00765283	0.0267533	AW920524	1373831_at	Hypothetical protein LOC619574	Rn.162222	619574	LOC619574	10
6.51765	0.121172	7.25962	0.111272	1.67246	Up	0.00405988	0.0181728	BF288328	1379384_at	Sp1 transcription factor	Rn.44609	24790	Sp1	7
8.25664	0.144087	8.99833	0.068018	1.67214	Up	0.00348562	0.0170201	BG377300	1396486_x_at	Similar to Homo sapiens fetal lung specific expression~unknown	Rn.170790	499421	RGD1564162	20
9.84278	0.048162	9.1013	0.146048	1.6719	Down	0.00293535	0.0156221	BG376202	1374851_at	Mediator complex subunit 29	Rn.23452	292751	Med29	1
8.45623	0.120261	7.7169	0.202878	1.6694	Down	0.0202002	0.0464384	BM390574	1372973_at	Lanosterol synthase (2,3-oxidosqualene-lanosterol cyclase)	Rn.10211	81681	Lss	20
6.70073	0.104536	7.43951	0.181257	1.66877	Up	0.0123561	0.0347802	BG376442	1383909_at	Transcribed locus	Rn.216566	-	-	1
8.06375	0.028558	8.80236	0.051004	1.66857	Up	1.50538e-05	0.00108988	BI275740	1390122_at	Transcribed locus	Rn.12212	-	-	9
8.32463	0.080585	7.58664	0.181341	1.66786	Down	0.00986418	0.0304011	AI071911	1393843_at	Feminization 1 homolog b (C. elegans)	Rn.219320	315745	Fem1b	8
7.23667	0.124494	6.49898	0.130957	1.6675	Down	0.00648283	0.0239276	BF554891	1388537_at	4-nitrophenylphosphatase domain and non-neuronal SNAP25-like protein homolog 1 (C. elegans)	Rn.103205	360971	Nipsnap1	14
7.00117	0.133387	6.26375	0.180669	1.6672	Down	0.0167454	0.041612	AI179925	1392663_at	Similar to hypothetical protein FLJ13188	Rn.24232	308004	RGD1305500	1
8.50872	0.122051	9.24605	0.144508	1.66708	Up	0.00800228	0.0273771	AI058985	1379853_at	Heat shock protein family B (small), member 11	Rn.98778	685284	Hspb11	5
10.9736	0.064203	11.7077	0.208984	1.66333	Up	0.0152728	0.0390946	AI031032	1373035_at	ESTs	-	-	-	-
5.69133	0.095609	4.95765	0.131121	1.66288	Down	0.00401256	0.0181046	BI278770	1381423_at	G protein-coupled receptor kinase interacting ArfGAP 2	Rn.77521	304546	Git2	12
3.28634	0.12422	4.01526	0.150798	1.6574	Up	0.00972602	0.0302692	BF404538	1375237_at	Transcribed locus	Rn.221966	-	-	5
3.80435	0.153017	4.53216	0.006392	1.65613	Up	0.00315135	0.016109	NM_030852	1369320_at	Melanoma inhibitory activity	Rn.10660	81510	Mia	1
8.86929	0.086833	8.14183	0.209039	1.65572	Down	0.0182795	0.0437116	BG663107	1368868_at	A kinase (PRKA) anchor protein 12	Rn.122094	83425	Akap12	1
9.5289	0.103634	8.80334	0.191237	1.65355	Down	0.0156947	0.0396942	AI145231	1383608_at	Arrestin domain containing 2	Rn.22831	306344	Arrdc2	16
7.26365	0.03337	7.98899	0.211561	1.6533	Up	0.0147358	0.0382136	AA944483	1373172_at	Transcribed locus	Rn.32516	-	-	10
7.51919	0.113211	8.24347	0.103253	1.65206	Up	0.00323506	0.0163884	NM_031775	1368305_at	Caspase 6	Rn.88160	83584	Casp6	2
8.87897	0.049301	9.60318	0.103754	1.652	Up	0.000742683	0.00790327	AA848738	1373785_at	Phospholipase D family, member 4	Rn.6379	362792	Pld4	6
8.05642	0.052564	7.33258	0.155392	1.65157	Down	0.00450689	0.019359	NM_031053	1369965_at	MutL homolog 1 (E. coli)	Rn.20391	81685	Mlh1	8
10.5036	0.06738	11.227	0.104319	1.6511	Up	0.00112566	0.0101309	BI287978	1372016_at	Growth arrest and DNA-damage-inducible, beta	Rn.35886	299626	Gadd45b	7
7.11624	0.066565	6.39285	0.120926	1.65106	Down	0.00193728	0.0126801	AI175507	1373909_at	Transcribed locus	Rn.3984	-	-	5
6.9414	0.113705	7.66353	0.182183	1.64961	Up	0.0151815	0.039038	U00620	1371228_at	Colony stimulating factor 2 (granulocyte-macrophage)	Rn.44285	116630	Csf2	10
2.43635	0.050515	3.15841	0.227873	1.64953	Up	0.0212904	0.0481121	AW530578	1396825_at	Transcribed locus	Rn.206809	-	-	12
7.75381	0.04699	7.03188	0.122205	1.64939	Down	0.00149534	0.0111952	AI013502	1373233_at	Lipoma HMGIC fusion partner-like 2	Rn.203042	294643	Lhfpl2	2
10.3412	0.095703	9.6196	0.193276	1.64902	Down	0.0154991	0.0394352	BM392373	1374620_at	Carcinoembryonic antigen-related cell adhesion molecule 1 (biliary glycoprotein)	Rn.91235	81613	Ceacam1	1
8.82567	0.074244	8.1074	0.195985	1.6452	Down	0.0140186	0.0371234	NM_031079	1368089_at	Phosphodiesterase 2A, cGMP-stimulated	Rn.10044	81743	Pde2a	1
7.72729	0.054575	8.44521	0.229633	1.64481	Up	0.022754	0.0499348	AI169007	1373921_at	Similar to enoyl Coenzyme A hydratase domain containing 3	Rn.202613	684538	LOC684538	17
7.67892	0.061496	6.9614	0.086196	1.64436	Down	0.000504743	0.00688729	BE101679	1390996_at	Zinc finger, FYVE domain containing 20	Rn.172475	312562	Zfyve20	4
7.11688	0.137922	6.40024	0.147383	1.64334	Down	0.0120676	0.0341444	AA999005	1393863_at	Transcribed locus	Rn.148663	-	-	2
9.47737	0.033243	8.76093	0.155312	1.64312	Down	0.00405737	0.0181728	NM_022961	1387557_s_at	Vacuolar protein sorting 33 homolog A (S. cerevisiae)	Rn.217659	65081	Vps33a	12
8.28161	0.061125	8.99748	0.198195	1.64248	Up	0.0136069	0.0367111	AI011571	1374500_at	PRP38 pre-mRNA processing factor 38 (yeast) domain containing B	Rn.7210	499691	Prpf38b	2
7.89412	0.034048	7.17835	0.170904	1.64236	Down	0.00630459	0.0238644	AF115249	1368705_at	Sphingosine-1-phosphate receptor 5	Rn.45601	60399	S1pr5	8
7.10737	0.172812	7.8225	0.025798	1.64163	Up	0.00640859	0.0239276	BE106849	1381352_at	WD repeat domain 38	Rn.198114	366035	Wdr38	3
6.18546	0.096457	6.89983	0.165377	1.64077	Up	0.00972082	0.0302692	BF396139	1390770_at	Transcribed locus	Rn.12287	-	-	4
8.29834	0.073166	9.0123	0.155903	1.6403	Up	0.00604025	0.0231966	AA955540	1384147_at	Eukaryotic translation initiation factor 1A	Rn.3361	317163	Eif1a	18
5.9607	0.032524	6.67432	0.212326	1.63992	Up	0.0159596	0.0401839	BE113215	1374228_at	Tripartite motif-containing 47	Rn.198921	690374	Trim47	10
6.34942	0.038583	7.06297	0.166194	1.63983	Up	0.00579909	0.0227131	BG381657	1388923_at	Sarcoma antigen NY-SAR-48	Rn.106450	290626	Ny-sar-48	16
6.76825	0.048499	7.48166	0.109415	1.63967	Up	0.000998201	0.00938309	BF405079	1398979_at	Angel homolog 2 (Drosophila)	Rn.62	305035	Angel2	13
7.62021	0.099533	6.90707	0.128428	1.63936	Down	0.00462304	0.0197032	AI409901	1373731_at	CDNA clone IMAGE:8365731	Rn.199179	-	-	1
3.84442	0.071738	4.55679	0.155179	1.6385	Up	0.00589875	0.022997	AW524173	1385108_at	Transcribed locus	Rn.206236	-	-	9
3.71568	0.210392	4.42757	0.093843	1.63796	Up	0.0213823	0.0481121	AI072624	1383820_at	Transcribed locus	Rn.198303	-	-	12
8.46739	0.064922	9.17656	0.09128	1.63486	Up	0.000726277	0.00779213	AI233457	1389080_at	RNA binding motif protein 14	Rn.8556	170900	Rbm14	1
9.88075	0.027637	10.5878	0.14598	1.63252	Up	0.00312869	0.0160416	AW920524	1373830_at	Hypothetical protein LOC619574	Rn.162222	619574	LOC619574	10
8.46663	0.008869	7.75956	0.101168	1.63249	Down	0.000436029	0.00652886	AW141143	1383067_a_at	Deoxythymidylate kinase (thymidylate kinase)	Rn.95	301622	Dtymk	9
8.82227	0.053907	8.11688	0.168493	1.63059	Down	0.00722205	0.0256178	AI411370	1373159_at	Transcribed locus	Rn.7530	-	-	8
6.77869	0.121162	7.48231	0.142257	1.62859	Up	0.00933834	0.0295152	NM_133595	1368085_at	GTP cyclohydrolase I feedback regulator	Rn.11137	171128	Gchfr	3
9.17999	0.074324	9.88285	0.13032	1.62773	Up	0.00337846	0.0168624	AI234287	1375983_at	MAM domain containing 2	Rn.23790	309410	Mamdc2	1
10.1832	0.062068	10.8855	0.159277	1.62701	Up	0.00630089	0.0238644	BI282892	1372251_at	RNA binding motif protein 5	Rn.17033	300996	Rbm5	8
12.2853	0.147525	12.9872	0.133365	1.62667	Up	0.0123745	0.0347802	NM_054008	1368080_at	Response gene to complement 32	Rn.3504	117183	Rgc32	15
13.5154	0.019778	12.8142	0.180141	1.62586	Down	0.00827302	0.0278289	BI295930	1390782_at	C-type lectin domain family 14, member a	Rn.3962	314148	Clec14a	6
8.05734	0.112578	8.75731	0.116736	1.62448	Up	0.00500381	0.0208533	AI073183	1374234_at	GLI-Kruppel family member HKR3	Rn.20379	362668	Hkr3	5
9.57825	0.046103	8.87918	0.15141	1.62345	Down	0.00448618	0.019359	AI008160	1389551_at	Lactamase, beta 2	Rn.1263	297768	Lactb2	5
5.22399	0.02489	5.92235	0.174535	1.62266	Up	0.00744176	0.0262322	AW535242	1394557_at	Transcribed locus	Rn.206836	-	-	10
6.68204	0.163384	7.38038	0.057006	1.62264	Up	0.00683643	0.0248758	AI145768	1382056_at	splicing factor, arginine/serine-rich 11	-	-	-	-
10.9381	0.191327	10.2398	0.023633	1.62259	Down	0.0110674	0.0325104	AI179646	1388538_at	Ring-box 1	Rn.8068	300084	Rbx1	7
5.40586	0.185156	6.10326	0.131027	1.62158	Up	0.0218141	0.0486291	BF525299	1396036_at	Ral GEF with PH domain and SH3 binding motif 2	Rn.53963	304887	Ralgps2	13
8.32634	0.053381	7.62915	0.116673	1.62135	Down	0.00161156	0.0116032	AW142500	1396145_at	Septin 11	Rn.27798	305227	Sept11	14
8.75109	0.061794	9.4482	0.094173	1.62125	Up	0.000819207	0.0084006	AA849729	1372762_at	HD domain containing 3	Rn.17508	308758	Hddc3	1
8.43352	0.065198	7.73645	0.088706	1.62122	Down	0.000725802	0.00779213	BI296680	1375217_at	Transcribed locus	Rn.207071	-	-	1
6.99681	0.059588	6.30002	0.157995	1.62089	Down	0.00617148	0.0235183	AA818125	1389626_at	Transcribed locus	Rn.64554	-	-	12
6.49217	0.065835	7.18759	0.198927	1.61935	Up	0.0160285	0.0402974	BE119432	1392844_at	Transcribed locus	Rn.171646	-	-	18
9.14732	0.075777	8.45214	0.097472	1.61909	Down	0.00134245	0.0105648	AW534915	1384124_at	Transcribed locus	Rn.148509	-	-	18
9.52111	0.104271	10.2155	0.119562	1.61819	Up	0.0046835	0.0198112	AI598881	1388584_at	Transcribed locus	Rn.8097	-	-	7
9.96984	0.105726	9.27548	0.138281	1.61817	Down	0.00720836	0.0256178	BI287786	1380321_at	Mitochondrial tumor suppressor 1	Rn.95344	306487	Mtus1	16
8.32184	0.122386	9.01603	0.125558	1.61798	Up	0.0074587	0.0262373	U39555	1387932_at	Solute carrier family 1 (neuronal/epithelial high affinity glutamate transporter, system Xag), member 1	Rn.6384	25550	Slc1a1	1
8.0027	0.10433	7.311	0.172554	1.61518	Down	0.0139658	0.0370959	BI298206	1374666_at	Transcribed locus	Rn.204434	-	-	1
7.5393	0.089595	6.84773	0.180232	1.61504	Down	0.0138692	0.0369911	AI408025	1372120_at	Ubiquitin-like modifier activating enzyme 5	Rn.18210	300968	Uba5	8
6.58774	0.108146	7.27924	0.04367	1.61496	Up	0.0010266	0.00946341	AW253391	1372324_at	Zinc finger, HIT type 3	Rn.203850	497975	Znhit3	10
8.17072	0.016308	7.48068	0.218105	1.61333	Down	0.0196896	0.0456994	AA850919	1388731_at	Zinc binding alcohol dehydrogenase, domain containing 2	Rn.12321	291403	Zadh2	18
9.79004	0.029679	10.4788	0.188691	1.61195	Up	0.0112832	0.0328272	BF391811	1395987_at	Transcribed locus	Rn.49816	-	-	13
5.73159	0.15856	5.04412	0.139393	1.61045	Down	0.0173295	0.0424949	BI288767	1380773_at	Transcribed locus	Rn.155429	-	-	16
3.97411	0.073048	4.66023	0.144958	1.60895	Up	0.005519	0.0219337	BF547003	1384267_at	Transcribed locus	Rn.166138	-	-	6
6.65523	0.099072	5.96941	0.048919	1.60861	Down	0.000806704	0.00837389	AW530292	1373944_at	Transcribed locus	Rn.16273	-	-	4
5.3639	0.122333	4.67811	0.085166	1.60858	Down	0.00368884	0.0173347	NM_013040	1398265_at	ATP-binding cassette, sub-family C (CFTR/MRP), member 9	Rn.10528	25560	Abcc9	4
7.20192	0.109194	6.51699	0.107824	1.60763	Down	0.00426775	0.0187559	BI281709	1389183_at	PMS2 postmeiotic segregation increased 2 (S. cerevisiae)	Rn.102072	288479	Pms2	12
9.23719	0.04431	9.92083	0.194626	1.60619	Up	0.014058	0.0371234	NM_022951	1386971_at	Protein phosphatase 1, regulatory subunit 10	Rn.37758	65045	Ppp1r10	20
9.61113	0.105094	10.2946	0.145637	1.60599	Up	0.00890948	0.0289829	BI290758	1391643_at	Transcribed locus	Rn.205872	-	-	7
12.5132	0.14068	11.83	0.11348	1.6057	Down	0.00918115	0.0292002	AJ243974	1388212_a_at	RT1 class Ib, locus Aw2	Rn.196348	24737	RT1-Aw2	20
3.35408	0.220613	2.67218	0.003058	1.60425	Down	0.0213706	0.0481121	AI059227	1393528_at	Transcribed locus	Rn.164743	-	-	2
9.2187	0.13071	8.53745	0.179848	1.60353	Down	0.0221068	0.0488312	BI294909	1390956_at	Apolipoprotein L 11a	Rn.35355	300060	Apol11a	7
6.56175	0.06332	5.88358	0.119732	1.60011	Down	0.00243529	0.0144449	BF288704	1392933_a_at	Transcribed locus, strongly similar to XP_001079320.1 PREDICTED: similar to mondoA isoform 1 [Rattus norvegicus]	Rn.9084	-	-	12
6.87096	0.08084	6.19318	0.191276	1.59968	Down	0.0171635	0.0422102	BE095915	1392940_at	Transcribed locus	Rn.37568	-	-	17
8.28758	0.059597	8.96451	0.134606	1.59873	Up	0.00369814	0.0173347	AI059204	1391830_at	Copine VIII	Rn.11746	362988	Cpne8	7
10.2179	0.080905	9.54293	0.119932	1.59656	Down	0.00344723	0.0170201	BF284937	1379604_at	Similar to apolipoprotein L, 3	Rn.119914	681351	LOC681351	7
9.01817	0.062523	8.34337	0.198277	1.59638	Down	0.017559	0.0428713	BI275932	1388396_at	Serine/threonine kinase 25 (STE20 homolog, yeast)	Rn.67557	373542	Stk25	9
9.02417	0.075631	8.34951	0.112153	1.59623	Down	0.00248314	0.0144878	AI103440	1389151_at	Transcribed locus	Rn.113277	-	-	10
14.0788	0.060579	13.4048	0.086836	1.59555	Down	0.000705243	0.00779213	BI282965	1389734_x_at	RT1 class Ib, locus Aw2	Rn.154799	24737	RT1-Aw2	20
10.4189	0.106247	11.0928	0.083072	1.59546	Up	0.00245899	0.0144449	BG380454	1398350_at	Brain abundant, membrane attached signal protein 1	Rn.37779	64160	Basp1	2
9.91029	0.039567	9.23847	0.049725	1.59308	Down	4.21377e-05	0.00187624	NM_053850	1368164_at	Biliverdin reductase A	Rn.9865	116599	Blvra	3
7.97051	0.077566	8.64218	0.05125	1.59291	Up	0.000356592	0.0058578	BE104938	1392497_at	Transcribed locus	Rn.220443	-	-	5
8.86059	0.088333	8.18994	0.155062	1.59179	Down	0.00941995	0.0296256	BF555448	1384115_at	Transcribed locus	Rn.211882	-	-	6
10.6661	0.075209	9.99625	0.093712	1.59093	Down	0.00141328	0.0108694	AA963272	1385888_at	Transcribed locus	Rn.203624	-	-	12
9.73269	0.058895	10.4023	0.161025	1.59062	Up	0.00793543	0.0272348	AI179422	1371537_at	UDP-Gal:betaGlcNAc beta 1,4-galactosyltransferase, polypeptide 5	Rn.107246	362275	B4galt5	3
10.2823	0.050249	9.61291	0.123981	1.59045	Down	0.00244231	0.0144449	BI289109	1375929_at	Max binding protein	Rn.30696	287521	Mnt	10
6.98043	0.037948	7.64982	0.207527	1.59041	Up	0.0192458	0.0451024	BM385941	1389550_at	Transcribed locus	Rn.203538	-	-	5
6.76654	0.061069	7.43486	0.101204	1.58922	Up	0.00131405	0.0105373	AA944394	1375563_at	Transcribed locus	Rn.199174	-	-	10
10.2475	0.087865	10.914	0.130117	1.5873	Up	0.00540651	0.021901	BI285463	1376028_at	Similar to RIKEN cDNA 4121402D02	Rn.22437	303514	RGD1564778	10
6.51792	0.08568	5.85161	0.096822	1.58701	Down	0.00210774	0.0133071	AW527286	1380899_at	Transcribed locus, strongly similar to NP_542192.2 hypothetical protein LOC140706 [Homo sapiens]	Rn.145055	-	-	3
8.49371	0.093292	7.82811	0.143872	1.58623	Down	0.00815467	0.0276076	AI029927	1385638_at	Transcribed locus	Rn.146200	-	-	1
7.82078	0.029625	7.15711	0.083767	1.5841	Down	0.000297154	0.00549979	AI231606	1388756_at	Phosphopantothenoylcysteine synthetase	Rn.15017	298490	Ppcs	5
7.90756	0.060838	8.57085	0.067786	1.58369	Up	0.000341478	0.0058131	BG378195	1390854_at	Transmembrane protein 24	Rn.57410	300666	Tmem24	8
7.41392	0.063249	6.75183	0.18865	1.58237	Down	0.0158542	0.0400378	AI137629	1384943_at	Similar to DNA segment, Chr 16, ERATO Doi 472, expressed	Rn.146501	360692	RGD1563888	11
10.3497	0.105169	11.0113	0.186708	1.58181	Up	0.0214625	0.0481121	NM_021836	1387788_at	Jun B proto-oncogene	Rn.15806	24517	Junb	19
12.1588	0.20563	12.8201	0.044434	1.58151	Up	0.0199808	0.0461222	AI169756	1373093_at	ERBB receptor feedback inhibitor 1	Rn.100336	313729	Errfi1	5
6.4612	0.084666	5.80007	0.183143	1.58131	Down	0.0168928	0.0419069	AA818020	1374605_at	Transmembrane protein 161B	Rn.20164	309953	Tmem161b	2
9.36186	0.031381	8.70077	0.111127	1.58127	Down	0.00123192	0.0105137	AI715743	1383533_at	ESTs	-	-	-	-
7.00822	0.112297	6.34745	0.170727	1.58093	Down	0.01783	0.0432211	AW142773	1392683_at	Transcribed locus	Rn.32320	-	-	7
9.04095	0.104716	9.70022	0.176361	1.57929	Up	0.018268	0.0437116	AI602491	1374143_at	Eph receptor A2	Rn.23415	366492	Epha2	5
13.4086	0.047261	12.7497	0.146267	1.57893	Down	0.0051665	0.0212694	BI295861	1383075_at	Transcribed locus	Rn.163723	-	-	1
5.69773	0.049088	6.35574	0.136911	1.5779	Up	0.00400009	0.0180966	BF388662	1391260_at	Transcribed locus	Rn.12803	-	-	7
12.0925	0.085667	12.7499	0.028491	1.57716	Up	0.000341801	0.0058131	NM_012614	1387154_at	Neuropeptide Y	Rn.9714	24604	Npy	4
8.61688	0.068771	9.27379	0.087189	1.5767	Up	0.00103881	0.00946561	BF284714	1389027_at	Lectin, mannose-binding 2-like	Rn.102571	301343	Lman2l	9
11.2387	0.10348	11.8955	0.047651	1.5765	Up	0.00118871	0.0103518	BF543574	1384312_at	Iroquois homeobox 1	Rn.46018	306659	Irx1	17
4.34166	0.023209	4.9982	0.098781	1.57629	Up	0.000646925	0.00779184	BG381338	1381399_at	Ribosomal protein L37	Rn.65053	81770	Rpl37	2
7.79821	0.070448	7.14242	0.111296	1.57547	Down	0.00250496	0.0145151	Y07783	1370951_at	Phosphatidic acid phosphatase type 2B	Rn.12038	192270	Ppap2b	5
9.17345	0.093309	8.51782	0.144901	1.5753	Down	0.0089244	0.0289829	AI179982	1395313_s_at	Annexin A3	Rn.6589	25291	Anxa3	14
5.28045	0.107136	5.93534	0.146377	1.5745	Up	0.0112266	0.0328272	BF402920	1389806_at	Transcribed locus	Rn.154474	-	-	1
11.0182	0.055889	11.6729	0.180861	1.57429	Up	0.0134914	0.0364656	BI288619	1374404_at	Jun oncogene	Rn.93714	24516	Jun	5
3.91886	0.139548	3.26505	0.096749	1.57332	Down	0.00845677	0.0282784	AI071510	1382563_at	Similar to hypothetical protein FLJ38944	Rn.52077	499112	RGD1560818	1
8.74177	0.108214	8.08799	0.145764	1.57328	Down	0.0113498	0.0328272	BE104098	1389728_at	Meis homeobox 2	Rn.45546	311311	Meis2	3
10.1574	0.024646	10.8108	0.108445	1.5729	Up	0.00107633	0.00973876	AI235912	1375029_at	Ubiquitin specific peptidase like 1	Rn.86346	288447	Uspl1	12
9.66243	0.050938	10.3154	0.116897	1.57241	Up	0.00217644	0.0135388	BI291842	1378586_at	Cytokine inducible SH2-containing protein	Rn.14523	83681	Cish	8
10.0965	0.098219	9.44457	0.075344	1.57127	Down	0.00188951	0.0126801	AB062135	1387905_at	DnaJ (Hsp40) homolog, subfamily C, member 12	Rn.9583	619393	Dnajc12	20
5.89344	0.109121	5.24195	0.116144	1.5708	Down	0.00644286	0.0239276	AI013238	1386208_at	Transcribed locus	Rn.135595	-	-	7
6.78498	0.174022	6.13387	0.119605	1.57037	Down	0.0215675	0.0482701	BI278833	1393952_at	Coiled-coil domain containing 68	Rn.151076	291530	Ccdc68	18
9.80574	0.037065	9.15504	0.034785	1.56994	Down	1.39565e-05	0.00108988	AI410565	1389790_at	Transcribed locus	Rn.169054	-	-	1
8.72286	0.086	8.07401	0.055809	1.56792	Down	0.000727627	0.00779213	BE104114	1393196_at	Kelch-like 23 (Drosophila)	Rn.125724	311114	Klhl23	3
8.10807	0.088889	8.75691	0.073123	1.5679	Up	0.00133461	0.0105648	AA819758	1382070_at	Activating transcription factor 7 interacting protein	Rn.98469	312800	Atf7ip	4
7.21698	0.096922	6.56861	0.141267	1.5674	Down	0.00913107	0.0291666	BI294621	1388962_at	Transcribed locus	Rn.140606	-	-	10
6.20106	0.068371	6.84915	0.185856	1.56709	Up	0.0169783	0.041997	AI502529	1393035_at	ESTs	-	-	-	-
6.54537	0.101786	7.19305	0.096109	1.56665	Up	0.00359045	0.0171611	BI298587	1398452_at	Similar to chromosome 14 open reading frame 35	Rn.15205	498489	RGD1559923	15
8.05706	0.129314	7.40986	0.159644	1.56612	Down	0.01981	0.0459157	NM_012830	1369190_at	Cd2 molecule	Rn.10328	497761	Cd2	2
5.01804	0.096731	5.6651	0.172516	1.56597	Up	0.0170023	0.041997	BE118458	1378279_at	GABA(A) receptor-associated protein	Rn.8411	58974	Gabarap	10
7.54561	0.078688	8.1922	0.191899	1.56547	Up	0.0206498	0.0472154	BE098803	1376513_a_at	Transcribed locus	Rn.125774	-	-	3
10.291	0.043337	9.64465	0.178054	1.56518	Down	0.0124129	0.0348282	NM_133578	1368124_at	Dual specificity phosphatase 5	Rn.10877	171109	Dusp5	1
8.81028	0.02775	8.16407	0.173952	1.56505	Down	0.0104728	0.0316111	AY081218	1370336_at	Oxidative stress induced growth inhibitor 1	Rn.15599	171493	Osgin1	19
10.0671	0.108482	9.42233	0.086454	1.56349	Down	0.0035107	0.0170204	BF417784	1376398_at	Transcribed locus	Rn.164743	-	-	2
5.72034	0.029857	6.36493	0.189056	1.56329	Up	0.0150839	0.0388463	BI281950	1372911_at	Transcribed locus	Rn.27185	-	-	5
7.11331	0.083219	6.46894	0.128073	1.56305	Down	0.00556853	0.0219946	NM_012855	1368251_at	Janus kinase 3	Rn.11159	25326	Jak3	16
11.416	0.068442	10.7721	0.10169	1.5626	Down	0.00191349	0.0126801	AA799700	1372876_at	Selenophosphate synthetase 2	Rn.100471	308993	Sephs2	1
5.96504	0.067594	6.60874	0.135831	1.56234	Up	0.00542348	0.021901	BE109644	1374720_at	Endo/exonuclease (5-3), endonuclease G-like	Rn.7100	301062	Exog	8
5.22368	0.147106	4.58111	0.141797	1.5611	Down	0.0199435	0.046099	BG373223	1390921_at	Transcribed locus	Rn.3245	-	-	13
3.75497	0.176597	3.11241	0.024894	1.5611	Down	0.0113263	0.0328272	BE101632	1380166_at	Transcribed locus	Rn.50095	-	-	4
5.68332	0.129499	5.04204	0.117215	1.55972	Down	0.0104366	0.0315933	BF404853	1375749_at	SEC3-like 1 (S. cerevisiae)	Rn.204678	305287	Sec3l1	14
8.8688	0.067857	9.5077	0.11709	1.55714	Up	0.00325465	0.0164384	BG378195	1377812_a_at	Transmembrane protein 24	Rn.57410	300666	Tmem24	8
10.2055	0.099571	10.8438	0.076266	1.55647	Up	0.00224558	0.0138164	BM391206	1390021_at	Histone cluster 1, H2bh	Rn.199024	306945	Hist1h2bh	17
7.4063	0.138922	8.04383	0.134452	1.55567	Up	0.0164562	0.0412502	NM_134419	1368195_at	Hspb associated protein 1	Rn.37915	171460	Hspbap1	11
6.64912	0.098502	7.28607	0.128229	1.55504	Up	0.00763135	0.0267334	BG373214	1383289_at	NIF3 NGG1 interacting factor 3-like 1 (S. pombe)	-	-	-	-
8.46393	0.013162	9.1007	0.117885	1.55484	Up	0.00171467	0.012042	BG668724	1376181_at	Nuclear receptor coactivator 5	Rn.8482	296372	Ncoa5	3
6.59971	0.152644	7.2352	0.09495	1.55347	Up	0.0122911	0.034661	BF403674	1378700_at	Transcribed locus	Rn.147829	-	-	8
14.2672	0.061236	14.9023	0.084883	1.5531	Up	0.00090879	0.00873678	NM_022266	1367631_at	Connective tissue growth factor	Rn.17145	64032	Ctgf	1
7.57151	0.06133	6.93684	0.090576	1.55259	Down	0.00114922	0.0102341	AA893000	1380431_at	Similar to KIAA0564 protein	Rn.12947	290381	RGD1308772	15
8.27606	0.101633	8.91072	0.06029	1.55258	Up	0.00171056	0.012042	BI303285	1370183_at	Dual-specificity tyrosine-(Y)-phosphorylation regulated kinase 1A	Rn.9354	25255	Dyrk1a	11
7.13695	0.162455	6.50455	0.08139	1.55015	Down	0.0131355	0.0360799	AA901341	1372326_at	Solute carrier family 2 (facilitated glucose transporter), member 3	Rn.95055	25551	Slc2a3	4
8.59704	0.086052	7.96499	0.085816	1.54977	Down	0.00201312	0.0130008	NM_022605	1368407_at	Heparanase	Rn.6392	64537	Hpse	14
8.204	0.141402	7.57347	0.077828	1.54813	Down	0.00792441	0.0272348	BF418531	1379228_at	Transcribed locus, strongly similar to NP_001128022.1 hypothetical protein LOC311115 [Rattus norvegicus]	Rn.199414	-	-	1
5.26362	0.063814	5.89335	0.118721	1.54727	Up	0.00342401	0.0170201	BF553488	1386707_at	ESTs	-	-	-	-
2.60764	0.036175	3.23697	0.12583	1.54685	Up	0.00298012	0.0157075	AI071307	1384687_at	Ectodermal-neural cortex 1	Rn.3039	294674	Enc1	2
7.19272	0.108033	7.82076	0.07098	1.54546	Up	0.00282695	0.0155299	BE328951	1388547_at	Claudin 4	Rn.6830	304407	Cldn4	12
7.73426	0.132581	8.36216	0.066659	1.54531	Up	0.00549266	0.0219188	BF284175	1373810_at	Phospholipase A2, group XIIA	Rn.137418	362039	Pla2g12a	2
4.76234	0.152246	5.38947	0.054786	1.54449	Up	0.00821014	0.0276724	AI171260	1397207_at	OTU domain containing 4	Rn.22342	307774	Otud4	19
8.66699	0.059465	9.29327	0.04142	1.54358	Up	0.000132258	0.00339062	BM388523	1384101_at	Hypothetical protein LOC685687	Rn.216426	685687	LOC685687	4
8.8724	0.049064	8.24732	0.142605	1.54229	Down	0.00604591	0.0231966	AI705731	1376058_at	Mitochondrial tumor suppressor 1	Rn.95344	306487	Mtus1	16
8.82225	0.152075	9.44585	0.116048	1.54072	Up	0.0172505	0.0423626	BI275894	1379785_at	Transcribed locus	Rn.52251	-	-	14
7.25068	0.05132	7.87266	0.103744	1.53898	Up	0.00170569	0.012042	NM_017141	1368341_at	Polymerase (DNA directed), beta	Rn.9346	29240	Polb	16
5.47927	0.109399	4.85784	0.091468	1.5384	Down	0.00478163	0.0200757	AI535065	1375600_at	Phosphatidylinositol glycan anchor biosynthesis, class O	Rn.123611	313341	Pigo	5
6.19109	0.052063	6.81236	0.155482	1.53823	Up	0.00908409	0.0291666	H31609	1396221_at	Transcribed locus	Rn.166707	-	-	5
9.49347	0.126963	10.1146	0.123082	1.53808	Up	0.0126318	0.0352109	AI178157	1383001_at	RGD1560812	Rn.16708	500640	RGD1560812	6
8.96884	0.035451	9.58973	0.061312	1.53782	Up	0.000122041	0.00333055	U39555	1370367_at	Solute carrier family 1 (neuronal/epithelial high affinity glutamate transporter, system Xag), member 1	Rn.6384	25550	Slc1a1	1
6.9882	0.141392	6.3679	0.070791	1.5372	Down	0.00777609	0.0269763	AA963158	1393571_at	SRY (sex determining region Y)-box 4	Rn.163667	364712	Sox4	17
7.47416	0.074352	6.85513	0.085463	1.53585	Down	0.00156567	0.011468	NM_053720	1368330_at	Apoptosis antagonizing transcription factor	Rn.15500	114512	Aatf	10
7.77581	0.040632	7.15795	0.197352	1.53459	Down	0.0220432	0.0488182	BM390747	1375504_at	Polymerase (DNA directed), gamma 2, accessory subunit	Rn.25075	303612	Polg2	10
13.7493	0.047874	13.1316	0.109467	1.53445	Down	0.00207398	0.0132422	BE108859	1391856_at	Transcribed locus	Rn.204564	-	-	16
3.91325	0.034749	3.29617	0.187912	1.53376	Down	0.0179305	0.043378	BI290473	1373690_at	ESTs, Weakly similar to S70642 ubiquitin ligase Nedd4 - rat (R.norvegicus)	-	-	-	-
4.50258	0.153987	5.11936	0.124972	1.53344	Up	0.0208479	0.047604	BF391203	1385986_at	Transcribed locus	Rn.209840	-	-	19
6.87012	0.100903	7.48614	0.162012	1.53264	Up	0.017966	0.043378	BF558512	1379835_at	Transcribed locus	Rn.166248	-	-	13
8.80214	0.189756	9.41539	0.058083	1.5297	Up	0.0213804	0.0481121	BG374448	1374760_at	Transcribed locus	Rn.30593	-	-	2
12.5601	0.037731	11.9479	0.086691	1.52859	Down	0.00064428	0.00779184	BI284307	1372106_at	EH-domain containing 4	Rn.7379	192204	Ehd4	3
10.2326	0.051998	9.621	0.155576	1.52795	Down	0.00975426	0.0302692	AW532114	1374872_at	RAS guanyl releasing protein 2 (calcium and DAG-regulated)	Rn.38473	361714	Rasgrp2	1
7.12791	0.084006	7.73921	0.078388	1.52764	Up	0.00179448	0.012243	AI137618	1377299_at	Nuclear autoantigenic sperm protein (histone-binding)	Rn.48344	298441	Nasp	5
7.39826	0.101495	8.00917	0.067196	1.52722	Up	0.00240685	0.0144059	AA944827	1398270_at	Transcribed locus	Rn.164776	-	-	3
8.1906	0.119765	7.58028	0.152909	1.52659	Down	0.0200102	0.046127	AA963583	1385472_at	Zinc finger and BTB domain containing 8a	Rn.82564	313049	Zbtb8a	5
5.18544	0.076134	5.7954	0.162767	1.52622	Up	0.014595	0.0381044	AW915435	1392554_a_at	ESTs	-	-	-	-
6.58956	0.072663	7.19928	0.112583	1.52595	Up	0.00389088	0.0178134	BF284171	1390442_at	URB2 ribosome biogenesis 2 homolog (S. cerevisiae)	Rn.6429	292087	Urb2	19
6.33727	0.056122	5.72776	0.173392	1.52574	Down	0.0155273	0.0394477	BM385029	1389328_at	Splicing factor 3a, subunit 1	Rn.114913	305479	Sf3a1	14
9.72055	0.151633	9.11131	0.061295	1.52546	Down	0.00979349	0.0302936	AI176360	1376924_a_at	Palmdelphin	Rn.24602	310811	Palmd	2
8.18966	0.022046	7.58137	0.090833	1.52445	Down	0.000627183	0.00774594	AW533469	1377052_at	Transcribed locus	Rn.38919	-	-	20
9.72567	0.086257	9.11876	0.097402	1.52299	Down	0.00345048	0.0170201	AI136714	1393230_s_at	Similar to KIAA0564 protein	Rn.12947	290381	RGD1308772	15
10.0178	0.131324	10.6241	0.107779	1.52227	Up	0.0118071	0.0336735	NM_022602	1367725_at	Pim-3 oncogene	Rn.6343	64534	Pim3	7
8.51253	0.055679	7.90719	0.084311	1.52134	Down	0.000971888	0.00923839	BI297073	1390035_at	Similar to hypothetical protein MGC29875; novel putative protein similar to YIL091C yeast hypothetical 84 kD protein from SGA	Rn.23222	305076	LOC305076	13
8.67617	0.025591	8.07133	0.10684	1.52081	Down	0.00150714	0.0112338	BM383152	1393028_at	Transcribed locus	Rn.203720	-	-	15
10.396	0.071692	11.0005	0.037742	1.52043	Up	0.000299043	0.00549979	AW531716	1389400_at	Similar to Msx2-interacting protein (SPEN homolog) (SMART/HDAC1-associated repressor protein)	Rn.25022	690911	LOC690911	5
9.75631	0.061838	9.15223	0.081305	1.52001	Down	0.00104055	0.00946561	BI281946	1379295_at	Guanine nucleotide binding protein (G protein), gamma transducing activity polypeptide 2	Rn.37315	690825	Gngt2	10
6.28622	0.105226	6.88765	0.142067	1.51721	Up	0.0144627	0.0378221	BI294137	1383519_at	Hexokinase 2	Rn.91375	25059	Hk2	4
8.5132	0.081624	9.11453	0.107469	1.51711	Up	0.0043019	0.0188083	AA963457	1379476_at	Nucleoporin 35	Rn.203627	295692	Nup35	3
5.08725	0.18324	5.68819	0.046646	1.51671	Up	0.0191196	0.0449888	AA899202	1393928_at	Transcribed locus	Rn.14907	-	-	8
6.56375	0.070337	5.96352	0.072859	1.51596	Down	0.00102844	0.00946341	BG663116	1393146_at	Transcribed locus	Rn.25263	-	-	15
6.74026	0.109126	7.33936	0.026218	1.51478	Up	0.00176441	0.0122306	U68726	1371056_at	Neogenin homolog 1 (chicken)	Rn.10667	81735	Neo1	8
8.93669	0.117933	8.33812	0.103673	1.51422	Down	0.00884295	0.0289829	AI145306	1393605_at	Vav 3 guanine nucleotide exchange factor	Rn.27881	295378	Vav3	2
8.52544	0.033193	7.92717	0.193405	1.5139	Down	0.0225472	0.0496088	BG379352	1372839_at	Mitochondrial ribosomal protein S35	Rn.8870	297727	Mrps35	4
9.16026	0.088492	8.56205	0.13868	1.51384	Down	0.010882	0.0323217	AW520745	1393367_at	Polynucleotide kinase 3-phosphatase	Rn.45061	308576	Pnkp	1
7.47597	0.087227	6.87879	0.147185	1.51276	Down	0.0129761	0.0358165	AI227721	1372525_at	FK506 binding protein 14	Rn.12713	362366	Fkbp14	4
9.57603	0.103891	8.97891	0.10279	1.51269	Down	0.00646042	0.0239276	AI043615	1384852_at	RAB27A, member RAS oncogene family	Rn.37360	50645	Rab27a	8
9.21191	0.057686	8.61523	0.027955	1.51224	Down	8.70373e-05	0.00283206	BI295030	1376876_at	Transcribed locus	Rn.13662	-	-	2
12.4099	0.065499	11.8133	0.160171	1.51217	Down	0.0136701	0.036714	BF550890	1370987_at	Sialophorin	Rn.11144	24796	Spn	1
10.9461	0.044995	10.3497	0.126817	1.51191	Down	0.00441381	0.0191491	BG380473	1390063_at	Microfibrillar-associated protein 3	Rn.163119	287299	Mfap3	10
9.38462	0.126948	8.78947	0.086126	1.51063	Down	0.00817458	0.0276076	BE100811	1379257_at	Erythrocyte protein band 4.1-like 4a	Rn.107191	307514	Epb4.1l4a	18
9.69786	0.059286	10.2928	0.161969	1.51042	Up	0.0136433	0.0367111	AI168933	1399118_at	Similar to RIKEN cDNA 4121402D02	Rn.22437	303514	RGD1564778	10
5.0446	0.15483	4.44987	0.062134	1.51018	Down	0.0118583	0.0336735	BE099038	1393329_at	ESTs	-	-	-	-
12.7493	0.043514	12.1566	0.114707	1.50804	Down	0.00290742	0.0156221	BF389666	1383353_at	Transcribed locus	Rn.23346	-	-	16
3.3557	0.15357	2.76322	0.104949	1.50784	Down	0.0189491	0.0447254	AA996507	1393992_at	Homeobox A9	Rn.203714	500126	Hoxa9	4
9.99679	0.13969	9.40467	0.089889	1.50746	Down	0.0118613	0.0336735	AI045562	1382591_at	Transcribed locus	Rn.23346	-	-	16
3.82378	0.139683	3.23194	0.083372	1.50718	Down	0.0108571	0.0323217	AI058726	1392812_at	Transcribed locus	Rn.92761	-	-	4
11.4845	0.126203	10.8929	0.143632	1.50684	Down	0.0212857	0.0481121	AI408948	1386922_at	Carbonic anhydrase II	Rn.26083	54231	Car2	2
7.61447	0.051021	7.02401	0.183765	1.50572	Down	0.0212255	0.0481121	AI231218	1389345_at	Transcribed locus	Rn.203739	-	-	3
11.334	0.097333	11.9244	0.127291	1.50564	Up	0.0102777	0.0314465	NM_024400	1368223_at	ADAM metallopeptidase with thrombospondin type 1 motif, 1	Rn.7897	79252	Adamts1	11
9.13741	0.073376	8.5471	0.164602	1.50557	Down	0.0169163	0.0419069	NM_133540	1368455_at	Natural killer cell group 7 sequence	Rn.20448	171062	Nkg7	1
9.02791	0.049139	8.43966	0.160812	1.50343	Down	0.0128524	0.0356281	BM388814	1372608_at	Similar to exosome component 10	Rn.42519	313707	LOC313707	5
8.70712	0.037503	8.12006	0.05268	1.50219	Down	0.000100244	0.00292437	BI275245	1378387_at	TERF1 (TRF1)-interacting nuclear factor 2	Rn.107132	290232	Tinf2	15
10.3491	0.089185	10.936	0.116614	1.50207	Up	0.00713475	0.0255231	NM_031039	1387052_at	Glutamic-pyruvate transaminase (alanine aminotransferase)	Rn.6318	81670	Gpt	7
9.59246	0.050363	9.00628	0.006832	1.50127	Down	2.55383e-05	0.0013939	BI290037	1393449_at	Junctional adhesion molecule 2	Rn.6473	619374	Jam2	11
Supplement 2D: 18-hr Mild PE vs Vehicle
Group 1: 18-hr Vehicle
Group 2: 18-hr Mild PE
Statistics: T-test, 1.5-fold expression threshold, p < 0.05
Correction: Benjamini and Hochberg (B&H)
Data Transformation:		Log Transformed
Probesets:	826 Up	1369 Down	2195 Total
Veh mean	Veh SEM	Mild mean	Mild SEM	2│Mild-Veh│	Dir	p-value	B & H	Gene Id	Affy ID	Gene Name	UG Cluster	LocusLink	Off Sym	Chrom
9.99138	0.258832	2.24919	0.027473	214.107	Down	3.40642e-07	0.00115528	X00469	1370269_at	Cytochrome P450, family 1, subfamily a, polypeptide 1	Rn.10352	24296	Cyp1a1	8
2.99155	0.242912	9.42544	0.352046	86.4557	Up	3.48539e-05	0.00488067	AI179507	1377340_at	Tissue factor pathway inhibitor 2	Rn.15776	286926	Tfpi2	4
3.11826	0.02343	9.30673	0.735417	72.9311	Up	0.000853147	0.0125336	L25527	1388018_at	Selectin, endothelial cell	Rn.10359	25544	Sele	13
4.55521	0.673967	10.6071	0.5181	66.3439	Up	0.00077186	0.012384	BF419899	1379935_at	Chemokine (C-C motif) ligand 7	Rn.26815	287561	Ccl7	10
6.60429	0.227664	12.3665	0.495946	54.2739	Up	0.000236977	0.00902384	NM_031530	1367973_at	Chemokine (C-C motif) ligand 2	Rn.4772	24770	Ccl2	10
2.00357	0.047704	7.2724	0.280768	38.5547	Up	1.87828e-05	0.00365285	BE109939	1393706_at	Six transmembrane epithelial antigen of the prostate 1	Rn.51773	297738	Steap1	4
3.76093	0.062261	8.87333	0.40011	34.5929	Up	0.00012159	0.00737416	BF391820	1373777_at	Transcribed locus	Rn.1141	-	-	13
4.66874	1.58723	9.67426	0.364344	32.1227	Up	0.0157894	0.03827	NM_031531	1368224_at	Serine (or cysteine) peptidase inhibitor, clade A, member 3N	Rn.202939	24795	Serpina3n	6
2.13176	0.128484	6.98547	0.162591	28.9143	Up	3.58278e-06	0.00121705	NM_053647	1368760_at	Chemokine (C-X-C motif) ligand 2	Rn.10230	114105	Cxcl2	14
3.00249	0.068595	7.81826	0.347108	28.1637	Up	8.31222e-05	0.00713177	NM_012620	1368519_at	Serine (or cysteine) peptidase inhibitor, clade E, member 1	Rn.29367	24617	Serpine1	12
5.75653	0.686238	10.5368	0.077018	27.4788	Up	0.000433228	0.010448	BI277836	1393730_at	Transcribed locus	Rn.150301	-	-	13
10.3488	0.146337	5.60844	1.1815	26.7294	Down	0.019718	0.0429795	AI045590	1374828_at	Protein disulfide isomerase family A, member 5	Rn.162053	360722	Pdia5	11
8.8108	0.66805	4.427	0.994742	20.8764	Down	0.0200098	0.0434096	BG377636	1376226_at	Transcribed locus	Rn.212080	-	-	1
7.80714	0.147303	12.1379	0.444908	20.1224	Up	0.000489989	0.0108108	BM383531	1388271_at	Metallothionein 2A	Rn.115549	689415	Mt2A	19
5.6197	0.298727	9.81622	0.475342	18.3349	Up	0.00103433	0.0129611	AI102790	1370869_at	Branched chain aminotransferase 1, cytosolic	Rn.8273	29592	Bcat1	4
3.67288	0.910845	7.8114	0.257931	17.6125	Up	0.00396213	0.0200141	AF268593	1388046_at	Integrin alpha M	Rn.54465	25021	Itgam	1
7.75541	0.413063	11.8907	0.256219	17.5733	Up	0.000283381	0.00953611	AI176034	1373401_at	Tenascin C	Rn.12723	116640	Tnc	*
3.55622	0.224882	7.60692	0.134593	16.5723	Up	1.52282e-05	0.00347924	AF072892	1388054_a_at	Versican	Rn.35666	114122	Vcan	2
7.42004	0.257215	11.4246	0.422089	16.0504	Up	0.000725439	0.0120328	AI169984	1392172_at	Chemokine (C-C motif) ligand 9	Rn.145427	360579	Ccl9	10
3.84851	0.04332	7.81461	1.03196	15.6285	Up	0.0227787	0.0470645	U22520	1387969_at	Chemokine (C-X-C motif) ligand 10	Rn.10584	245920	Cxcl10	14
3.97652	0.601674	7.90146	0.267463	15.1888	Up	0.00119956	0.0133487	NM_031628	1369067_at	Nuclear receptor subfamily 4, group A, member 3	Rn.62694	58853	Nr4a3	5
2.60727	0.116679	6.4932	0.721534	14.7837	Up	0.00626995	0.0245977	NM_012589	1369191_at	Interleukin 6	Rn.9873	24498	Il6	4
5.03843	0.205795	8.85417	0.427736	14.0816	Up	0.000838028	0.0125074	BI294084	1385309_at	Chemokine (C-C motif) ligand 24	Rn.138822	288593	Ccl24	12
5.84061	0.389089	9.65365	0.420149	14.0553	Up	0.00136415	0.0136446	NM_022194	1387835_at	Interleukin 1 receptor antagonist	Rn.162640	60582	Il1rn	3
2.31504	0.14208	6.08412	0.749188	13.6335	Up	0.00837472	0.0277265	AI044556	1379400_at	Transcribed locus	Rn.17900	-	-	7
3.14067	0.166891	6.89149	0.925782	13.462	Up	0.0193208	0.0426313	BF401793	1385605_at	G protein-coupled receptor 84	Rn.171137	688730	Gpr84	7
4.32812	0.274099	7.96568	0.158093	12.4456	Up	6.30915e-05	0.00632742	AF084544	1371232_a_at	Versican	Rn.35666	114122	Vcan	2
4.61902	0.147362	8.16498	0.274444	11.6799	Up	0.00015481	0.00770905	BF282318	1392647_at	Similar to Serum amyloid A-3 protein precursor	Rn.9392	691143	LOC691143	1
6.64271	0.719164	10.134	0.528956	11.2459	Up	0.0101069	0.0300506	BG378620	1370176_at	Trafficking protein, kinesin binding 2	Rn.26957	171086	Trak2	9
3.58914	0.108808	7.04767	0.658826	10.9931	Up	0.00697791	0.0257813	BF287720	1382926_s_at	CDNA clone IMAGE:7376599	Rn.160948	-	-	2
7.59491	0.458006	4.15099	0.678635	10.8823	Down	0.011751	0.0323618	AI317837	1374888_at	Coiled-coil domain containing 49	Rn.6626	360613	Ccdc49	10
9.95448	0.506611	13.3933	0.124286	10.8438	Up	0.000602119	0.0115145	NM_022935	1368413_at	Amiloride binding protein 1 (amine oxidase, copper-containing)	Rn.54493	65029	Abp1	4
9.66259	0.22722	6.30162	0.739138	10.2743	Down	0.0132207	0.0343866	BF284065	1379467_at	Transcribed locus	Rn.2564	-	-	13
2.11844	0.051185	5.47387	0.818027	10.2349	Up	0.0179781	0.0409031	AF163477	1370620_at	Chemokine (C-C motif) ligand 22	Rn.48727	117551	Ccl22	19
6.12053	0.51848	9.32006	0.096739	9.18661	Up	0.000841316	0.0125074	BI303379	1371785_at	Tumor necrosis factor receptor superfamily, member 12a	Rn.105040	302965	Tnfrsf12a	10
2.22222	0.183025	5.40782	0.430977	9.09831	Up	0.00186961	0.0154907	NM_012953	1368489_at	Fos-like antigen 1	Rn.11306	25445	Fosl1	1
7.34054	0.202183	4.19756	0.465783	8.83347	Down	0.0028218	0.0177271	AI070116	1393210_at	Transcribed locus, strongly similar to NP_001012324.1 extracellular matrix protein 2 [Mus musculus]	Rn.106785	-	-	17
5.37627	0.335241	2.28827	0.318217	8.5032	Down	0.00121943	0.0133487	AW528715	1379720_at	Transcribed locus	Rn.147497	-	-	4
4.09943	0.238885	7.17496	0.382369	8.42998	Up	0.00157254	0.0143794	BG664011	1393421_at	Peroxisomal membrane protein 4	Rn.7752	282634	Pxmp4	3
7.56633	0.305228	4.56369	0.565581	8.01467	Down	0.00855505	0.0279439	BI290720	1374338_at	Similar to RIKEN cDNA 1110038F21	Rn.136919	361993	RGD1562059	2
8.54791	0.188711	11.5445	0.065357	7.98099	Up	1.27202e-05	0.00324814	AI411582	1372577_at	Actin related protein 2/3 complex, subunit 4	Rn.198683	297518	Arpc4	4
2.37751	0.056591	5.34584	0.439809	7.82631	Up	0.00235484	0.0166217	AI030465	1380559_at	Transcribed locus	Rn.128277	-	-	11
7.44126	0.206624	4.48862	0.459728	7.74163	Down	0.00354567	0.0193385	BF413152	1390397_at	Similar to chromosome 20 open reading frame 39	Rn.162709	362235	RGD1310753	3
6.81293	0.903027	9.75298	0.164464	7.67435	Up	0.0130445	0.0341672	AI170324	1373882_at	Transcribed locus	Rn.4256	-	-	X
4.88068	0.558979	7.78602	0.386725	7.49194	Up	0.00676219	0.0254815	BE102340	1393469_at	ESTs	-	-	-	-
12.942	0.168891	10.0421	0.579999	7.46364	Down	0.00900773	0.0284589	AA859079	1382031_at	Transcribed locus	Rn.2564	-	-	13
11.4468	0.089891	14.3352	0.080363	7.40462	Up	2.42639e-06	0.00115528	NM_053819	1367712_at	TIMP metallopeptidase inhibitor 1	Rn.25754	116510	Timp1	X
6.8258	0.09447	9.68967	0.436133	7.27964	Up	0.00274622	0.0176325	BI296054	1391946_at	Selectin, platelet	Rn.10012	25651	Selp	13
6.55238	0.07743	3.69074	0.327399	7.2684	Down	0.000762064	0.012384	BF394755	1391241_at	Transcribed locus	Rn.172790	-	-	6
7.56104	0.405402	4.70066	0.076372	7.26207	Down	0.000452035	0.0106371	NM_012826	1387234_at	Alpha-2-glycoprotein 1, zinc-binding	Rn.5007	25294	Azgp1	12
5.95219	0.273608	8.80692	0.307933	7.23364	Up	0.00117224	0.0133487	AA997640	1383434_at	Pyrroline-5-carboxylate reductase 1	Rn.99704	287877	Pycr1	10
9.30568	0.104603	6.46651	0.252409	7.15608	Down	0.00026503	0.0093343	AI234287	1375983_at	MAM domain containing 2	Rn.23790	309410	Mamdc2	1
5.64796	0.420595	8.4652	0.360758	7.04814	Up	0.00379381	0.01978	AW521319	1382603_at	Transcribed locus	Rn.198553	-	-	1
6.89333	0.939856	4.0807	0.065235	7.02564	Down	0.0162188	0.0388263	NM_012824	1368587_at	Apolipoprotein C-I	Rn.8887	25292	Apoc1	1
7.51442	0.347951	4.71905	0.267228	6.94211	Down	0.00128309	0.0133487	NM_030856	1368964_at	Leucine rich repeat neuronal 3	Rn.39124	81514	Lrrn3	6
5.81286	0.376855	3.0493	0.390557	6.79069	Down	0.00432227	0.0206786	NM_053726	1370115_at	Solute carrier family 7, (neutral amino acid transporter, y+ system) member 10	Rn.128083	114518	Slc7a10	1
5.69799	0.376545	2.96865	0.025589	6.63152	Down	0.000346108	0.0101253	AI102148	1381477_at	Ankyrin 1, erythrocytic	Rn.20868	306570	Ank1	16
5.37691	0.574888	8.09633	0.181434	6.58608	Up	0.00357592	0.0194272	AI237698	1382601_at	Transcribed locus	Rn.25444	-	-	16
5.69222	0.083322	8.34614	0.664349	6.29376	Up	0.0200422	0.0434365	NM_057151	1370118_at	Chemokine (C-C motif) ligand 17	Rn.46679	117518	Ccl17	19
6.02146	0.545521	8.66176	0.165041	6.23461	Up	0.00314401	0.0184735	AW531909	1390306_at	Transcribed locus	Rn.47844	-	-	6
3.91393	0.19848	6.55045	0.194224	6.21831	Up	0.000241973	0.00906585	AI233552	1378428_at	Transcribed locus	Rn.156470	-	-	4
7.79838	0.298465	10.4079	0.276743	6.10306	Up	0.00144379	0.0139277	AI169398	1380063_at	Cholesterol 25-hydroxylase	Rn.155971	309527	Ch25h	1
7.46243	0.169646	10.0707	0.308788	6.09773	Up	0.00115621	0.0133487	BG671549	1370173_at	superoxide dismutase 2, mitochondrial	-	-	-	-
3.56695	0.067293	6.12358	0.344415	5.88332	Up	0.00157656	0.0143794	AI136314	1382186_a_at	G patch domain containing 4	Rn.20166	295228	Gpatch4	2
5.56241	0.44614	8.10812	0.091742	5.83897	Up	0.00124364	0.0133487	BF395317	1376390_at	Membrane-spanning 4-domains, subfamily A, member 11	Rn.101878	361735	Ms4a11	1
5.51948	0.422135	2.97671	0.302651	5.82706	Down	0.00391482	0.0200079	BF386238	1397015_at	Transcribed locus	Rn.56219	-	-	6
6.75216	0.316384	4.21076	0.318181	5.82154	Down	0.00266765	0.0173878	AI228346	1382795_at	Transcribed locus	Rn.122139	-	-	1
7.60255	0.267898	10.1154	0.207439	5.70761	Up	0.000641977	0.0116177	AI232414	1383117_at	Peroxisomal membrane protein 4	Rn.7752	282634	Pxmp4	3
3.8375	0.596263	6.34557	0.426985	5.68859	Up	0.0166963	0.039305	BE105136	1392189_at	Regulatory factor X, 4 (influences HLA class II expression)	Rn.147753	500818	Rfx4	7
5.42359	0.730922	7.91868	0.310417	5.6376	Up	0.0173275	0.0401071	BF397977	1385336_at	Docking protein 2	Rn.126595	290361	Dok2	15
6.27115	0.262779	8.76314	0.25133	5.62553	Up	0.00109186	0.0132396	NM_053328	1369415_at	Basic helix-loop-helix family, member e40	Rn.81055	79431	Bhlhe40	4
9.50426	0.22099	7.02587	0.580327	5.57274	Down	0.0175598	0.0404023	BG673439	1376711_at	Claudin 11	Rn.8282	84588	Cldn11	2
4.29864	0.744241	6.77172	0.382156	5.55227	Up	0.0236304	0.0481368	AI229218	1375052_at	Family with sequence similarity 148, member B	Rn.102780	501015	Fam148b	8
8.78846	0.174983	6.32766	0.367874	5.50522	Down	0.00304312	0.0182461	AW251927	1388273_at	Similar to Ly6-B antigen gene	Rn.203396	300024	LOC300024	7
10.4689	0.187919	12.9106	0.215754	5.43279	Up	0.000453319	0.0106371	BF558056	1394109_at	ESTs	-	-	-	-
9.54532	0.311427	11.9832	0.345135	5.41836	Up	0.00399198	0.0201035	AI502757	1382622_at	Cystatin F (leukocystatin)	Rn.24282	296257	Cst7	3
8.68478	0.254391	6.25971	0.104933	5.37057	Down	0.000184524	0.00785311	NM_031091	1370061_at	RAB3B, member RAS oncogene family	Rn.3788	81755	Rab3b	5
5.6256	0.134752	8.04453	0.300846	5.34776	Up	0.00130638	0.013375	NM_032060	1369173_at	Complement component 3a receptor 1	Rn.9772	84007	C3ar1	4
10.6882	0.058413	8.32064	0.497071	5.1608	Down	0.0102041	0.030236	BM389149	1389020_at	Similar to immunoglobulin superfamily containing leucine-rich repeat	Rn.216524	686539	LOC686539	8
5.03096	0.18559	7.39759	0.19437	5.15733	Up	0.000364737	0.0101348	NM_017353	1387280_a_at	Solute carrier family 7 (cationic amino acid transporter, y+ system), member 5	Rn.32261	50719	Slc7a5	19
7.35287	0.128292	9.71523	0.306718	5.14213	Up	0.00154548	0.0143207	BM385061	1391106_at	Transcribed locus	Rn.20457	-	-	2
2.95151	0.157656	5.3122	0.510951	5.13617	Up	0.012436	0.0332674	AA926109	1383486_at	Transcribed locus	Rn.35842	-	-	17
6.9833	0.371046	4.62529	0.265705	5.12661	Down	0.003097	0.0183761	BF418649	1372646_at	Similar to RIKEN cDNA 1500015O10	Rn.16593	363225	RGD1305645	9
11.2171	0.183463	8.86356	0.139468	5.11063	Down	0.000138833	0.00749471	AA901176	1398511_at	Transcribed locus	Rn.16299	-	-	20
7.04303	0.176035	9.39614	0.341346	5.10923	Up	0.00277304	0.0176348	NM_022300	1369310_at	Brain abundant, membrane attached signal protein 1	Rn.37779	64160	Basp1	2
5.84308	0.677739	8.17955	0.276123	5.05064	Up	0.0160393	0.0386875	BF395647	1386993_at	Myosin, heavy chain 6, cardiac muscle, alpha	Rn.54399	29556	Myh6	15
11.2027	0.178117	8.87368	0.456855	5.02453	Down	0.00887954	0.0283427	NM_012505	1386911_at	ATPase, Na+/K+ transporting, alpha 2 polypeptide	Rn.1042	24212	Atp1a2	13
5.28948	0.631035	7.60939	0.264488	4.99301	Up	0.0128906	0.0339345	BE098003	1395550_at	Collagen and calcium binding EGF domains 1	Rn.199045	361341	Ccbe1	18
5.23596	0.526439	7.55218	0.118831	4.98026	Up	0.00407084	0.0203354	AA850991	1388142_at	Versican	Rn.35666	114122	Vcan	2
7.77881	0.087012	5.46666	0.223244	4.96623	Down	0.000383449	0.0102814	NM_031154	1387023_at	Glutathione S-transferase, mu 7	Rn.6036	81869	Gstm7	2
3.54208	0.655325	5.85341	0.30343	4.96343	Up	0.0167978	0.0394228	AW528473	1397222_at	Transcribed locus	Rn.48210	-	-	20
3.60953	0.103206	5.91252	0.505423	4.9348	Up	0.0124812	0.0332674	NM_022282	1398276_at	Discs, large homolog 2 (Drosophila)	Rn.202966	64053	Dlg2	1
6.79634	0.161966	9.09862	0.590423	4.93236	Up	0.0230704	0.0474637	AI577849	1390420_at	Transcribed locus, strongly similar to NP_001099981.1 carboxypeptidase X (M14 family), member 1 [Rattus norvegicus]	Rn.222060	-	-	3
3.17692	0.01901	5.47489	0.295008	4.91764	Up	0.00121995	0.0133487	AI500951	1392264_s_at	Serine (or cysteine) peptidase inhibitor, clade E, member 1	Rn.29367	24617	Serpine1	12
11.4849	0.111722	13.7817	0.185486	4.91361	Up	0.000204944	0.00835674	BG671549	1370172_at	superoxide dismutase 2, mitochondrial	-	-	-	-
7.35072	0.420556	5.06292	0.281509	4.88311	Down	0.00523401	0.0226981	AA963276	1382593_at	Ets variant 1	Rn.76536	362733	Etv1	6
8.07663	0.092198	5.79439	0.143324	4.86431	Down	6.41342e-05	0.00632742	BG380826	1373266_at	Family with sequence similarity 107, member A	Rn.1569	361018	Fam107a	15
7.39434	0.096422	9.66401	0.20615	4.82212	Up	0.000308735	0.00964462	AF007789	1387269_s_at	Plasminogen activator, urokinase receptor	Rn.82711	50692	Plaur	1
7.10747	0.528838	4.86313	0.232071	4.73819	Down	0.0076433	0.0268009	NM_013191	1386903_at	S100 calcium binding protein B	Rn.8937	25742	S100b	20
9.83124	0.600472	12.0741	0.136806	4.73344	Up	0.00809717	0.0274333	AA818262	1388924_at	Angiopoietin-like 4	Rn.119611	362850	Angptl4	7
8.57086	0.103142	10.8029	0.293023	4.69793	Up	0.0015399	0.0143207	X73371	1371079_at	Fc fragment of IgG, low affinity IIb, receptor (CD32)	Rn.33323	289211	Fcgr2b	13
9.1124	0.167021	11.3431	0.258922	4.69354	Up	0.00118009	0.0133487	BF284791	1379371_at	Transcribed locus	Rn.25117	-	-	1
12.3975	0.770707	14.6245	0.201167	4.6817	Up	0.0229483	0.0472574	NM_130741	1387011_at	Lipocalin 2	Rn.11303	170496	Lcn2	3
8.31515	0.257411	6.09045	0.230997	4.67414	Down	0.00138702	0.0137808	J05035	1370420_at	Steroid-5-alpha-reductase, alpha polypeptide 1 (3-oxo-5 alpha-steroid delta 4-dehydrogenase alpha 1)	Rn.4620	24950	Srd5a1	17
5.98467	0.166209	8.19952	0.261998	4.64236	Up	0.00126981	0.0133487	BI284261	1377869_at	CCR4 carbon catabolite repression 4-like (S. cerevisiae)	Rn.15040	310395	Ccrn4l	2
3.21328	0.34094	5.42279	0.14812	4.6252	Up	0.00120052	0.0133487	AI059573	1384778_at	Chymotrypsin C (caldecrin)	Rn.19214	362653	Ctrc	5
10.3074	0.151512	12.5137	0.10539	4.61509	Up	6.02617e-05	0.00627442	BI274903	1376100_at	Tubulin, beta 6	Rn.98430	307351	Tubb6	18
5.5169	0.290279	3.31743	0.300312	4.59312	Down	0.00373761	0.0196956	NM_017300	1387508_at	Bile acid Coenzyme A: amino acid N-acyltransferase (glycine N-choloyltransferase)	Rn.11129	29725	Baat	5
7.78381	0.175249	9.98311	0.23342	4.59256	Up	0.000896878	0.0125511	D83508	1387306_a_at	Early growth response 2	Rn.89235	114090	Egr2	20
8.23472	0.102832	10.4328	0.31372	4.58864	Up	0.00219979	0.0165312	U22414	1369815_at	Chemokine (C-C motif) ligand 3	Rn.10139	25542	Ccl3	10
6.61299	0.392848	4.42383	0.166445	4.56041	Down	0.00229569	0.0165909	BF563936	1394309_at	Tektin 5	Rn.145418	363538	Tekt5	10
5.7175	0.700607	7.89583	0.118655	4.52629	Up	0.0153159	0.0376055	AI408025	1372120_at	Ubiquitin-like modifier activating enzyme 5	Rn.18210	300968	Uba5	8
6.45201	0.358136	4.27509	0.18813	4.52187	Down	0.0020956	0.0163321	BF419415	1378913_at	ESTs	-	-	-	-
8.23256	0.211026	6.05881	0.219306	4.51194	Down	0.000962696	0.0125511	BF386852	1395644_at	ATP-binding cassette, sub-family A (ABC1), member 8	Rn.15354	303637	Abca8	10
6.53839	0.08848	4.36831	0.573297	4.50049	Down	0.0245313	0.0490316	BF401036	1385060_at	Similar to RIKEN cDNA 1110012D08	Rn.152999	500762	RGD1562342	7
9.00767	0.152439	11.1776	0.228524	4.50001	Up	0.000775645	0.012384	AI236989	1382275_at	PAK1 interacting protein 1	Rn.115052	361232	Pak1ip1	17
9.3626	0.087624	7.20441	0.279487	4.46354	Down	0.00140859	0.0138	AI059914	1392477_at	Ets variant 1	Rn.76536	362733	Etv1	6
9.183	0.41141	11.3323	0.249837	4.43606	Up	0.00516402	0.0226106	AI411774	1398482_at	B-cell CLL/lymphoma 3	Rn.198135	680611	Bcl3	1
2.48701	0.060778	4.63574	0.419156	4.43438	Up	0.00764308	0.0268009	BE104792	1375051_at	Transcribed locus	Rn.20417	-	-	1
6.40781	0.144401	4.26362	0.217371	4.42044	Down	0.000647678	0.0116177	BF389860	1393157_at	Transcribed locus	Rn.216467	-	-	10
4.6696	0.540798	6.7914	0.283753	4.35238	Up	0.0130777	0.034187	AI237410	1398576_at	Transcribed locus	Rn.17544	-	-	2
6.3545	0.225332	8.45626	0.539806	4.29231	Up	0.0252075	0.0498749	AI603505	1385521_at	Transcribed locus	Rn.150075	-	-	11
5.84792	0.516828	7.94238	0.354206	4.27066	Up	0.0176947	0.0405343	AI012782	1393688_at	Transcribed locus, moderately similar to NP_001108516.1 hypothetical protein LOC685157 [Rattus norvegicus]	Rn.105826	-	-	12
5.10384	0.14099	3.01979	0.04533	4.23997	Down	1.69303e-05	0.00349974	BG371548	1378930_a_at	Transcribed locus	Rn.94179	-	-	4
6.38246	0.599194	8.45533	0.239385	4.20721	Up	0.0155441	0.0379297	AA893454	1384934_at	Solute carrier family 41, member 2	Rn.7329	362861	Slc41a2	7
9.70437	0.067563	7.63837	0.193658	4.18723	Down	0.000322412	0.00999707	AF276870	1387970_at	Solute carrier family 38, member 5	Rn.81033	192208	Slc38a5	X
6.23285	0.358746	4.16803	0.391852	4.18382	Down	0.013453	0.0347409	AI717047	1388176_at	Camello-like 5	Rn.205673	114020	Cml5	4
9.28211	0.144822	7.2246	0.429633	4.16267	Down	0.0109913	0.0311908	NM_022603	1368349_at	Fibroblast growth factor binding protein 1	Rn.6346	64535	Fgfbp1	14
5.10638	0.614283	3.0533	0.111585	4.1499	Down	0.0117709	0.0323618	NM_019164	1368788_at	Chondroadherin	Rn.9899	29195	Chad	10
4.13528	0.442548	6.18162	0.341566	4.13057	Up	0.013523	0.0348594	NM_133306	1368683_at	Oxidized low density lipoprotein (lectin-like) receptor 1	Rn.87449	140914	Olr1	4
7.6763	0.172147	5.63067	0.38017	4.12854	Down	0.00749197	0.0265274	NM_012789	1368163_at	Dipeptidylpeptidase 4	Rn.91364	25253	Dpp4	3
8.09002	0.189195	6.05542	0.516581	4.09707	Down	0.023403	0.0478758	AA998067	1381396_s_at	Kruppel-like factor 15	Rn.22556	85497	Klf15	4
11.7194	0.252316	9.68661	0.369543	4.09197	Down	0.00859954	0.0280286	AA801238	1370847_at	Spondin 2, extracellular matrix protein	Rn.6699	171569	Spon2	14
6.82829	0.327359	4.80035	0.050322	4.07824	Down	0.000787054	0.012384	BM385311	1379906_at	ATPase, Na+/K+ transporting, beta 2 polypeptide	Rn.10624	24214	Atp1b2	10
11.2292	0.141389	9.20439	0.136621	4.06937	Down	0.000162343	0.00770905	NM_031039	1387052_at	Glutamic-pyruvate transaminase (alanine aminotransferase)	Rn.6318	81670	Gpt	7
10.7918	0.015271	12.804	0.248978	4.03374	Up	0.00103069	0.0129611	BG380454	1398350_at	Brain abundant, membrane attached signal protein 1	Rn.37779	64160	Basp1	2
6.71514	0.049169	8.72626	0.194603	4.03094	Up	0.000351016	0.0101253	AA819227	1391384_at	Tumor necrosis factor (TNF superfamily, member 2)	Rn.2275	24835	Tnf	20
9.41303	0.172341	7.41819	0.287037	3.98574	Down	0.00292667	0.0178425	AA818334	1373000_at	Sushi-repeat-containing protein, X-linked 2	Rn.33831	317181	Srpx2	X
6.96258	0.083882	4.97372	0.159303	3.96925	Down	0.000180397	0.00785311	BI304147	1376905_at	Transcribed locus	Rn.3706	-	-	10
4.13163	0.050837	6.11681	0.308631	3.95913	Up	0.00294291	0.0178425	AA944323	1392788_at	Transcribed locus	Rn.165858	-	-	3
7.75544	0.165135	5.77123	0.131803	3.95647	Down	0.000215946	0.00837656	BF546343	1386827_at	similar to procollagen, type IV, alpha 6	-	-	-	-
7.37956	0.10495	5.39731	0.403394	3.95108	Down	0.00949802	0.0292271	AI227991	1368854_at	Visinin-like 1	Rn.105934	24877	Vsnl1	6
7.50782	0.306035	5.53215	0.250809	3.93309	Down	0.00396502	0.0200141	BF396623	1398467_at	Transcribed locus	Rn.154666	-	-	10
6.19475	0.089417	4.2196	0.243817	3.93169	Down	0.00117788	0.0133487	AI407434	1380089_at	Transcribed locus	Rn.204126	-	-	17
6.02777	0.130249	4.0528	0.386834	3.93121	Down	0.00850928	0.0278811	AI409154	1379693_at	Roundabout, axon guidance receptor, homolog 2 (Drosophila)	Rn.24350	84409	Robo2	11
7.3759	0.165333	5.40294	0.095701	3.92571	Down	0.000106331	0.00737416	BF400694	1389310_at	Transcribed locus	Rn.7568	-	-	7
10.5397	0.068654	8.56913	0.08065	3.91931	Down	1.05827e-05	0.00305979	BI274344	1375063_at	Similar to MGC45438 protein	Rn.23822	287059	RGD1565166	10
4.05941	0.451317	2.08945	0.205523	3.91757	Down	0.00711324	0.0260377	M25804	1370816_at	Nuclear receptor subfamily 1, group D, member 1	Rn.29848	252917	Nr1d1	10
5.83299	0.470968	7.79995	0.235774	3.90943	Up	0.00959532	0.029354	BM386823	1375859_a_at	Transcribed locus	Rn.869	-	-	1
7.84236	0.139915	5.87644	0.326455	3.90663	Down	0.00458973	0.0212864	AI144872	1393433_at	EGF-like, fibronectin type III and laminin G domains	Rn.27713	365691	Egflam	2
7.48344	0.116255	5.51856	0.41296	3.90379	Down	0.0109173	0.0311108	AI406795	1374709_at	Transcribed locus	Rn.19878	-	-	10
6.7243	0.105279	8.684	0.400313	3.8898	Up	0.00965635	0.0294449	BF420720	1377110_at	ADP-ribosylation factor-like 5C	Rn.23998	497990	Arl5c	10
7.99153	0.130634	9.9467	0.072135	3.87759	Up	3.23023e-05	0.00467415	AI230728	1388436_at	Small nuclear ribonucleoprotein polypeptide A	Rn.9347	292729	Snrpa	1
7.64749	0.260108	9.59749	0.271546	3.86375	Up	0.00401796	0.0202109	AA996838	1386586_at	PAK1 interacting protein 1	Rn.115052	361232	Pak1ip1	17
5.56635	0.635405	7.51183	0.0942	3.85166	Up	0.0158468	0.0383665	AA901151	1385702_at	Interferon activated gene 204	Rn.15194	304988	Ifi204	13
7.53928	0.242345	5.59603	0.227357	3.84569	Down	0.00219988	0.0165312	NM_024390	1387631_at	Hydroxyprostaglandin dehydrogenase 15 (NAD)	Rn.6386	79242	Hpgd	16
6.38857	0.268008	4.44651	0.305936	3.84255	Down	0.00605219	0.0242367	BF412281	1392553_at	Transcribed locus, strongly similar to NP_001107020.1 ADAMTS-like 5 isoform 1 [Mus musculus]	Rn.13813	-	-	7
6.32579	0.557329	8.25059	0.267345	3.79683	Up	0.0189201	0.0421407	AB066224	1368392_at	Solute carrier family 7 (cationic amino acid transporter, y+ system), member 1	Rn.9439	25648	Slc7a1	12
9.61842	0.206413	7.69795	0.071973	3.78547	Down	0.000173116	0.00774738	BI283340	1384276_at	similar to procollagen, type IV, alpha 6	-	-	-	-
7.56889	0.185777	5.65858	0.217923	3.75889	Down	0.00143552	0.0138902	U31884	1368064_a_at	Dopa decarboxylase (aromatic L-amino acid decarboxylase)	Rn.11064	24311	Ddc	14
8.20133	0.055422	10.1083	0.258388	3.75011	Up	0.00163237	0.0146708	NM_133416	1368482_at	B-cell leukemia/lymphoma 2 related protein A1d	Rn.19770	170929	Bcl2a1d	8
7.43542	0.218027	5.52879	0.161428	3.74932	Down	0.000795359	0.012384	BE095915	1392940_at	Transcribed locus	Rn.37568	-	-	17
5.55609	0.319881	7.4626	0.1438	3.74902	Up	0.00183022	0.0153378	BI284255	1380611_at	FK506 binding protein 5	Rn.144288	361810	Fkbp5	20
5.42257	0.515	3.51643	0.242692	3.74805	Down	0.0142753	0.0361566	BF393439	1373798_at	Similar to CG5435-PA	Rn.62955	362020	RGD1309139	2
12.9066	0.070426	14.8098	0.042861	3.74035	Up	2.12054e-06	0.00115528	AA945643	1392171_at	Chitinase 3-like 1	Rn.68940	89824	Chi3l1	13
6.59456	0.123317	8.49555	0.142477	3.7347	Up	0.000205983	0.00835674	BF401102	1380318_at	CDNA clone IMAGE:7309686	Rn.159858	-	-	1
6.20534	0.294584	8.10293	0.332934	3.72592	Up	0.00950576	0.0292271	AW919282	1394313_at	Tumor necrosis factor receptor superfamily, member 11a	Rn.141251	498206	Tnfrsf11a	13
6.94447	0.430221	8.83442	0.081258	3.70624	Up	0.00385795	0.0199096	AA997871	1391671_at	Transcribed locus	Rn.156326	-	-	17
5.72819	0.084457	7.61628	0.300356	3.70144	Up	0.00343612	0.0191536	AA850715	1373984_at	Solute carrier family 39 (zinc transporter), member 14	Rn.7037	306009	Slc39a14	15
4.04296	0.333256	5.92749	0.193941	3.69234	Up	0.00341348	0.0191536	BF391914	1393563_at	Interleukin 1 receptor accessory protein	Rn.10511	25466	Il1rap	11
5.70001	0.446489	3.8165	0.139927	3.68971	Down	0.00578967	0.0238906	AI172141	1389398_at	Ankyrin 1, erythrocytic	Rn.20868	306570	Ank1	16
9.37876	0.293658	7.50064	0.35897	3.67596	Down	0.0122778	0.0331996	AI070686	1382439_at	Integrin, beta 6	Rn.19828	311061	Itgb6	3
8.73121	0.192114	6.85355	0.206497	3.67478	Down	0.00136085	0.0136446	AI044729	1392285_at	Shisa homolog 4 (Xenopus laevis)	Rn.40771	360848	Shisa4	13
11.0425	0.16969	9.16553	0.279902	3.67295	Down	0.00344144	0.0191536	BI274192	1372565_at	HtrA serine peptidase 3	Rn.15228	360959	Htra3	14
4.04959	0.350502	5.92379	0.2885	3.66598	Up	0.00878434	0.0282465	AI137113	1398553_at	Transmembrane emp24 protein transport domain containing 5	Rn.204558	289883	Tmed5	14
4.5101	0.308523	2.63626	0.234603	3.66508	Down	0.00430926	0.0206786	NM_012581	1368873_at	Homeo box A2	Rn.91077	24452	Hoxa2	4
6.77983	0.491781	4.90754	0.08764	3.66115	Down	0.00694053	0.0256853	AI511126	1391028_at	Transcribed locus	Rn.198692	-	-	4
5.19911	0.601696	3.33002	0.082062	3.65301	Down	0.014816	0.0367942	BE118049	1391600_at	MAX gene associated	Rn.78917	499874	Mga	3
6.32325	0.220181	4.46178	0.224428	3.63377	Down	0.00221495	0.0165482	BF400606	1375374_at	Transcribed locus	Rn.206004	-	-	10
6.11094	0.206797	4.25152	0.131337	3.62861	Down	0.00049424	0.0108108	BI276946	1372048_at	Podocalyxin-like 2	Rn.100042	297433	Podxl2	4
7.69155	0.068552	9.54301	0.182004	3.60865	Up	0.000412768	0.0103069	AI030449	1382233_a_at	Transcribed locus, strongly similar to NP_034922.1 methyltransferase like 1 [Mus musculus]	Rn.216446	-	-	*
5.73709	0.063254	7.58553	0.402953	3.60111	Up	0.0119616	0.0326163	AA997027	1377881_at	Transcribed locus	Rn.203733	-	-	1
6.40429	0.348332	4.5563	0.268514	3.59999	Down	0.00781594	0.0270482	AW534032	1384863_at	Copine VII	Rn.145177	361433	Cpne7	19
7.12936	0.047609	5.28282	0.314031	3.59637	Down	0.00431724	0.0206786	H31734	1394245_at	Transcribed locus	Rn.130910	-	-	10
7.96685	0.17028	6.12708	0.422948	3.57953	Down	0.0166362	0.0392275	BG373221	1391780_at	Transcribed locus, strongly similar to NP_780516.1 hypothetical protein LOC100342 [Mus musculus]	Rn.143980	-	-	5
3.66901	0.352387	1.83232	0.02903	3.57189	Down	0.00160755	0.0144779	BF566188	1386718_at	Aldo-keto reductase family 1, member C19	Rn.206655	307096	Akr1c19	17
2.99041	0.13799	4.82582	0.253509	3.56872	Up	0.00230073	0.0165909	AI171821	1382153_at	C-type (calcium dependent, carbohydrate recognition domain) lectin, superfamily member 6	Rn.24032	474143	Clecsf6	4
5.57754	0.269073	7.41183	0.199025	3.56596	Up	0.00244906	0.0167739	BF414330	1377387_a_at	Transcribed locus, strongly similar to NP_079738.2 endothelin converting enzyme 2 isoform c [Mus musculus]	Rn.24479	-	-	11
8.76162	0.343318	6.93081	0.361132	3.55737	Down	0.0162856	0.0388263	BF284124	1377018_at	Transcribed locus, strongly similar to XP_230325.3 PREDICTED: similar to regeneration associated muscle protease [Rattus norv	Rn.33642	-	-	3
5.22029	0.193881	3.39826	0.217281	3.53579	Down	0.00185472	0.0154833	AI712791	1384302_at	Solute carrier family 6 (neurotransmitter transporter), member 17	Rn.186904	613226	Slc6a17	2
7.32775	0.094208	5.50612	0.289132	3.53479	Down	0.00349954	0.019162	BG668493	1370042_at	Stathmin-like 2	Rn.34335	84510	Stmn2	2
5.60441	0.333117	3.78315	0.198359	3.53392	Down	0.00411007	0.020466	BI288621	1388578_at	Similar to B0432.8	Rn.12992	289378	LOC289378	13
6.91634	0.295315	5.10491	0.425897	3.50989	Down	0.0232695	0.0477152	BM389214	1376770_at	EF-hand domain family, member D1	Rn.12811	501181	Efhd1	9
11.0348	0.045701	9.22503	0.275588	3.50587	Down	0.00268855	0.0174454	BF414285	1384294_at	Transcribed locus	Rn.204086	-	-	12
8.47747	0.193377	6.66826	0.247648	3.50451	Down	0.00293007	0.0178425	AI069938	1385813_at	Similar to RIKEN cDNA 2010001M09	Rn.19595	291675	RGD1310251	18
5.18516	0.196085	3.37774	0.096041	3.50015	Down	0.000274387	0.00936488	BE108896	1374762_at	Transcribed locus	Rn.9069	-	-	1
9.17673	0.157731	7.3694	0.132133	3.49995	Down	0.000308823	0.00964462	BE107556	1395991_at	Transcribed locus	Rn.50806	-	-	12
6.46013	0.306635	8.26588	0.209181	3.4961	Up	0.00388179	0.0199654	AI176172	1389430_at	Transcribed locus	Rn.7039	-	-	13
6.52901	0.438389	8.33122	0.177486	3.48752	Up	0.00798379	0.0272993	BI296057	1377761_at	Glutamine-fructose-6-phosphate transaminase 2	Rn.16089	360518	Gfpt2	10
6.63773	0.173928	4.84427	0.345822	3.46644	Down	0.00908812	0.028594	BF413351	1396705_at	Hypothetical protein LOC691162	Rn.145086	691162	LOC691162	5
4.75425	0.56283	6.54521	0.157381	3.46045	Up	0.0166192	0.0392275	AI045140	1384422_at	Transcribed locus	Rn.15907	-	-	20
6.01243	0.254753	7.80229	0.314308	3.4578	Up	0.00869159	0.0281023	BI292219	1377943_at	CD86 molecule	Rn.6734	56822	Cd86	11
8.67941	0.135143	6.89063	0.326476	3.45521	Down	0.00673879	0.0254499	AI111674	1385585_at	Transcribed locus	Rn.21134	-	-	10
9.29152	0.223485	7.50316	0.360458	3.45422	Down	0.0121203	0.0329045	AA946242	1374830_at	Transcribed locus	Rn.30331	-	-	17
5.90006	0.359284	4.11205	0.238888	3.45338	Down	0.00747583	0.0264919	BF420807	1391018_at	Transcribed locus, strongly similar to NP_061198.2 myosin VC [Homo sapiens]	Rn.219365	-	-	8
12.6341	0.122933	14.4221	0.113996	3.45336	Up	0.000132709	0.00749471	AI406660	1374529_at	ESTs	-	-	-	-
6.96773	0.250188	5.18025	0.248407	3.4521	Down	0.00427137	0.0206711	NM_013018	1369816_at	RAB3A, member RAS oncogene family	Rn.44409	25531	Rab3a	16
5.5388	0.331237	3.75163	0.347501	3.45137	Down	0.0154732	0.0378418	AI101915	1394179_s_at	Transcribed locus	Rn.103231	-	-	7
6.03568	0.42252	4.24855	0.136777	3.45129	Down	0.00585803	0.0239882	BM388694	1370268_at	Transcribed locus	Rn.44291	-	-	4
10.8691	0.106842	12.6558	0.296316	3.45023	Up	0.00432941	0.0206786	AI137406	1372729_at	Protein C receptor, endothelial	Rn.144312	362248	Procr	3
7.37634	0.143389	5.59	0.248383	3.44938	Down	0.00245473	0.0167739	AJ309926	1371045_at	Amiloride-sensitive cation channel 2, neuronal	Rn.37385	79123	Accn2	7
8.58145	0.211861	6.79771	0.384007	3.44318	Down	0.0146354	0.0365548	NM_032074	1368486_at	Insulin receptor substrate 3	Rn.9791	84021	Irs3	12
10.9515	0.132528	9.17342	0.165692	3.4297	Down	0.000524559	0.0110914	NM_013034	1368348_at	Solute carrier family 6 (neurotransmitter transporter, serotonin), member 4	Rn.1663	25553	Slc6a4	10
5.8467	0.388404	7.62234	0.063494	3.42389	Up	0.00313065	0.0184649	NM_021859	1387834_at	Megakaryocyte-associated tyrosine kinase	Rn.44303	60450	Matk	7
8.6487	0.165882	6.87783	0.062611	3.41259	Down	9.66647e-05	0.00737416	AF336872	1370802_at	integrin, beta 5	-	257645	-	-
8.22155	0.334331	6.45214	0.365111	3.40915	Down	0.0184745	0.0415747	BF546770	1386641_at	Transcribed locus	Rn.21134	-	-	10
7.42052	0.210437	9.17803	0.168015	3.38115	Up	0.00118524	0.0133487	AI102517	1372750_at	Transcribed locus	Rn.2743	-	-	2
9.23708	0.165513	10.9896	0.27567	3.36953	Up	0.00430075	0.0206786	BI281946	1379295_at	Guanine nucleotide binding protein (G protein), gamma transducing activity polypeptide 2	Rn.37315	690825	Gngt2	10
7.29831	0.413465	5.54933	0.254251	3.36122	Down	0.0124355	0.0332674	AA926284	1382033_at	Kruppel-like factor 1 (erythroid)	Rn.23089	304666	Klf1	19
12.818	0.220023	11.0718	0.404569	3.3546	Down	0.0191539	0.0424135	NM_052809	1367755_at	Cysteine dioxygenase, type I	Rn.2589	81718	Cdo1	18
7.35186	0.102749	5.60755	0.18641	3.35034	Down	0.000723284	0.0120328	BF404294	1379177_at	Matrix metallopeptidase 28 (epilysin)	Rn.60472	303384	Mmp28	10
6.06573	0.334865	4.32424	0.143436	3.3438	Down	0.00314915	0.0184736	NM_138875	1387762_s_at	Jun D proto-oncogene	Rn.46225	24518	Jund	16
4.48017	0.080113	2.73952	0.028131	3.34187	Down	2.73376e-06	0.00115528	BF419402	1394571_at	Hypothetical LOC300074	Rn.72811	300074	RGD1305939	7
6.56722	0.276114	4.83352	0.061233	3.3258	Down	0.000825591	0.0124874	AW433953	1378197_at	Kinesin family member C2	Rn.100970	300053	KIFC2	7
9.02815	0.327036	10.7599	0.043535	3.32124	Up	0.00157076	0.0143794	BI284779	1376675_at	CD300A molecule	Rn.11988	501736	Cd300a	10
4.75667	0.010797	6.48713	0.27068	3.31835	Up	0.00294	0.0178425	NM_017183	1369697_at	Interleukin 8 receptor, beta	Rn.90347	29385	Il8rb	9
8.1108	0.129132	6.38241	0.107648	3.31359	Down	0.000145026	0.00749471	R47022	1396109_at	Anthrax toxin receptor 1	Rn.41192	362393	Antxr1	4
3.86121	0.169407	5.58938	0.340353	3.31308	Up	0.00984521	0.0297205	AW526095	1398525_at	Transcribed locus	Rn.148967	-	-	6
9.10233	0.111028	7.3749	0.265481	3.31139	Down	0.00326234	0.0187838	BI274428	1389720_at	Transcribed locus, strongly similar to XP_001069291.1 PREDICTED: hypothetical protein [Rattus norvegicus]	Rn.34454	-	-	10
5.25396	0.36641	6.97065	0.370937	3.2868	Up	0.0238191	0.0482611	AW531805	1376908_at	Interferon-induced protein with tetratricopeptide repeats 3	Rn.35775	309526	Ifit3	1
11.3931	0.010496	9.68027	0.125416	3.27804	Down	8.63347e-05	0.00720729	NM_019174	1368437_at	Carbonic anhydrase 4	Rn.51389	29242	Car4	10
8.32012	0.388949	10.0312	0.133008	3.27416	Up	0.00517891	0.0226106	AA964492	1392791_at	Transcribed locus	Rn.203676	-	-	15
9.34045	0.265925	7.6304	0.172218	3.27174	Down	0.00237803	0.0166687	AI169007	1373921_at	Similar to enoyl Coenzyme A hydratase domain containing 3	Rn.202613	684538	LOC684538	17
10.0202	0.159036	8.314	0.23032	3.26293	Down	0.00245754	0.0167739	BI278545	1373947_at	Dermatopontin	Rn.8396	289178	Dpt	13
4.23962	0.264881	5.94158	0.211777	3.25342	Up	0.00380928	0.01978	AA964541	1393728_at	Transcribed locus	Rn.11836	-	-	14
6.71712	0.031217	8.4153	0.241269	3.24491	Up	0.0019545	0.0157997	AI012782	1385047_x_at	Transcribed locus, moderately similar to NP_001108516.1 hypothetical protein LOC685157 [Rattus norvegicus]	Rn.105826	-	-	12
7.18627	0.396948	8.88281	0.054579	3.24122	Up	0.00405437	0.0202999	AF209406	1370483_at	Cd244 molecule, natural killer cell receptor 2B4	Rn.113760	64025	Cd244	13
8.9065	0.135859	7.21209	0.295578	3.23644	Down	0.00580013	0.0239111	BG380471	1374785_at	C-type lectin domain family 2, member L	Rn.162737	296985	Clec2l	4
9.05471	0.094317	10.7485	0.156526	3.23494	Up	0.000388921	0.0102946	AW435343	1373847_at	Transmembrane 4 L six family member 1	Rn.24712	295061	Tm4sf1	2
9.35926	0.257391	7.67652	0.163959	3.21038	Down	0.00213818	0.0164738	AI072448	1371376_at	H1 histone family, member X	Rn.2931	500252	H1fx	4
5.48418	0.534897	7.16542	0.154077	3.20703	Up	0.0176752	0.0405326	AA891839	1372927_at	Mitochondrial ribosomal protein L50	Rn.1787	362517	Mrpl50	5
5.48739	0.187462	3.81549	0.236862	3.18633	Down	0.00345039	0.0191536	BF404624	1370372_at	RASD family, member 2	Rn.115571	171099	Rasd2	19
7.09965	0.237937	5.42822	0.132379	3.1853	Down	0.00120156	0.0133487	NM_012789	1387084_at	Dipeptidylpeptidase 4	Rn.91364	25253	Dpp4	3
9.09503	0.273221	7.42496	0.165091	3.1823	Down	0.00260056	0.0172127	BI274338	1374907_at	Rho guanine nucleotide exchange factor (GEF) 17	Rn.106856	308862	Arhgef17	1
8.65185	0.269307	10.3186	0.10377	3.17494	Up	0.00129077	0.0133487	BE109988	1371246_at	Nuclear transport factor 2	Rn.107980	291981	Nutf2	19
6.57902	0.071197	8.24533	0.129213	3.17402	Up	0.000158757	0.00770905	AI071665	1379631_at	Colony stimulating factor 1 (macrophage)	Rn.83632	78965	Csf1	2
5.69316	0.497757	7.35898	0.081949	3.17293	Up	0.0114577	0.0319858	BE116021	1392349_at	Solute carrier family 5 (inositol transporters), member 3	Rn.208396	114507	Slc5a3	11
8.57005	0.123642	6.90546	0.158332	3.17023	Down	0.000562197	0.0111949	BI274506	1395753_at	Elastin	Rn.54384	25043	Eln	12
6.7792	0.177325	5.117	0.239659	3.16499	Down	0.00348496	0.019162	BI302283	1376847_at	MOCO sulphurase C-terminal domain containing-like	Rn.26676	690745	LOC690745	13
2.22016	0.085421	3.88015	0.159544	3.16015	Up	0.00043299	0.010448	NM_053960	1369290_at	Chemokine (C-C motif) receptor 5	Rn.10736	117029	Ccr5	8
8.73506	0.059083	10.39	0.072252	3.14916	Up	1.3825e-05	0.00333414	AI144754	1381533_at	Rho family GTPase 1	Rn.198250	362993	Rnd1	7
7.6306	0.150299	5.97612	0.31518	3.1481	Down	0.00845759	0.0278805	BE113640	1387656_at	Solute carrier family 4 (anion exchanger), member 1	Rn.32202	24779	Slc4a1	10
8.83358	0.261846	7.18407	0.352998	3.13728	Down	0.0173326	0.0401071	AI029745	1378252_at	Chondrolectin	Rn.18313	288289	Chodl	11
3.66322	0.156571	5.31071	0.202967	3.13286	Up	0.00181557	0.0153378	BG378695	1381212_at	Transcribed locus, strongly similar to XP_001068884.1 PREDICTED: similar to Pentraxin-related protein PTX3 precursor (Pentaxi	Rn.209339	-	-	2
10.2734	0.087828	11.9207	0.083079	3.13243	Up	4.10884e-05	0.00536217	AI028877	1392965_a_at	SPARC related modular calcium binding 2	Rn.6092	292401	Smoc2	1
9.0217	0.040623	7.37612	0.242734	3.12874	Down	0.00233787	0.0165909	AI136390	1394838_at	Amine oxidase, copper containing 3 (vascular adhesion protein 1)	Rn.198327	29473	Aoc3	10
8.16107	0.383813	9.80504	0.148574	3.12523	Up	0.00645532	0.0249116	AI071755	1384562_at	ESTs	-	-	-	-
4.93916	0.042319	3.29805	0.388898	3.11906	Down	0.0162842	0.0388263	AA800892	1372296_at	SH3 domain binding glutamic acid-rich protein	Rn.4128	498066	Sh3bgr	11
7.10279	0.170128	5.46232	0.181409	3.11766	Down	0.0014107	0.0138	NM_012750	1369167_at	GDNF family receptor alpha 2	Rn.90137	25136	Gfra2	15
3.79592	0.181225	5.43628	0.33603	3.11742	Up	0.0119418	0.0325828	BI295964	1378443_at	SLAM family member 9	Rn.205911	289235	Slamf9	13
7.34801	0.306068	5.70987	0.254831	3.11264	Down	0.00898794	0.0284589	BF390608	1395104_at	Transcribed locus	Rn.16756	-	-	5
5.22485	0.353911	3.59404	0.081758	3.09687	Down	0.00336702	0.0191062	BE112523	1383654_a_at	Fructosamine 3 kinase	Rn.203106	498034	Fn3k	10
4.7453	0.53549	6.37411	0.161773	3.09257	Up	0.0204806	0.0441222	AW434394	1381036_at	Transcribed locus	Rn.166670	-	-	8
8.38294	0.138989	10.0106	0.232239	3.09018	Up	0.00281452	0.0177271	AF036537	1370422_at	Receptor-interacting serine-threonine kinase 3	Rn.7110	246240	Ripk3	15
9.27236	0.28476	7.64535	0.188743	3.08873	Down	0.00416704	0.020516	NM_024355	1387184_at	Axin2	Rn.162212	29134	Axin2	10
10.1999	0.212529	11.8261	0.156698	3.08698	Up	0.00145066	0.0139631	BI279816	1377671_at	Transcribed locus	Rn.164677	-	-	7
7.18298	0.289125	8.80534	0.157085	3.07878	Up	0.00314488	0.0184735	AI502597	1374016_at	Lysophosphatidic acid receptor 1	Rn.11200	116744	Lpar1	5
6.66059	0.150478	5.03931	0.255237	3.07649	Down	0.00426596	0.0206711	BE121124	1392046_at	Transcribed locus	Rn.153687	-	-	13
6.34613	0.197114	4.72671	0.267743	3.07252	Down	0.00620126	0.0245503	NM_012497	1386998_at	Aldolase C, fructose-bisphosphate	Rn.11211	24191	Aldoc	10
6.31425	0.593122	7.93359	0.092796	3.07234	Up	0.0243699	0.0488862	BE107504	1396771_at	Transcribed locus	Rn.147314	-	-	3
4.59743	0.207523	2.97942	0.313462	3.06951	Down	0.0108401	0.0310401	AI411304	1375356_at	Hypothetical LOC304650	Rn.40355	304650	RGD1310262	19
4.79986	0.17969	3.18942	0.197929	3.05345	Down	0.00216928	0.0165312	AI145819	1384052_at	Transcribed locus	Rn.166885	-	-	3
6.16801	0.171751	4.55893	0.303605	3.05057	Down	0.00883389	0.0282593	AW524711	1398430_at	Transcribed locus	Rn.8814	-	-	8
4.72614	0.51206	3.11723	0.123388	3.05022	Down	0.0163056	0.0388488	AI409884	1390979_at	Mouse zinc finger protein 14-like	Rn.187181	499124	LOC499124	1
8.46229	0.2617	6.85573	0.354253	3.04525	Down	0.0193085	0.0426313	BF404046	1389517_at	Hypothetical protein LOC681186	Rn.160979	681186	LOC681186	3
7.37391	0.159724	5.76771	0.285013	3.04448	Down	0.00684146	0.0255887	AI410837	1390664_at	Transmembrane protein 116	Rn.39141	690442	Tmem116	12
7.44632	0.195296	9.04889	0.12163	3.03683	Up	0.000727141	0.0120328	NM_012561	1387843_at	Follistatin	Rn.162557	24373	Fst	2
11.2533	0.137395	9.651	0.048909	3.0362	Down	5.92802e-05	0.00627442	AI103156	1390821_at	Protocadherin alpha 4	Rn.22308	116741	Pcdha4	18
8.08271	0.105899	9.68374	0.037295	3.03359	Up	1.6462e-05	0.00349974	NM_019225	1368565_at	Solute carrier family 1 (glial high affinity glutamate transporter), member 3	Rn.34134	29483	Slc1a3	2
7.81072	0.227918	6.21255	0.114719	3.0276	Down	0.00102782	0.0129611	BF545080	1377097_at	Cytochrome c oxidase subunit VIb polypeptide 2	Rn.97699	654441	Cox6b2	1
8.7096	0.054773	7.11352	0.076996	3.02321	Down	1.9354e-05	0.00365285	BE349670	1373778_at	Transcribed locus	Rn.44359	-	-	12
8.58119	0.156212	10.1745	0.082223	3.01733	Up	0.000190285	0.0080197	AA859578	1392773_at	Proprotein convertase subtilisin/kexin type 5	Rn.104002	116548	Pcsk5	1
8.65432	0.159911	10.2467	0.188403	3.0155	Up	0.00168323	0.0148514	AI411542	1376265_at	Six transmembrane epithelial antigen of the prostate 2	Rn.203614	312052	Steap2	4
4.54676	0.302462	2.96038	0.275308	3.00294	Down	0.0120522	0.0327606	NM_023024	1368676_at	Dynein cytoplasmic 2 heavy chain 1	Rn.44896	65209	Dync2h1	8
8.09887	0.043595	9.68312	0.252108	2.99852	Up	0.0032672	0.0187838	AB066224	1368391_at	Solute carrier family 7 (cationic amino acid transporter, y+ system), member 1	Rn.9439	25648	Slc7a1	12
6.93274	0.37758	5.35209	0.189933	2.99105	Down	0.00956677	0.0292873	AI145313	1369652_at	Thy-1 cell surface antigen	Rn.108198	24832	Thy1	8
6.63302	0.177801	8.21347	0.123327	2.99064	Up	0.000632435	0.0116177	BI285572	1392701_at	GDP-mannose pyrophosphorylase B	Rn.102187	363145	Gmppb	8
7.54404	0.254318	9.12389	0.191515	2.98939	Up	0.00382645	0.0198454	NM_053370	1368400_at	Translocase of inner mitochondrial membrane 8 homolog a1 (yeast)	Rn.162342	84383	Timm8a1	X
5.76651	0.324691	7.34598	0.13933	2.9886	Up	0.00420979	0.020516	AB049572	1368254_a_at	Sphingosine kinase 1	Rn.18522	170897	Sphk1	10
8.31241	0.12831	9.88935	0.175983	2.98337	Up	0.00109707	0.0132623	BI281827	1374945_at	GCD14/PCMT domain containing protein	Rn.54722	314462	RGD1359191	6
7.23421	0.100298	8.80925	0.054013	2.97944	Up	2.43814e-05	0.0038331	BF549923	1393467_at	Proprotein convertase subtilisin/kexin type 5	Rn.104002	116548	Pcsk5	1
6.36349	0.54795	7.93182	0.107913	2.96562	Up	0.0215814	0.0455266	BG669126	1383135_at	Transcribed locus	Rn.203281	-	-	17
3.87842	0.042987	5.44387	0.351644	2.95969	Up	0.0133146	0.034548	NM_012488	1367794_at	Alpha-2-macroglobulin	Rn.109457	24153	A2m	4
10.9633	0.111233	9.39829	0.088516	2.95885	Down	0.000100321	0.00737416	AI044427	1373915_at	Dystrophia myotonica-protein kinase	Rn.130535	308405	Dmpk	1
6.50659	0.486931	8.07051	0.23491	2.95654	Up	0.0247851	0.0493315	AI235429	1392668_at	Transcribed locus	Rn.3958	-	-	5
6.93058	0.406949	8.49382	0.196387	2.95516	Up	0.0127285	0.0336046	NM_053720	1368330_at	Apoptosis antagonizing transcription factor	Rn.15500	114512	Aatf	10
7.9408	0.105338	9.50356	0.197279	2.95417	Up	0.00152198	0.0143007	BI278559	1395003_at	C-type lectin domain family 4, member a1	-	-	-	-
6.31507	0.242481	7.87779	0.262064	2.95411	Up	0.00834919	0.0277102	BM387127	1380692_at	Transcribed locus	Rn.148725	-	-	3
8.79809	0.101382	10.3607	0.16587	2.9539	Up	0.000751166	0.0123049	BM386204	1389279_at	Transcribed locus	Rn.167297	-	-	12
8.33938	0.155972	9.90037	0.1259	2.95056	Up	0.000528391	0.0110914	AW534915	1384124_at	Transcribed locus	Rn.148509	-	-	18
4.6105	0.492228	3.04957	0.163706	2.95044	Down	0.0186392	0.0417292	BG671734	1378421_at	Transcribed locus, strongly similar to NP_001138670.1 hypothetical protein LOC69784 [Mus musculus]	Rn.15594	-	-	7
8.57986	0.17977	10.1336	0.224346	2.93583	Up	0.00379357	0.01978	BG372375	1374469_at	Transcribed locus, strongly similar to XP_578186.2 PREDICTED: similar to oxidation resistance 1 [Rattus norvegicus]	Rn.22305	-	-	3
8.3144	0.386251	9.8644	0.150643	2.92817	Up	0.00849051	0.0278811	BI298096	1384285_at	Membrane-associated ring finger (C3HC4) 3	Rn.203312	364878	2010-03-03	18
10.6573	0.191313	12.2064	0.094803	2.92631	Up	0.000515007	0.0110676	NM_024400	1368223_at	ADAM metallopeptidase with thrombospondin type 1 motif, 1	Rn.7897	79252	Adamts1	11
7.406	0.132864	5.85922	0.159426	2.92164	Down	0.000878865	0.0125357	AI145291	1382932_at	Leucine rich repeat containing 50	Rn.160929	361419	Lrrc50	19
6.10645	0.16856	7.65293	0.328842	2.92105	Up	0.013477	0.0347683	NM_012612	1367564_at	Natriuretic peptide precursor A	Rn.2004	24602	Nppa	5
9.73147	0.054	8.18561	0.077915	2.91978	Down	2.34034e-05	0.0038331	AI406494	1373282_at	Similar to mitochondrial carrier protein MGC4399	Rn.8763	691431	LOC691431	5
11.3439	0.058816	9.79978	0.290363	2.9162	Down	0.00670887	0.0254499	BG380570	1374496_at	Similar to RIKEN cDNA 1200009O22; EST AI316813	Rn.25045	362364	RGD1310827	4
6.94345	0.078298	8.48261	0.182055	2.90626	Up	0.00102211	0.0129611	BI279641	1372897_at	Procollagen lysine, 2-oxoglutarate 5-dioxygenase 2	Rn.12945	300901	Plod2	8
5.70306	0.405611	7.2417	0.263569	2.90521	Up	0.0205884	0.0442898	BI296502	1397589_at	Transcribed locus	Rn.73063	-	-	7
11.8605	0.020429	13.3977	0.048021	2.90226	Up	1.60074e-06	0.00115528	BI282993	1371691_at	Retinoic acid receptor responder (tazarotene induced) 2	Rn.28532	297073	Rarres2	4
5.71481	0.354569	7.25146	0.205983	2.90122	Up	0.0102987	0.0304103	BI301150	1397892_at	Eukaryotic translation initiation factor 1A	Rn.3361	317163	Eif1a	18
9.43575	0.132356	7.9012	0.164046	2.89698	Down	0.00100125	0.0128975	BM389225	1398345_at	Transcribed locus	Rn.1664	-	-	3
10.0162	0.058825	8.48203	0.208736	2.89629	Down	0.00172428	0.0151214	AA957424	1379294_at	Transcribed locus	Rn.13051	-	-	6
8.74475	0.359471	7.21084	0.28521	2.89569	Down	0.0193909	0.0426789	BI296089	1377145_at	Similar to very large G-protein coupled receptor 1	Rn.16647	294614	RGD1562101	2
3.01848	0.40631	4.55119	0.224323	2.8933	Up	0.0163217	0.0388659	NM_012675	1387691_at	Tumor necrosis factor (TNF superfamily, member 2)	Rn.2275	24835	Tnf	20
8.616	0.255248	7.0835	0.126078	2.89286	Down	0.00201599	0.0160872	AI711152	1389514_at	Leucine rich repeat and Ig domain containing 1	Rn.20269	315691	Lingo1	8
10.6884	0.098261	9.16118	0.295879	2.88231	Down	0.00811609	0.0274333	BG377269	1383469_at	Aldehyde dehydrogenase 1 family, member A3	Rn.8297	266603	Aldh1a3	1
2.23637	0.029947	3.76134	0.325179	2.87782	Up	0.0107955	0.0310351	NM_053289	1368238_at	Regenerating islet-derived 3 beta	Rn.9727	24618	Reg3b	4
11.0828	0.129019	9.55864	0.217403	2.87626	Down	0.00279498	0.0176686	BI274355	1371924_at	Olfactomedin-like 3	Rn.106761	310743	Olfml3	2
7.76338	0.185549	6.23946	0.147058	2.87571	Down	0.00125547	0.0133487	BG372752	1379545_at	Transcribed locus, weakly similar to XP_001715813.1 PREDICTED: hypothetical protein [Homo sapiens]	Rn.64806	-	-	17
7.82233	0.165271	6.29853	0.167976	2.87548	Down	0.00148927	0.0141542	BE115243	1391039_at	Transcribed locus	Rn.71071	-	-	6
6.32786	0.167715	4.80706	0.309705	2.8695	Down	0.0116929	0.0323511	AA900127	1383898_at	Family with sequence similarity 3, member D	Rn.38497	289949	Fam3d	15
5.04439	0.318149	6.56514	0.224976	2.8694	Up	0.00992526	0.029826	BF404154	1385608_at	Transcribed locus	Rn.146615	-	-	13
8.80086	0.160561	7.28177	0.145106	2.86612	Down	0.000936058	0.0125511	BE115446	1393225_at	Similar to a disintegrin-like and metalloprotease (reprolysin type) with thrombospondin type 1 motif, 10	Rn.135600	314655	LOC314655	7
8.67735	0.198891	7.15857	0.143219	2.8655	Down	0.00138548	0.0137808	AI230054	1373902_at	Ribosomal modification protein rimK-like family member B	Rn.11771	362428	Rimklb	4
7.69573	0.03709	6.17869	0.243875	2.86203	Down	0.00338964	0.0191536	BG371767	1381975_at	Transcribed locus, strongly similar to NP_001020144.1 hypothetical protein LOC293823 [Rattus norvegicus]	Rn.146145	-	-	1
8.22516	0.174873	6.71547	0.384433	2.84748	Down	0.025108	0.0497932	NM_134369	1368265_at	Cytochrome P450 monooxygenase CYP2T1	Rn.144661	171380	Cyp2t1	1
8.58024	0.090589	7.07171	0.208674	2.84519	Down	0.00208165	0.0162694	BM386036	1385019_at	Transcribed locus, strongly similar to XP_345296.3 PREDICTED: similar to B-cell scaffold protein with ankyrin repeats 1 [Ratt	Rn.33991	-	-	2
5.64609	0.457199	4.14002	0.161258	2.84034	Down	0.0168608	0.0395278	BI290076	1380171_at	ESTs	-	-	-	-
7.84011	0.432351	9.3442	0.262657	2.83646	Up	0.0252678	0.0499716	AA858485	1383393_at	Transcribed locus	Rn.17019	-	-	4
6.69312	0.323956	5.19182	0.146541	2.83098	Down	0.00550253	0.0232049	AW527596	1379465_at	hypothetical LOC311134	-	-	-	-
5.73025	0.025044	4.23011	0.175441	2.82869	Down	0.000810195	0.012384	AI549081	1379451_at	Transcribed locus	Rn.147181	-	-	2
9.15567	0.200671	10.6495	0.269913	2.81645	Up	0.00899378	0.0284589	NM_012889	1368474_at	Vascular cell adhesion molecule 1	Rn.11267	25361	Vcam1	2
8.06986	0.263845	9.55885	0.244491	2.80693	Up	0.00942958	0.0291344	AI012884	1375953_at	Transcribed locus	Rn.156340	-	-	18
9.38149	0.261392	7.89267	0.337099	2.8066	Down	0.0221254	0.0462205	BI296396	1374722_at	C1q and tumor necrosis factor related protein 1	Rn.203149	303701	C1qtnf1	10
8.60997	0.143103	7.12201	0.058916	2.80491	Down	0.000121277	0.00737416	BM390382	1393473_at	RGD1563866	Rn.20195	315652	RGD1563866	8
10.8083	0.1541	9.32235	0.221469	2.80101	Down	0.00380841	0.01978	BF391339	1389801_at	Fibroblast growth factor receptor 4	Rn.24104	25114	Fgfr4	17
4.95642	0.528113	3.47154	0.096058	2.79894	Down	0.0225795	0.0468089	BI297603	1395612_at	Pellino 3	Rn.212107	309157	Peli3	1
9.12403	0.16413	7.63937	0.185745	2.79851	Down	0.00226814	0.0165909	BI289692	1374089_at	Transcribed locus	Rn.15749	-	-	14
11.2064	0.268355	9.72341	0.110203	2.79534	Down	0.00229836	0.0165909	BM390462	1383165_at	Similar to KIAA1324 protein	Rn.22751	362019	RGD1310209	2
5.72661	0.30554	7.20958	0.326354	2.79525	Up	0.0239332	0.0483453	BE114011	1395998_at	Nucleolar protein 5A	Rn.145204	362214	Nol5a	3
8.46301	0.17468	6.98364	0.170581	2.78827	Down	0.00193581	0.0157683	BE103354	1378057_at	Fibronectin leucine rich transmembrane protein 3	Rn.220263	366205	Flrt3	3
6.98512	0.148709	5.50852	0.105521	2.78293	Down	0.000396888	0.0103069	NM_013085	1398287_at	Plasminogen activator, urokinase	Rn.6064	25619	Plau	15
4.41964	0.460635	5.89418	0.19027	2.77896	Up	0.0213885	0.0453103	BG662631	1386073_at	Proteasome (prosome, macropain) 26S subunit, non-ATPase, 14	Rn.161794	311078	Psmd14	3
7.86914	0.161869	6.39616	0.215247	2.77595	Down	0.00374961	0.0196956	BI296084	1388484_at	Ubiquitin-conjugating enzyme E2C	Rn.3102	296368	Ube2c	3
8.1289	0.141165	9.5999	0.258083	2.77214	Up	0.00644212	0.0249116	NM_023987	1370113_at	Baculoviral IAP repeat-containing 3	Rn.64578	78971	Birc3	8
5.53581	0.150528	4.06615	0.174216	2.76956	Down	0.00173471	0.0151336	NM_012491	1368603_at	Adducin 2 (beta)	Rn.11353	24171	Add2	4
6.97603	0.389588	5.50642	0.149502	2.76948	Down	0.0107137	0.0309229	AW528635	1380180_at	Transcribed locus	Rn.46950	-	-	2
7.88771	0.095093	9.35731	0.21218	2.76945	Up	0.00254769	0.0170936	BF283798	1371782_at	Nipsnap homolog 3A (C. elegans)	Rn.8287	313211	Nipsnap3a	5
5.99246	0.279295	7.45911	0.159786	2.7638	Up	0.00455536	0.0212176	AA859827	1383945_at	Uridine-cytidine kinase 2	Rn.24811	304944	Uck2	13
6.33357	0.030384	4.86768	0.152829	2.76234	Down	0.000485021	0.0108108	AI716449	1378258_at	Transcribed locus	Rn.27106	-	-	17
10.4536	0.094533	8.98852	0.163353	2.76079	Down	0.000907539	0.0125511	M73231	1387914_at	cytochrome P450, family 27, subfamily a, polypeptide 1	-	301517	-	-
8.23701	0.187824	9.69968	0.214535	2.75618	Up	0.0044771	0.0210337	AW526982	1392280_at	Toll-like receptor 2	Rn.46387	310553	Tlr2	2
6.94599	0.103784	8.40803	0.300766	2.75499	Up	0.0104134	0.0304873	NM_023021	1368930_at	Potassium intermediate/small conductance calcium-activated channel, subfamily N, member 4	Rn.44212	65206	Kcnn4	1
7.81672	0.109462	6.35774	0.220547	2.74913	Down	0.00325709	0.0187838	AW522823	1380564_at	Transcribed locus	Rn.32510	-	-	10
7.35981	0.020459	5.9029	0.093302	2.74519	Down	4.72872e-05	0.00546619	NM_053639	1387438_at	Leukotriene C4 synthase	Rn.38594	114097	Ltc4s	10
5.59929	0.164592	4.14276	0.054266	2.74447	Down	0.000209287	0.00837656	NM_053703	1387809_at	Mitogen-activated protein kinase kinase 6	Rn.17256	114495	Map2k6	10
5.35443	0.337388	3.90603	0.23166	2.72906	Down	0.0142765	0.0361566	AA998606	1377178_at	Transcribed locus	Rn.131357	-	-	12
4.76574	0.329773	6.21164	0.284989	2.72433	Up	0.0210405	0.0449713	BI303908	1377021_at	TRNA methyltransferase 6 homolog (S. cerevisiae)	Rn.8742	311441	Trmt6	3
7.12776	0.334751	5.68189	0.207054	2.72426	Down	0.0115757	0.0321298	BE105541	1376667_at	Cytochrome P450, family 26, subfamily b, polypeptide 1	Rn.19898	312495	Cyp26b1	4
7.98962	0.07513	9.43484	0.209217	2.72304	Up	0.00239573	0.0166687	BG371620	1383675_at	Transcribed locus, strongly similar to NP_955518.1 ribosomal RNA processing 12 homolog [Mus musculus]	Rn.216740	-	-	*
9.5124	0.241159	10.9573	0.20402	2.72249	Up	0.00587952	0.0240268	AI178527	1375901_at	DEAD (Asp-Glu-Ala-Asp) box polypeptide 21b	Rn.201790	361847	Ddx21b	20
12.3857	0.077702	10.9415	0.15313	2.72123	Down	0.000665102	0.0117015	AI070137	1372615_at	amine oxidase, copper containing 3 (vascular adhesion protein 1)	-	-	-	-
9.76508	0.081928	8.32131	0.121842	2.72032	Down	0.000276135	0.00936488	H35017	1374493_at	Transcribed locus	Rn.19441	-	-	3
9.38198	0.241018	7.94229	0.226787	2.71262	Down	0.00779558	0.0270482	AI043805	1393508_at	Transcribed locus	Rn.18728	-	-	1
7.26359	0.163163	5.8287	0.214606	2.70363	Down	0.00418582	0.020516	BI296047	1390878_at	Similar to Thrombospondin-3 precursor	Rn.198600	681309	LOC681309	2
7.90832	0.141516	6.47443	0.12948	2.70174	Down	0.000706639	0.0119825	BF283122	1373521_at	SH3 domain and tetratricopeptide repeats 2	Rn.24687	307393	Sh3tc2	18
5.84349	0.127465	4.40967	0.101705	2.70161	Down	0.000295372	0.00963418	NM_080776	1368590_at	Matrix metallopeptidase 16	Rn.208361	65205	Mmp16	5
8.14899	0.194496	6.71541	0.135146	2.70117	Down	0.00149993	0.0141888	BI294842	1372976_at	Abhydrolase domain containing 14A	Rn.41351	300982	Abhd14a	8
7.20218	0.297765	8.63573	0.143585	2.70111	Up	0.0050862	0.0225298	AW535310	1394483_at	ADAM metallopeptidase with thrombospondin type 1 motif, 5	Rn.107051	304135	Adamts5	11
9.68213	0.147771	8.24866	0.222892	2.70096	Down	0.00439198	0.020814	BF411239	1389018_at	Transcribed locus, strongly similar to NP_001092259.1 NADH dehydrogenase (ubiquinone) 1 alpha subcomplex, 4-like 2 [Mus muscu	Rn.146090	-	-	7
11.6084	0.181228	10.176	0.21865	2.69884	Down	0.00498584	0.0224326	BI294552	1397579_x_at	Adenomatosis polyposis coli 2	Rn.168155	299611	Apc2	7
6.31257	0.123066	4.88156	0.187127	2.69635	Down	0.00205067	0.016156	AI102061	1376892_at	Glutamate receptor, ionotrophic, AMPA 3	Rn.74049	29628	Gria3	X
5.99727	0.091224	7.42779	0.197893	2.69544	Up	0.0021333	0.0164738	BF390450	1382267_at	Four jointed box 1 (Drosophila)	Rn.93503	366140	Fjx1	3
7.87071	0.187368	6.44092	0.072604	2.69407	Down	0.000493361	0.0108108	AI407618	1388384_at	Dynein light chain LC8-type 1	Rn.35769	58945	Dynll1	12
11.6577	0.110054	10.2282	0.254303	2.6935	Down	0.00615287	0.0244818	BG379949	1385093_at	Similar to hypothetical protein LOC284018 isoform b	Rn.143962	498014	RGD1565033	10
11.0027	0.277187	9.57329	0.243509	2.69331	Down	0.0118244	0.0323618	NM_053536	1368249_at	Kruppel-like factor 15	Rn.22556	85497	Klf15	4
7.2581	0.209878	8.68611	0.187348	2.69076	Up	0.00393446	0.0200079	BM384139	1392818_at	Growth arrest specific 5	Rn.14733	81714	Gas5	13
8.41584	0.187695	9.83969	0.190031	2.68301	Up	0.00349123	0.019162	BF393825	1389553_at	C-type lectin domain family 4, member a3	Rn.137522	362431	Clec4a3	4
7.10633	0.393638	8.52859	0.043442	2.68005	Up	0.0079627	0.0272603	BI303213	1383560_at	Transcribed locus	Rn.204356	-	-	2
5.04606	0.43347	6.4677	0.174008	2.67891	Up	0.019065	0.0423764	AA850766	1384724_at	ESTs	-	-	-	-
6.73535	0.395994	8.15648	0.231143	2.67796	Up	0.0212882	0.0451673	AF047707	1387975_at	UDP-glucose ceramide glucosyltransferase	-	83626	-	-
5.48503	0.190862	6.90616	0.11953	2.67794	Up	0.00115006	0.0133487	AI071470	1377797_at	EMG1 nucleolar protein homolog (S. cerevisiae)	Rn.162786	312706	Emg1	4
9.2539	0.268527	10.6739	0.229444	2.67581	Up	0.0100253	0.030034	NM_021836	1387788_at	Jun B proto-oncogene	Rn.15806	24517	Junb	19
5.33818	0.350794	6.75504	0.172049	2.67003	Up	0.0106709	0.0308611	BF558361	1390237_at	Translocase of inner mitochondrial membrane 8 homolog a1 (yeast)	Rn.162342	84383	Timm8a1	X
7.04831	0.333793	5.63189	0.256214	2.66923	Down	0.0185074	0.0415967	NM_013131	1368476_at	Nuclear receptor subfamily 3, group C, member 2	Rn.9678	25672	Nr3c2	19
6.1207	0.091541	7.53539	0.217374	2.66603	Up	0.0032675	0.0187838	BE096098	1389660_at	Adhesion molecule with Ig like domain 3	Rn.203829	316003	Amigo3	8
9.12733	0.044137	10.5417	0.149975	2.66543	Up	0.000553856	0.0111949	NM_031325	1367938_at	UDP-glucose dehydrogenase	Rn.3967	83472	Ugdh	14
7.55963	0.079897	6.14783	0.30007	2.66069	Down	0.0113209	0.0317057	AI715145	1383854_at	Transcribed locus	Rn.41305	-	-	3
5.68822	0.138237	4.27706	0.020449	2.6595	Down	7.25646e-05	0.00687065	AI013629	1380073_at	Similar to hypothetical protein CG003	Rn.36184	304244	RGD1307034	12
11.9464	0.191565	13.3538	0.095594	2.65262	Up	0.000818319	0.0124528	BF389682	1377092_at	Transcribed locus	Rn.153630	-	-	10
6.01479	0.110649	4.61286	0.226387	2.64255	Down	0.00429741	0.0206786	BF403759	1383458_at	Transcribed locus	Rn.168984	-	-	16
8.15477	0.364633	6.75339	0.205386	2.64155	Down	0.0156588	0.0380811	NM_022505	1370079_at	Rh blood group, D antigen	Rn.1943	60414	Rhd	5
8.05804	0.122903	9.45851	0.109932	2.63987	Up	0.000381825	0.0102814	NM_012532	1368420_at	Ceruloplasmin	Rn.32777	24268	Cp	2
8.62645	0.057776	10.0254	0.232154	2.63708	Up	0.00404978	0.0202999	AI179953	1373386_at	Gap junction protein, beta 2	Rn.219269	394266	Gjb2	15
8.09702	0.211573	6.70264	0.169874	2.62875	Down	0.00344933	0.0191536	BF555120	1390483_at	Solute carrier family 25, member 29	Rn.15047	314441	Slc25a29	6
5.19781	0.205507	6.59083	0.305539	2.62628	Up	0.0176637	0.0405326	BE109134	1377727_at	Bromodomain adjacent to zinc finger domain, 1A	Rn.1864	314126	Baz1a	6
7.29434	0.22704	5.90138	0.277375	2.62617	Down	0.0143923	0.036262	BE100748	1378374_at	Similar to expressed sequence AU021034	Rn.19611	290372	RGD1560137	15
7.3018	0.114934	5.91125	0.190921	2.62179	Down	0.00238589	0.0166687	BI281836	1376858_at	Transcribed locus	Rn.216728	-	-	1
4.30248	0.130298	5.69287	0.328299	2.62148	Up	0.018313	0.0413275	BM386608	1390272_at	DPH5 homolog (S. cerevisiae)	Rn.12336	295394	Dph5	2
8.71407	0.019081	10.1042	0.18702	2.62104	Up	0.00151929	0.0143007	NM_053464	1367834_at	Spermidine synthase	Rn.22258	84596	Srm	5
6.06997	0.119871	4.68182	0.171045	2.61743	Down	0.00165764	0.0147455	NM_053403	1368334_at	Growth factor receptor bound protein 7	Rn.28109	84427	Grb7	10
8.11459	0.078303	6.72654	0.288922	2.61723	Down	0.01045	0.0305682	BI295982	1372280_at	Ankyrin repeat and SOCS box-containing 2	Rn.98677	299266	Asb2	6
6.39826	0.191179	5.01184	0.095854	2.61428	Down	0.000875335	0.0125357	NM_130431	1370018_at	Heat shock protein 2	Rn.22486	161476	Hspb2	8
4.17801	0.414979	2.79388	0.193291	2.61015	Down	0.0207971	0.0445416	AW144193	1389161_at	Transcribed locus	Rn.8238	-	-	2
4.13023	0.26669	5.51419	0.206272	2.60984	Up	0.00861234	0.0280286	BE095565	1392514_at	Brix domain containing 1	Rn.25279	294436	Bxdc1	20
8.39017	0.350266	7.00629	0.221479	2.6097	Down	0.0169167	0.0395381	NM_017084	1387672_at	Glycine N-methyltransferase	Rn.11142	25134	Gnmt	9
7.98206	0.184595	9.36521	0.174166	2.60837	Up	0.00301253	0.0181127	BI286015	1391593_at	Ras association (RalGDS/AF-6) domain family member 4	Rn.195253	362423	Rassf4	4
4.9053	0.15118	6.28838	0.208486	2.60824	Up	0.0041434	0.0204869	AW527595	1376564_at	Spectrin, beta, non-erythrocytic 4	Rn.63104	308458	Sptbn4	1
9.15631	0.210244	7.7736	0.289987	2.60758	Down	0.0157734	0.0382527	AA850490	1389704_at	Transcribed locus	Rn.7010	-	-	18
9.01662	0.394436	10.3973	0.189173	2.60394	Up	0.0179939	0.0409175	AI178631	1379698_at	Transcribed locus	Rn.22530	-	-	7
8.01982	0.207798	9.39772	0.157697	2.59891	Up	0.00293543	0.0178425	NM_012715	1387219_at	Adrenomedullin	Rn.10232	25026	Adm	1
9.79205	0.113482	8.4164	0.317777	2.59485	Down	0.0164343	0.0389899	AA942959	1372208_at	Protein phosphatase 1, regulatory (inhibitor) subunit 1B	Rn.70366	360616	Ppp1r1b	10
9.52907	0.230226	10.9043	0.132245	2.59414	Up	0.00262655	0.0172446	BF282631	1383291_at	Complement component 7	Rn.33787	117517	C7	2
4.6342	0.084847	6.00906	0.21456	2.59341	Up	0.00342266	0.0191536	BF398513	1376018_at	Lamin B2	Rn.12408	299625	Lmnb2	7
5.07504	0.28448	6.44946	0.166957	2.59262	Up	0.00674336	0.0254499	AA997613	1382921_at	SDA1 domain containing 1	Rn.12755	289504	Sdad1	14
10.2465	0.240868	11.6197	0.17898	2.59039	Up	0.00535026	0.0229728	BI291982	1397766_at	Transcribed locus	Rn.160933	-	-	2
12.1237	0.026289	10.7528	0.14201	2.58638	Down	0.000467732	0.0107661	NM_012880	1368322_at	Superoxide dismutase 3, extracellular	Rn.10358	25352	Sod3	14
8.35687	0.101141	6.98721	0.242047	2.58411	Down	0.00591268	0.0240387	BI295768	1372158_at	MACRO domain containing 1	Rn.98178	246233	Macrod1	1
7.40085	0.152985	6.03401	0.231191	2.57905	Down	0.00624972	0.0245977	BE113321	1374915_at	Transcribed locus	Rn.206122	-	-	7
7.38923	0.139944	6.02278	0.266572	2.57835	Down	0.00971529	0.0295144	BE109446	1389522_at	Pleckstrin homology domain containing, family A member 6	Rn.21422	360842	Plekha6	13
8.0632	0.29576	9.42683	0.236591	2.57331	Up	0.0147529	0.0367144	BM390522	1392731_at	Tumor necrosis factor receptor superfamily, member 1b	Rn.83633	156767	Tnfrsf1b	5
10.0357	0.109762	8.67349	0.180127	2.57086	Down	0.00203589	0.0161285	AA955251	1375001_at	Cytokine like 1	Rn.8720	498392	Cytl1	14
9.95351	0.048646	11.3156	0.2041	2.57057	Up	0.00258495	0.0172127	NM_053563	1387048_at	DEAD (Asp-Glu-Ala-Asp) box polypeptide 39	Rn.161716	89827	Ddx39	19
9.35054	0.040728	7.98869	0.031365	2.57014	Down	1.2963e-06	0.00115528	BF397709	1390468_at	Transcribed locus	Rn.161078	-	-	8
6.62124	0.145556	5.25985	0.128671	2.56933	Down	0.000927082	0.0125511	NM_031027	1367994_at	Dihydropyrimidine dehydrogenase	Rn.158382	81656	Dpyd	2
10.0832	0.263605	8.72322	0.275213	2.56683	Down	0.0180825	0.0410331	AI010883	1374172_at	Transcribed locus	Rn.12548	-	-	5
8.59566	0.137688	9.95256	0.191484	2.56135	Up	0.00309295	0.0183761	BF281350	1373447_at	Hematological and neurological expressed 1-like	Rn.19357	360492	Hn1l	10
10.9041	0.090062	9.54837	0.089959	2.55933	Down	0.000141861	0.00749471	AI172274	1374527_at	Enoyl Coenzyme A hydratase domain containing 2	Rn.1408	298381	Echdc2	5
9.26971	0.140815	7.91674	0.224677	2.55437	Down	0.00556743	0.0233116	NM_053983	1368338_at	CD52 antigen	Rn.34155	117054	Cd52	5
6.11305	0.326627	7.466	0.075808	2.55434	Up	0.00531833	0.0228906	BF396190	1382679_at	WD repeat domain 43	Rn.101883	362703	Wdr43	6
11.5398	0.071643	10.1874	0.05584	2.55338	Down	2.26344e-05	0.0038331	AA997466	1383668_at	Matrix metallopeptidase 15	Rn.165433	291848	Mmp15	19
8.2689	0.058096	6.91719	0.179127	2.55213	Down	0.00157475	0.0143794	BE106849	1381352_at	WD repeat domain 38	Rn.198114	366035	Wdr38	3
10.7024	0.205867	9.35173	0.15044	2.55025	Down	0.00281949	0.0177271	AA817953	1392863_at	Transcribed locus	Rn.95324	-	-	3
8.59868	0.143335	7.25324	0.247433	2.54107	Down	0.00807135	0.0274333	BF417386	1378008_at	Transcribed locus	Rn.204209	-	-	13
8.76434	0.020524	7.41985	0.149834	2.53941	Down	0.000646598	0.0116177	AI598971	1389177_at	PERP, TP53 apoptosis effector	Rn.101762	292949	Perp	1
6.6621	0.147937	5.31932	0.166824	2.53639	Down	0.00220872	0.0165312	BG665161	1385990_at	Similar to zinc finger protein ZFP	Rn.198482	308337	RGD1565545	1
8.34515	0.045009	7.00312	0.220973	2.53509	Down	0.00383295	0.0198554	U86635	1370813_at	Glutathione S-transferase, mu 5	Rn.9158	64352	Gstm5	2
11.2947	0.081606	9.95301	0.164795	2.53442	Down	0.00129197	0.0133487	BI276935	1373240_at	Dehydrogenase/reductase (SDR family) member 3	Rn.12011	313689	Dhrs3	5
12.1938	0.083178	10.8541	0.255139	2.53109	Down	0.00753806	0.0266061	AW522471	1398370_at	Adenosine deaminase, RNA-specific, B1	Rn.89675	25367	Adarb1	20
8.21109	0.282721	9.5498	0.185222	2.52925	Up	0.00889689	0.0283758	BI289683	1372145_at	Threonyl-tRNA synthetase	Rn.22757	294810	Tars	2
8.25042	0.301917	6.9126	0.118082	2.52769	Down	0.00566086	0.0234784	BG372551	1390701_at	Transcribed locus	Rn.15581	-	-	12
7.85178	0.264378	6.51428	0.166135	2.52712	Down	0.00628399	0.0245977	BI290895	1378196_at	Solute carrier family 43, member 1	Rn.35465	311168	Slc43a1	3
4.20751	0.137043	5.54488	0.22277	2.52691	Up	0.0055688	0.0233116	AI578087	1378305_at	Transmembrane 4 L six family member 1	Rn.24712	295061	Tm4sf1	2
10.123	0.098631	8.7858	0.170503	2.52666	Down	0.00167075	0.0148286	BG378155	1379683_at	Transmembrane protein 136	Rn.24072	315593	Tmem136	8
6.52298	0.113267	5.18652	0.285405	2.5253	Down	0.0124951	0.0332674	BE118450	1370981_at	Retinoid X receptor gamma	Rn.40816	83574	Rxrg	13
7.61678	0.445685	8.9513	0.100936	2.52192	Up	0.0190776	0.0423827	BE349836	1378937_at	Transcribed locus	Rn.217713	-	-	19
9.27343	0.193853	7.94034	0.122383	2.51942	Down	0.00167538	0.0148286	BF545697	1391648_at	Down syndrome critical region homolog 6 (human)	Rn.13025	288239	Dscr6	11
8.32807	0.075452	6.99544	0.13771	2.51862	Down	0.000616429	0.0115544	BF556962	1390404_at	Laminin, alpha 2	Rn.21475	309368	Lama2	1
7.18256	0.066103	8.51441	0.27663	2.51725	Up	0.0101997	0.030236	BF406832	1373750_at	Leprecan-like 2	Rn.15264	297595	Leprel2	4
11.3955	0.102124	12.7242	0.131573	2.51185	Up	0.000673605	0.0117015	BI275923	1373043_at	Stromal cell-derived factor 2-like 1	Rn.1414	680945	Sdf2l1	11
8.59149	0.224925	7.26278	0.192676	2.51177	Down	0.00643069	0.0249024	NM_012980	1367858_at	Matrix metallopeptidase 11	Rn.11123	25481	Mmp11	20
8.18462	0.209513	6.86092	0.123296	2.50308	Down	0.00214035	0.0164738	AW521621	1398520_at	Similar to pleckstrin homology domain protein (5V327)	Rn.21179	500685	RGD1566112	6
5.58032	0.264189	4.25722	0.170668	2.50203	Down	0.00689661	0.0256101	AY083160	1370320_at	Phenazine biosynthesis-like protein domain containing	Rn.2417	171564	Pbld	20
6.85107	0.224789	5.52832	0.213362	2.50143	Down	0.00847504	0.0278805	NM_131914	1370135_at	Caveolin 2	Rn.81070	363425	Cav2	4
11.2414	0.118775	9.91921	0.154832	2.50039	Down	0.00143669	0.0138902	AI556075	1383721_at	Frizzled homolog 8 (Drosophila)	Rn.199029	364754	Fzd8	17
6.86555	0.17866	8.18625	0.072751	2.49787	Up	0.000605142	0.0115216	BI282331	1376291_at	WD repeat domain 4	Rn.116634	690032	Wdr4	20
9.25167	0.196339	10.5714	0.252389	2.49616	Up	0.0117359	0.0323618	AI227769	1374284_at	Ras association (RalGDS/AF-6) domain family member 4	Rn.195253	362423	Rassf4	4
8.29373	0.101121	6.97422	0.072702	2.49581	Down	0.00011113	0.00737416	NM_022391	1367780_at	Pituitary tumor-transforming 1	Rn.271	64193	Pttg1	10
7.13156	0.180855	5.81356	0.226167	2.49319	Down	0.00780953	0.0270482	NM_134432	1387811_at	Angiotensinogen (serpin peptidase inhibitor, clade A, member 8)	Rn.6319	24179	Agt	19
6.43793	0.040778	5.12031	0.349294	2.49255	Down	0.024612	0.049077	NM_020101	1369725_at	ArfGAP with dual PH domains 2	Rn.203877	56826	Adap2	10
5.14287	0.231313	6.46002	0.132573	2.49173	Up	0.00322568	0.0187046	BI300400	1375818_at	Lactamase, beta	Rn.73451	300803	Lactb	8
7.51853	0.093375	6.20141	0.309034	2.49168	Down	0.0168724	0.0395278	BF397823	1371910_at	Transcribed locus	Rn.103231	-	-	7
5.8075	0.081102	4.4908	0.107957	2.49097	Down	0.000267759	0.0093343	AI072498	1379118_at	ESTs	-	-	-	-
6.94742	0.148634	5.63248	0.176903	2.48793	Down	0.00294019	0.0178425	AI603449	1391338_at	Transcribed locus	Rn.168349	-	-	1
6.10104	0.289379	4.78669	0.173555	2.48691	Down	0.00899638	0.0284589	BM386455	1396804_at	Transcribed locus	Rn.82552	-	-	12
14.3596	0.094455	13.0461	0.264907	2.48549	Down	0.00969562	0.0295144	D28875	1367562_at	Secreted protein, acidic, cysteine-rich (osteonectin)	Rn.98989	24791	Sparc	10
8.35004	0.122151	7.03924	0.132425	2.48079	Down	0.000912568	0.0125511	AI385291	1393379_a_at	B lymphoid tyrosine kinase	Rn.20030	364403	Blk	15
9.31246	0.245826	8.00423	0.209516	2.47637	Down	0.00971574	0.0295144	AA943735	1373787_at	Solute carrier family 6 (neurotransmitter transporter, glycine), member 9	Rn.32110	116509	Slc6a9	5
8.06289	0.124673	6.75481	0.159619	2.47611	Down	0.00176198	0.0152461	U48220	1387913_at	Cytochrome P450, family 2, subfamily d, polypeptide 4	Rn.26060	171522	Cyp2d4v1	7
7.485	0.416111	8.79162	0.178372	2.47361	Up	0.0237442	0.0482611	BM388442	1376709_at	Solute carrier family 39 (metal ion transporter), member 8	Rn.28321	295455	Slc39a8	2
10.2618	0.061971	8.95622	0.095106	2.47177	Down	0.000132952	0.00749471	BI295064	1373312_at	Paroxysmal nonkinesiogenic dyskinesia	Rn.50364	100188944	Pnkd	9
10.8507	0.135448	12.156	0.166219	2.47139	Up	0.00223039	0.0165482	AF411318	1371237_a_at	Metallothionein 1a	Rn.54397	24567	Mt1a	19
9.95899	0.240823	8.6538	0.131994	2.47116	Down	0.00370769	0.0196521	AF387513	1370823_at	BMP and activin membrane-bound inhibitor, homolog (Xenopus laevis)	Rn.25267	83837	Bambi	17
6.97371	0.072379	5.66965	0.180712	2.46922	Down	0.00203888	0.0161285	BI291373	1398450_at	Transcribed locus	Rn.169451	-	-	3
9.27582	0.029309	10.5794	0.16692	2.46836	Up	0.00124266	0.0133487	NM_022524	1368671_at	Sushi-repeat-containing protein, X-linked	Rn.1489	64316	Srpx	X
8.02635	0.050458	9.32888	0.213871	2.46662	Up	0.003844	0.0198889	BI276972	1383685_at	Transcribed locus, strongly similar to NP_060542.4 protein BAP28 [Homo sapiens]	Rn.47600	-	-	17
9.77183	0.228302	8.47058	0.011	2.46443	Down	0.00104959	0.0130449	AW529759	1389697_at	Transcribed locus	Rn.124511	-	-	2
7.08862	0.217555	5.78768	0.256863	2.46389	Down	0.0144096	0.036262	BG371995	1383499_at	Adhesion molecule with Ig like domain 1	Rn.116338	295365	Amigo1	2
6.93883	0.161604	5.63937	0.148097	2.46138	Down	0.00203403	0.0161285	BE103601	1374910_at	Cadherin, EGF LAG seven-pass G-type receptor 2 (flamingo homolog, Drosophila)	Rn.2912	83465	Celsr2	2
7.14038	0.107307	8.43796	0.153049	2.45816	Up	0.0013613	0.0136446	AI763467	1384330_at	TRNA-histidine guanylyltransferase 1-like (S. cerevisiae)	Rn.160832	303067	Thg1l	10
11.439	0.291269	12.7354	0.116091	2.45605	Up	0.00566273	0.0234784	BF288115	1376688_a_at	Similar to paired immunoglobin-like type 2 receptor alpha	Rn.164512	685020	LOC685020	12
3.17858	0.054543	4.47344	0.237552	2.45352	Up	0.00612796	0.024405	AA850472	1379660_at	Transcribed locus	Rn.6611	-	-	8
9.15461	0.244987	7.8598	0.103797	2.45344	Down	0.00289799	0.0178425	BF402392	1374246_at	Transcribed locus	Rn.146581	-	-	13
13.1749	0.071366	11.882	0.202298	2.45016	Down	0.00335181	0.0190697	NM_080892	1367673_at	Selenium binding protein 1	Rn.16617	140927	Selenbp1	2
8.43635	0.169672	7.14531	0.082916	2.44703	Down	0.000673896	0.0117015	BF411837	1393466_at	CD164 sialomucin-like 2	Rn.16127	689082	Cd164l2	5
8.47625	0.200582	9.76527	0.226436	2.44363	Up	0.00956459	0.0292873	AI411620	1374716_at	Ribosomal RNA processing 15 homolog (S. cerevisiae)	Rn.137835	360895	Rrp15	13
10.5601	0.127386	9.27196	0.106692	2.44213	Down	0.000555983	0.0111949	AA925924	1376799_a_at	Cytokine receptor-like factor 1	Rn.38637	290655	Crlf1	16
4.83899	0.125854	6.1266	0.331356	2.44124	Up	0.0247654	0.049315	BF392367	1381129_at	ESTs	-	-	-	-
9.13452	0.343819	7.84729	0.184205	2.44059	Down	0.0161004	0.0387426	AI235942	1372190_at	Aquaporin 4	Rn.90091	25293	Aqp4	18
7.8949	0.130992	6.60813	0.250726	2.4398	Down	0.00964626	0.0294449	NM_031662	1368156_at	Calcium/calmodulin-dependent protein kinase kinase 1, alpha	Rn.4851	60341	Camkk1	10
10.1989	0.285289	8.91382	0.16954	2.43692	Down	0.00916025	0.0287209	BF419646	1376755_at	Retinoic acid receptor, beta	Rn.220045	24706	Rarb	15
7.28347	0.138652	5.99902	0.293617	2.43588	Down	0.0171586	0.0398745	AF111099	1367996_a_at	Latrophilin 1	Rn.10776	65096	Lphn1	19
6.9328	0.066806	8.21654	0.192446	2.43469	Up	0.00276947	0.0176348	BF565188	1386669_at	Transcribed locus, strongly similar to NP_955518.1 ribosomal RNA processing 12 homolog [Mus musculus]	Rn.216740	-	-	*
9.64961	0.14032	8.36741	0.185841	2.43209	Down	0.00363352	0.019473	AI176565	1372162_at	Acyl-CoA synthetase short-chain family member 1	Rn.98236	296259	Acss1	3
5.43157	0.17362	4.15066	0.117999	2.42992	Down	0.00142271	0.0138259	BF414143	1373693_at	G protein-coupled receptor, family C, group 5, member C	Rn.3658	287805	Gprc5c	10
6.82762	0.19407	8.1063	0.167557	2.42617	Up	0.00414091	0.0204869	BF290018	1374152_at	WD repeat domain 46	Rn.104783	309628	Wdr46	20
9.20431	0.228804	10.4822	0.266029	2.42487	Up	0.0178742	0.0408059	NM_017268	1367932_at	3-hydroxy-3-methylglutaryl-Coenzyme A synthase 1 (soluble)	Rn.5106	29637	Hmgcs1	2
7.10733	0.049248	8.3844	0.24903	2.42347	Up	0.00777168	0.0270276	AA964554	1374836_at	Ribosomal RNA processing 9, small subunit (SSU) processome component, homolog (yeast)	Rn.11840	363134	Rrp9	8
7.4529	0.345843	6.17593	0.162311	2.4233	Down	0.0143383	0.0361915	AA946204	1374062_x_at	G protein-coupled receptor kinase 5	Rn.6500	59075	Grk5	1
6.95949	0.134274	5.68287	0.119721	2.42271	Down	0.000880759	0.0125357	AI009685	1391557_at	SRY (sex determining region Y)-box 15	Rn.145250	363632	Sox15	10
6.64013	0.099541	5.3644	0.103634	2.4212	Down	0.000349405	0.0101253	BI285035	1389618_at	Transcribed locus	Rn.12529	-	-	7
7.22112	0.100815	5.94623	0.059627	2.41981	Down	8.37872e-05	0.00713177	AA965023	1380465_at	ESTs	-	-	-	-
8.59876	0.074374	9.87293	0.173936	2.41859	Up	0.00195112	0.0157997	AI548856	1370177_at	Poliovirus receptor	Rn.10677	25066	PVR	1
6.91243	0.139901	5.63875	0.16113	2.41778	Down	0.00233168	0.0165909	BG670247	1390459_at	Transcribed locus	Rn.98870	-	-	1
10.2491	0.352889	8.97598	0.228492	2.41676	Down	0.0245366	0.0490316	BM390827	1373108_at	Protein phosphatase 1, regulatory (inhibitor) subunit 3C	Rn.162528	309513	Ppp1r3c	1
5.54083	0.201306	6.8128	0.075863	2.41491	Up	0.00114804	0.0133487	BE104424	1391481_at	ESTs	-	-	-	-
9.84745	0.067276	11.1194	0.122639	2.41487	Up	0.000446005	0.0106371	AA875261	1373286_at	Filamin binding LIM protein 1	Rn.2851	362650	Fblim1	5
8.27729	0.11461	7.00621	0.117371	2.41343	Down	0.000653298	0.0116177	BG376273	1384481_at	Transcribed locus	Rn.204331	-	-	1
8.68345	0.132747	7.41661	0.234381	2.40634	Down	0.00816436	0.0274333	BG670294	1390107_at	Synaptotagmin-like 2	Rn.7634	361604	Sytl2	1
8.554	0.20681	7.28768	0.235752	2.40549	Down	0.0119067	0.0325279	AB040807	1370392_at	Transient receptor potential cation channel, subfamily M, member 4	Rn.205004	171143	Trpm4	1
10.3428	0.247859	11.6068	0.117825	2.40163	Up	0.00390494	0.0200079	BI275741	1371527_at	Transcribed locus	Rn.217765	-	-	4
[truncated: 6,577 more rows]
