# Supplementary material for: Differential effect of mild and severe pulmonary embolism on the rat lung transcriptome
Source: Respir Res. 2016 Jul 19;17:86. doi: 10.1186/s12931-016-0405-9 (PMC4952270; doi:10.1186/s12931-016-0405-9)
Supplement: Additional file 3: — ANOVAs of 2-hour and 18-hour PE treatments. (XLS 1660 kb) [file 12931_2016_405_MOESM3_ESM.xls]

## Sheet: Sheet1
Supplements 3A and 3B				Line	Page
Supplement 3A: 2-hr ANOVA				5	1
Supplement 3B: 18-hr ANOVA				793	23
Supplement 3A: 2-hr ANOVA
Condition 1 : 2-hr Vehicle
Condition 2 : 2-hr Mild PE
Condition 3 : 2-hr Severe PE
Statistics: ANOVA, 1.5-fold expression threshold, p < 0.05
Correction: Benjamini and Hochberg (B&H)
Data Transformation: Log Transformed
Probesets:	Total: 775 (stratified by increasing B&H)
ANOVA	B&H	Veh mean	Mild mean	Severe mean	Veh SEM	Mild SEM	Severe SEM	Gene Id	Other ID	Gene Title	UG Cluster	LocusLink	Off Sym	Chrom
0	0	2.26042	9.41856	8.62907	0.327546	0.200088	0.30289	NM_053647	1368760_at	Chemokine (C-X-C motif) ligand 2	Rn.10230	114105	Cxcl2	14
0	0	6.55539	11.6044	10.9209	0.103763	0.059797	0.296651	AA964492	1392791_at	Transcribed locus	Rn.203676	-	-	15
0	0	4.09851	8.52901	8.9446	0.239483	0.217211	0.129459	NM_031628	1369067_at	Nuclear receptor subfamily 4, group A, member 3	Rn.62694	58853	Nr4a3	5
0	0	9.30339	12.2427	13.2436	0.238499	0.015163	0.155042	NM_012551	1368321_at	Early growth response 1	Rn.9096	24330	Egr1	18
0	0	4.02577	2.00483	7.61736	0.039765	0.214897	0.289033	AI229218	1375052_at	Family with sequence similarity 148, member B	Rn.102780	501015	Fam148b	8
0	0	11.9134	11.9703	13.494	0.044831	0.017359	0.107051	AA945704	1388722_at	DnaJ (Hsp40) homolog, subfamily B, member 1	Rn.128947	361384	Dnajb1	19
0	0	6.83642	7.66214	8.98018	0.110427	0.067886	0.054509	NM_012945	1368983_at	Heparin-binding EGF-like growth factor	Rn.10148	25433	Hbegf	18
0	0	6.68632	2.14411	6.87812	0.264166	0.005849	0.076029	AI230360	1383510_at	Transcribed locus	Rn.249	-	-	1
0	0	9.09013	4.35119	9.34974	0.315196	0.096867	0.276073	AI045590	1374828_at	Protein disulfide isomerase family A, member 5	Rn.162053	360722	Pdia5	11
1e-06	5.53571e-05	7.17757	9.62607	10.3716	0.080187	0.037784	0.214488	D83508	1387306_a_at	Early growth response 2	Rn.89235	114090	Egr2	20
1e-06	5.53571e-05	10.7442	12.4927	12.9778	0.139494	0.061546	0.106717	AI176519	1388587_at	Immediate early response 3	Rn.23638	294235	Ier3	20
1e-06	5.53571e-05	2.42391	6.29183	2.4467	0.015511	0.325355	0.013518	AF068268	1388056_at	2-5 oligoadenylate synthetase 1B	Rn.14530	246268	Oas1b	12
1e-06	5.53571e-05	8.02186	9.18834	10.308	0.03223	0.132455	0.066174	AI548856	1370177_at	Poliovirus receptor	Rn.10677	25066	PVR	1
1e-06	5.53571e-05	7.6982	8.06207	8.55021	0.044931	0.040639	0.031905	BG380440	1376001_at	Polymerase (RNA) I polypeptide E	Rn.11499	313245	Polr1e	5
2e-06	8.61111e-05	6.48925	11.2777	9.39563	0.275157	0.05757	0.302789	AA819227	1391384_at	Tumor necrosis factor (TNF superfamily, member 2)	Rn.2275	24835	Tnf	20
2e-06	8.61111e-05	9.4044	10.3337	13.8858	0.146972	0.249907	0.247324	NM_031971	1368247_at	Heat shock 70kD protein 1A	Rn.1950	24472	Hspa1a	20
2e-06	8.61111e-05	8.58733	9.54437	8.42037	0.06616	0.063263	0.058911	BE115842	1374734_at	Hypothetical protein LOC680254	Rn.204807	680254	LOC680254	13
2e-06	8.61111e-05	7.05265	3.97762	7.15794	0.120826	0.148033	0.234636	BI288681	1395073_at	Transcribed locus	Rn.219351	-	-	2
3e-06	0.000105682	7.00491	9.49269	10.7765	0.263536	0.174689	0.143646	NM_012912	1369268_at	Activating transcription factor 3	Rn.9664	25389	Atf3	13
3e-06	0.000105682	8.82709	10.5555	12.1545	0.315459	0.119739	0.068036	BF415939	1375043_at	FBJ osteosarcoma oncogene	Rn.103750	314322	Fos	6
3e-06	0.000105682	2.45232	5.2773	2.56856	0.0217	0.250327	0.088579	NM_053785	1368706_at	Transmembrane 4 L six family member 4	Rn.13425	116467	Tm4sf4	2
3e-06	0.000105682	8.1188	7.63956	9.26395	0.100882	0.088757	0.085853	NM_017161	1387395_at	Adenosine A2B receptor	Rn.89544	29316	Adora2b	10
4e-06	0.000129167	8.06179	10.3497	11.0113	0.185862	0.105169	0.186708	NM_021836	1387788_at	Jun B proto-oncogene	Rn.15806	24517	Junb	19
4e-06	0.000129167	8.49287	3.88492	8.64855	0.383734	0.325029	0.194399	BG377636	1376226_at	Transcribed locus	Rn.212080	-	-	1
5e-06	0.000149038	2.94587	5.21641	7.37125	0.015098	0.356496	0.113305	NM_012620	1368519_at	Serine (or cysteine) peptidase inhibitor, clade E, member 1	Rn.29367	24617	Serpine1	12
5e-06	0.000149038	7.17284	7.43412	6.40946	0.021974	0.042504	0.086194	BI294284	1392998_at	Transcribed locus	Rn.48066	-	-	15
6e-06	0.000160345	6.66049	7.97096	9.13338	0.076986	0.15307	0.135473	AI102530	1374925_at	Ngfi-A binding protein 2	Rn.161939	314910	Nab2	7
6e-06	0.000160345	6.84414	7.89221	8.69903	0.072016	0.133739	0.068596	NM_017180	1368860_at	Pleckstrin homology-like domain, family A, member 1	Rn.40778	29380	Phlda1	7
6e-06	0.000160345	3.97871	6.13443	3.81003	0.125	0.205617	0.08216	AI411747	1382999_at	ADP-ribosyltransferase 2b	Rn.107075	293152	Art2b	1
7e-06	0.000175	3.84453	4.77956	6.07102	0.035634	0.173262	0.091053	AW251144	1391710_at	Non-metastatic cells 2, protein (NM23B) expressed in	Rn.927	83782	Nme2	10
7e-06	0.000175	10.7379	11.5772	11.8196	0.040018	0.061715	0.069752	BI288701	1386994_at	B-cell translocation gene 2, anti-proliferative	Rn.27923	29619	Btg2	13
8e-06	0.00019375	7.20395	6.49731	6.44143	0.036666	0.038078	0.057669	BE105855	1391430_at	Cytochrome b5 reductase 2	Rn.16198	365345	Cyb5r2	1
9e-06	0.000205147	11.5332	12.7403	13.5697	0.085799	0.055965	0.16475	AB025017	1387870_at	zinc finger protein 36	-	79426	-	-
9e-06	0.000205147	9.77217	9.80575	9.15504	0.069426	0.037065	0.034785	AI410565	1389790_at	Transcribed locus	Rn.169054	-	-	1
1e-05	0.000215278	12.8431	13.1534	14.1763	0.154257	0.041147	0.065291	AI406660	1374529_at	ESTs	-	-	-	-
1e-05	0.000215278	9.91918	10.2619	11.0815	0.080115	0.028211	0.09375	AI706508	1379312_at	Peroxisome proliferator-activated receptor gamma, coactivator-related 1	Rn.9484	294007	Pprc1	1
1.2e-05	0.000251351	8.67996	10.9803	10.5971	0.072901	0.147117	0.167667	AI070558	1385641_at	ESTs	-	-	-	-
1.4e-05	0.000252326	7.94615	12.134	11.1153	0.349796	0.095876	0.31636	U22414	1369815_at	Chemokine (C-C motif) ligand 3	Rn.10139	25542	Ccl3	10
1.4e-05	0.000252326	11.4485	13.3467	13.2869	0.097796	0.075999	0.176122	BM390487	1372213_at	Similar to hypothetical protein MGC6835	Rn.22047	500300	LOC500300	4
1.4e-05	0.000252326	8.37079	11.0992	9.37216	0.259506	0.109133	0.169054	AI707080	1398591_at	Chemokine (C-C motif) receptor-like 2	Rn.67232	316019	Ccrl2	8
1.4e-05	0.000252326	8.15612	9.61113	10.2946	0.147504	0.105094	0.145637	BI290758	1391643_at	Transcribed locus	Rn.205872	-	-	7
1.3e-05	0.000252326	3.22299	6.51568	3.42724	0.131647	0.343971	0.095115	BE105136	1392189_at	Regulatory factor X, 4 (influences HLA class II expression)	Rn.147753	500818	Rfx4	7
1.4e-05	0.000252326	12.1903	11.7716	13.6203	0.03646	0.119211	0.158031	BF555972	1398364_at	Similar to chromosome 1 open reading frame 63	Rn.3870	362626	RGD1359529	5
1.5e-05	0.000264204	6.50562	11.0182	11.6128	0.48204	0.148651	0.383195	NM_031530	1367973_at	Chemokine (C-C motif) ligand 2	Rn.4772	24770	Ccl2	10
1.6e-05	0.000275556	7.30141	7.38526	7.90535	0.013643	0.051391	0.041524	AI177706	1372379_at	Transcribed locus	Rn.20397	-	-	5
1.7e-05	0.000280319	5.14952	8.9098	7.79537	0.259584	0.104648	0.313679	BI293518	1381570_at	Nuclear factor of kappa light polypeptide gene enhancer in B-cells inhibitor, delta	Rn.144998	308496	Nfkbid	1
1.7e-05	0.000280319	10.3766	8.45522	10.0568	0.0493	0.134027	0.160337	BI278545	1373947_at	Dermatopontin	Rn.8396	289178	Dpt	13
1.8e-05	0.000290625	11.4225	12.5638	11.578	0.114287	0.01721	0.099351	AA800908	1392785_at	Transcribed locus	Rn.13832	-	-	15
1.9e-05	0.00030051	6.93715	9.61687	7.03657	0.145456	0.122311	0.277903	BI288131	1374583_at	Transcribed locus, strongly similar to NP_695214.1 decapping enzyme, scavenger [Rattus norvegicus]	Rn.101986	-	-	8
2.1e-05	0.0003255	10.3197	11.2963	13.4548	0.102205	0.200616	0.259174	BI278231	1370912_at	heat shock 70kD protein 1B (mapped)	-	-	-	-
2.2e-05	0.000334314	2.00002	4.90645	2.03939	0.006441	0.35897	0.028261	NM_019175	1368384_at	Kallikrein related-peptidase 6	Rn.10732	29245	Klk6	1
2.3e-05	0.000338182	2.82554	8.00259	4.82207	0.042305	0.1128	0.535026	NM_012675	1387691_at	Tumor necrosis factor (TNF superfamily, member 2)	Rn.2275	24835	Tnf	20
2.4e-05	0.000338182	2.16398	3.2996	5.56897	0.232509	0.168019	0.28227	NM_012953	1368489_at	Fos-like antigen 1	Rn.11306	25445	Fosl1	1
2.4e-05	0.000338182	7.40004	10.3975	8.17179	0.098558	0.146572	0.290751	BI296811	1385590_at	Transcribed locus	Rn.79620	-	-	12
2.4e-05	0.000338182	10.1694	9.88727	10.8391	0.060095	0.047427	0.088158	AI112926	1380448_at	AlkB, alkylation repair homolog (E. coli)	Rn.107927	362766	Alkbh	6
2.5e-05	0.000345982	5.73333	6.38064	6.32468	0.074811	0.005419	0.050125	BE112294	1385791_at	Villin-like	Rn.52066	301057	Vill	8
2.6e-05	0.000353509	4.8014	3.78396	4.67954	0.127942	0.081153	0.009987	BF396482	1380854_at	Transcribed locus, strongly similar to NP_446001.1 vascular endothelial growth factor B [Rattus norvegicus]	Rn.160277	-	-	1
2.7e-05	0.000360776	4.50899	5.34412	4.47567	0.067072	0.081992	0.054844	AW524543	1378645_at	Transcribed locus	Rn.147493	-	-	4
2.8e-05	0.000361667	10.5533	10.8773	12.4001	0.254787	0.066981	0.100729	BF558056	1394109_at	ESTs	-	-	-	-
2.8e-05	0.000361667	6.28521	6.03236	7.76989	0.131435	0.051402	0.182777	AA860044	1379500_at	Coiled-coil domain containing 117	Rn.20126	498404	Ccdc117	14
2.9e-05	0.000368443	11.0861	11.4074	12.2695	0.037185	0.058412	0.117692	AI231792	1390026_at	Bcl2-associated athanogene 3	Rn.46304	293524	Bag3	1
3.2e-05	0.0004	7.65241	9.40703	9.13467	0.043229	0.134979	0.142968	BF554138	1394375_x_at	B-cell CLL/lymphoma 6, member B (zinc finger protein)	Rn.137148	360551	Bcl6b	10
3.5e-05	0.000430556	8.00413	7.03156	7.26653	0.090691	0.074266	0.046618	BM387442	1385503_at	Transcribed locus, strongly similar to NP_663373.2 CAS1 domain containing 1 [Mus musculus]	Rn.216912	-	-	*
3.6e-05	0.000435938	9.35681	11.8944	9.64879	0.138173	0.117245	0.279161	BI289620	1391448_at	Cysteine rich transmembrane BMP regulator 1 (chordin like)	Rn.54364	298744	Crim1	6
3.8e-05	0.000439552	8.90926	10.8538	11.1567	0.129634	0.080266	0.233231	AI412355	1390529_at	CD83 molecule	Rn.20096	361226	Cd83	17
3.8e-05	0.000439552	12.9029	13.6274	14.0506	0.117896	0.040842	0.086719	NM_024125	1387087_at	CCAAT/enhancer binding protein (C/EBP), beta	Rn.6479	24253	Cebpb	3
3.7e-05	0.000439552	7.27216	8.06197	8.07548	0.12983	0.011997	0.034037	AI170948	1390571_at	G protein-coupled receptor 4	Rn.23364	308408	Gpr4	1
4e-05	0.000449275	9.26941	10.0032	9.13545	0.079214	0.063972	0.070818	AI228292	1373443_a_at	Ankyrin repeat, family A (RFXANK-like), 2	Rn.161759	294679	Ankra2	2
4e-05	0.000449275	7.7106	7.98371	8.37874	0.036194	0.05493	0.045505	AI578576	1382743_at	Similar to mouse LOC212632	Rn.222020	641315	LOC641315	5
4.2e-05	0.000465	11.1395	10.9627	9.82227	0.050855	0.137461	0.088063	BE107303	1370969_at	Homeo box A5	Rn.8465	79241	Hoxa5	4
4.6e-05	0.000469079	2.75529	5.69416	2.20062	0.55685	0.225423	0.005402	AI178337	1391258_at	CDNA, clone: bA2, differentially expressed in pylorus, strain: BUF/Nac	Rn.203219	-	-	20
4.5e-05	0.000469079	7.21984	9.05357	8.16631	0.169644	0.067938	0.155093	BI274471	1385696_at	Transcribed locus	Rn.126019	-	-	5
4.4e-05	0.000469079	10.7369	11.01	11.49	0.039745	0.032248	0.076167	BE107056	1388132_at	Splicing factor proline/glutamine rich (polypyrimidine tract binding protein associated)	Rn.54645	252855	Sfpq	5
4.6e-05	0.000469079	8.61045	7.66882	8.72365	0.110245	0.087235	0.076116	AA946382	1383461_at	Similar to hypothetical protein FLJ10204	Rn.8036	362914	RGD1311362	7
4.5e-05	0.000469079	9.4845	9.27517	10.3329	0.098727	0.081994	0.0815	BE115948	1373474_at	Similar to RIKEN cDNA 2810403A07	Rn.198599	361980	RGD1565775	2
4.4e-05	0.000469079	8.53791	9.29092	8.87465	0.092937	0.028094	0.047434	NM_022947	1367997_at	ClpB caseinolytic peptidase B homolog (E. coli)	Rn.37542	65041	Clpb	1
4.8e-05	0.000470886	4.15547	7.23254	6.89112	0.338626	0.195934	0.212958	BF554138	1386832_a_at	B-cell CLL/lymphoma 6, member B (zinc finger protein)	Rn.137148	360551	Bcl6b	10
4.8e-05	0.000470886	2.38244	7.45441	2.83802	0.170948	0.567421	0.335444	BI292231	1377429_at	Lactoperoxidase	Rn.60583	287610	Lpo	10
4.7e-05	0.000470886	3.74226	4.29476	4.33919	0.056158	0.038962	0.048496	BF542301	1386635_at	Transcribed locus, strongly similar to NP_001101752.1 hypothetical protein LOC360569 [Rattus norvegicus]	Rn.216610	-	-	*
4.9e-05	0.000474688	3.99192	5.69402	6.50476	0.115587	0.160708	0.226154	BF396237	1393389_at	Nuclear receptor subfamily 4, group A, member 3	Rn.62694	58853	Nr4a3	5
5e-05	0.000478395	8.65192	7.48411	8.49835	0.062289	0.06326	0.130575	NM_030586	1370005_at	Cytochrome b5 type B (outer mitochondrial membrane)	Rn.10249	80773	Cyb5b	19
5.1e-05	0.000482012	7.83848	7.90756	8.57084	0.048146	0.060838	0.067786	BG378195	1390854_at	Transmembrane protein 24	Rn.57410	300666	Tmem24	8
5.3e-05	0.000494879	4.03276	6.19129	7.00986	0.208008	0.108339	0.298307	BI296947	1383860_at	Fos-like antigen 2	Rn.163577	25446	Fosl2	6
5.4e-05	0.000498214	8.41221	10.291	9.64465	0.168251	0.043337	0.178054	NM_133578	1368124_at	Dual specificity phosphatase 5	Rn.10877	171109	Dusp5	1
5.7e-05	0.000507759	7.26666	8.49744	9.4182	0.142373	0.219075	0.070102	NM_012715	1387219_at	Adrenomedullin	Rn.10232	25026	Adm	1
5.6e-05	0.000507759	8.02615	9.17127	9.73518	0.153019	0.116103	0.122324	AI177358	1371754_at	Solute carrier family 25 (mitochondrial carrier, phosphate carrier), member 25	Rn.17644	246771	Slc25a25	3
5.7e-05	0.000507759	7.97891	7.29082	9.79533	0.094157	0.205028	0.241731	NM_017123	1369871_at	Amphiregulin	Rn.10568	29183	Areg	14
5.9e-05	0.000519602	5.72478	7.88629	7.5741	0.203182	0.149365	0.169499	BI293313	1381804_at	B-cell CLL/lymphoma 6, member B (zinc finger protein)	Rn.137148	360551	Bcl6b	10
6.2e-05	0.000533889	7.40794	9.25888	8.97748	0.134356	0.123511	0.169877	BF554138	1386833_at	B-cell CLL/lymphoma 6, member B (zinc finger protein)	Rn.137148	360551	Bcl6b	10
6.2e-05	0.000533889	8.27647	8.86244	8.06775	0.072352	0.048412	0.077084	AA848795	1371795_at	Transcribed locus	Rn.163635	-	-	19
6.4e-05	0.000545055	4.58621	6.16954	5.10384	0.065086	0.096493	0.163959	AI453854	1377610_at	Leiomodin 2 (cardiac)	Rn.16210	296935	Lmod2	4
6.7e-05	0.000564402	12.8424	13.766	13.6449	0.09287	0.051428	0.082093	AW672589	1389538_at	Nuclear factor of kappa light polypeptide gene enhancer in B-cells inhibitor, alpha	Rn.12550	25493	Nfkbia	6
7.2e-05	0.000593617	4.2329	4.34166	4.9982	0.032062	0.023209	0.098781	BG381338	1381399_at	Ribosomal protein L37	Rn.65053	81770	Rpl37	2
7.2e-05	0.000593617	7.13669	7.36491	8.12673	0.058343	0.068428	0.101217	BI296242	1378433_at	Similar to RIKEN cDNA 5730557B15	Rn.205946	310200	RGD1564227	2
7.5e-05	0.000611842	9.94497	9.27546	10.05	0.049129	0.097543	0.031684	BI289103	1376117_at	Solute carrier family 44, member 4	Rn.27480	294255	Slc44a4	20
7.8e-05	0.000629688	8.78563	10.3336	10.623	0.175565	0.095219	0.176293	AI178746	1389402_at	AXIN1 up-regulated 1	Rn.8793	363165	Axud1	8
8.2e-05	0.000655155	5.53071	6.53068	5.22258	0.177153	0.083765	0.09808	BF282636	1376689_at	Similar to RIKEN cDNA 1700023M03	Rn.13471	314730	RGD1305457	7
9e-05	0.000711735	6.67426	6.05987	6.85461	0.060369	0.058416	0.083984	AJ299017	1371112_at	ret proto-oncogene	-	24716	-	-
9.4e-05	0.000735859	9.04073	10.3164	8.92558	0.230636	0.104482	0.066661	AI136714	1383933_at	Similar to KIAA0564 protein	Rn.12947	290381	RGD1308772	15
9.8e-05	0.0007595	8.80613	9.66243	10.3154	0.198463	0.050938	0.116897	BI291842	1378586_at	Cytokine inducible SH2-containing protein	Rn.14523	83681	Cish	8
0.0001	0.000767327	9.98065	10.1574	10.8108	0.036192	0.024646	0.108445	AI235912	1375029_at	Ubiquitin specific peptidase like 1	Rn.86346	288447	Uspl1	12
0.000104	0.000790196	8.50394	10.0893	9.84573	0.030899	0.059991	0.2018	BI284349	1370174_at	Protein phosphatase 1, regulatory (inhibitor) subunit 15A	Rn.2232	171071	Ppp1r15a	1
0.000107	0.000805097	8.2027	7.59144	7.60808	0.065542	0.069232	0.023391	D30795	1368975_at	CD38 molecule	Rn.11414	25668	Cd38	14
0.000115	0.000856971	3.54964	4.90323	3.05914	0.158038	0.2146	0.10442	NM_019169	1367977_at	Synuclein, alpha (non A4 component of amyloid precursor)	Rn.1827	29219	Snca	4
0.000117	0.000863571	9.21952	9.81223	11.222	0.204496	0.152421	0.172796	NM_012603	1368308_at	Myelocytomatosis oncogene	Rn.12072	24577	Myc	7
0.000119	0.000870047	10.4072	10.396	11.0005	0.068436	0.071692	0.037742	AW531716	1389400_at	Similar to Msx2-interacting protein (SPEN homolog) (SMART/HDAC1-associated repressor protein)	Rn.25022	690911	LOC690911	5
0.000125	0.00087973	4.60025	5.98503	7.90368	0.349436	0.230753	0.27666	BF522317	1373759_at	Transcribed locus	Rn.32994	-	-	1
0.000123	0.00087973	9.45254	10.2803	11.2388	0.248276	0.09515	0.121534	AI179988	1388666_at	Ectodermal-neural cortex 1	Rn.3039	294674	Enc1	2
0.000126	0.00087973	6.89438	7.97412	7.1668	0.072263	0.063892	0.12662	BE349744	1372397_at	TIP41, TOR signaling pathway regulator-like (S. cerevisiae)	Rn.56867	360869	Tiprl	13
0.000123	0.00087973	3.86751	3.47067	4.6739	0.147949	0.030687	0.132003	AW526095	1398525_at	Transcribed locus	Rn.148967	-	-	6
0.000125	0.00087973	12.7494	11.1972	11.5143	0.18348	0.076104	0.145348	BF395792	1388780_at	Telomeric repeat binding factor 2, interacting protein	Rn.2055	307861	Terf2ip	19
0.000128	0.000885714	9.46481	8.62792	9.7171	0.075788	0.127274	0.079304	AA964250	1375212_at	Ankyrin repeat domain 52	Rn.8972	362811	Ankrd52	7
0.000133	0.000887607	10.5425	10.6823	12.0387	0.073963	0.048916	0.21531	BM384926	1383302_at	DnaJ (Hsp40) homolog, subfamily B, member 1	Rn.128947	361384	Dnajb1	19
0.000132	0.000887607	8.06581	6.86828	10.4266	0.147616	0.372144	0.334054	BE096504	1390943_at	Similar to chromosome 1 open reading frame 63	Rn.3870	362626	RGD1359529	5
0.000134	0.000887607	8.19441	7.65925	9.09685	0.088474	0.133228	0.14344	BG373449	1392207_at	LUC7-like (S. cerevisiae)	Rn.99992	360503	Luc7l	10
0.000133	0.000887607	9.51565	8.27699	9.25205	0.147895	0.066288	0.12672	AI411132	1377573_at	Carbonic anhydrase 5b, mitochondrial	Rn.22441	302669	Car5b	X
0.000134	0.000887607	3.24264	2.22007	2.328	0.141977	0.007747	0.103154	NM_057118	1387385_at	Contactin 1	Rn.21397	117258	Cntn1	7
0.000146	0.00095084	8.54447	12.4177	11.2829	0.519573	0.15268	0.337267	NM_031512	1398256_at	Interleukin 1 beta	Rn.9869	24494	Il1b	3
0.000146	0.00095084	2.92367	4.26806	3.07716	0.233197	0.087764	0.082902	BE102358	1397495_at	Transcribed locus	Rn.170834	-	-	17
0.00016	0.00103333	6.6405	7.77072	7.02039	0.149089	0.062898	0.099843	BF406975	1379023_at	Transcribed locus	Rn.203731	-	-	5
0.000163	0.00103545	7.98756	8.46105	10.91	0.254187	0.25763	0.308825	AI169398	1380063_at	Cholesterol 25-hydroxylase	Rn.155971	309527	Ch25h	1
0.000163	0.00103545	6.34236	6.72152	8.04981	0.245016	0.128215	0.12719	AI232697	1374632_at	Jumonji domain containing 6	Rn.202659	360665	Jmjd6	10
0.00017	0.0010602	7.01274	9.38299	6.33123	0.190421	0.106038	0.43311	NM_022604	1368078_at	Endothelial cell-specific molecule 1	Rn.6376	64536	Esm1	2
0.000171	0.0010602	10.0024	10.8152	10.4099	0.041451	0.074247	0.076807	AI176320	1373416_at	Fibronectin type III domain containing 3B	Rn.757	294925	Fndc3b	2
0.000169	0.0010602	10.1088	9.38992	10.6972	0.092266	0.117072	0.137052	AA848842	1380249_at	ESTs	-	-	-	-
0.000181	0.00109692	8.36648	9.89135	9.61239	0.166224	0.019702	0.18247	NM_053847	1369393_at	Mitogen-activated protein kinase kinase kinase 8	Rn.9939	116596	Map3k8	17
0.000179	0.00109692	9.42351	10.2812	11.0956	0.100235	0.069928	0.206394	AI548256	1379483_at	Transcribed locus	Rn.165893	-	-	4
0.000183	0.00109692	6.54903	7.54883	7.84339	0.160897	0.141513	0.019938	AB066224	1368392_at	Solute carrier family 7 (cationic amino acid transporter, y+ system), member 1	Rn.9439	25648	Slc7a1	12
0.000182	0.00109692	9.3695	9.1245	8.70592	0.12087	0.01466	0.035287	BI303641	1371999_at	Transcribed locus	Rn.164410	-	-	3
0.000184	0.00109692	10.9983	9.71818	10.9163	0.11984	0.154158	0.108175	AA901176	1398511_at	Transcribed locus	Rn.16299	-	-	20
0.000186	0.00110038	8.49394	9.11373	8.06344	0.103198	0.020605	0.137045	BG375054	1377656_at	MAK16 homolog (S. cerevisiae)	Rn.160904	306526	Mak16	16
0.00019	0.00111553	4.31087	4.27559	5.23527	0.072048	0.03998	0.144924	BI289214	1395174_at	Transcribed locus	Rn.70307	-	-	12
0.000194	0.00112519	7.33487	7.94372	8.70337	0.154762	0.095517	0.124606	BI278809	1373623_at	Inositol 1,4,5-trisphosphate 3-kinase C	Rn.85907	308451	Itpkc	1
0.000196	0.00112519	14.1867	14.2672	14.9023	0.062063	0.061236	0.084883	NM_022266	1367631_at	Connective tissue growth factor	Rn.17145	64032	Ctgf	1
0.000195	0.00112519	6.89562	6.61253	7.63043	0.14498	0.086654	0.079673	NM_022300	1369310_at	Brain abundant, membrane attached signal protein 1	Rn.37779	64160	Basp1	2
0.000211	0.00119927	10.3618	11.3503	12.8906	0.219499	0.202621	0.257237	BF389682	1377092_at	Transcribed locus	Rn.153630	-	-	10
0.000212	0.00119927	8.65406	10.0887	9.0576	0.078682	0.054536	0.198276	BF285339	1374719_at	Transcribed locus, moderately similar to NP_001074238.1 UHRF1 (ICBP90) binding protein 1 [Mus musculus]	Rn.15521	-	-	20
0.000221	0.00124112	4.9361	6.7464	4.78075	0.31135	0.122647	0.207894	NM_133558	1368208_at	N-acetyltransferase 8B	Rn.3643	171084	Nat8b	4
0.000224	0.00124892	7.63971	8.6855	7.24336	0.044106	0.184431	0.126482	BE097295	1385724_at	Coiled-coil domain containing 74A	Rn.207311	680752	Ccdc74a	11
0.000227	0.00125661	3.15415	3.88464	5.074	0.027945	0.221788	0.16767	AI500951	1392264_s_at	Serine (or cysteine) peptidase inhibitor, clade E, member 1	Rn.29367	24617	Serpine1	12
0.000231	0.00126968	5.09512	5.11108	5.9955	0.121126	0.062203	0.111768	AA964442	1379624_at	Transcribed locus	Rn.22683	-	-	10
0.000236	0.00127014	7.46574	8.93265	9.1	0.196043	0.196795	0.067694	AW530004	1380229_at	V-maf musculoaponeurotic fibrosarcoma oncogene homolog F (avian)	Rn.31639	366960	Maff	7
0.000235	0.00127014	7.77387	7.82078	7.15711	0.095508	0.029625	0.083767	AI231606	1388756_at	Phosphopantothenoylcysteine synthetase	Rn.15017	298490	Ppcs	5
0.000234	0.00127014	6.13111	7.02021	5.28826	0.099688	0.137757	0.215921	NM_022235	1387160_at	Potassium voltage-gated channel, Isk-related subfamily, gene 3	Rn.44843	63883	Kcne3	1
0.00024	0.00127058	6.47937	8.1159	9.14194	0.294262	0.170473	0.26836	BI284261	1377869_at	CCR4 carbon catabolite repression 4-like (S. cerevisiae)	Rn.15040	310395	Ccrn4l	2
0.000239	0.00127058	8.33882	10.489	9.53716	0.281716	0.16281	0.166259	AI179953	1373386_at	Gap junction protein, beta 2	Rn.219269	394266	Gjb2	15
0.000241	0.00127058	8.50012	8.46739	9.17656	0.064235	0.064922	0.09128	AI233457	1389080_at	RNA binding motif protein 14	Rn.8556	170900	Rbm14	1
0.000251	0.00128824	5.00998	6.43256	6.99021	0.248301	0.129585	0.188817	BI294084	1385309_at	Chemokine (C-C motif) ligand 24	Rn.138822	288593	Ccl24	12
0.000251	0.00128824	5.58051	7.33024	6.86935	0.216174	0.082002	0.188157	AI574699	1393140_at	Zinc finger CCCH type containing 12A	Rn.93819	313587	Zc3h12a	5
0.000251	0.00128824	3.92252	4.29874	4.61026	0.011298	0.04152	0.089168	AI113186	1392688_at	Ras association (RalGDS/AF-6) domain family member 1	Rn.83042	363140	Rassf1	8
0.000249	0.00128824	6.95645	5.8201	5.8966	0.097902	0.090464	0.136638	D30795	1368976_at	CD38 molecule	Rn.11414	25668	Cd38	14
0.000265	0.00135115	6.61614	8.60578	8.35076	0.35335	0.11586	0.134042	NM_053328	1369415_at	Basic helix-loop-helix family, member e40	Rn.81055	79431	Bhlhe40	4
0.00027	0.00136765	7.31258	7.92298	7.4865	0.063015	0.048574	0.066601	BF411339	1377673_at	Transcribed locus	Rn.199277	-	-	6
0.000278	0.00139903	3.9801	5.58067	4.76296	0.227327	0.081917	0.149218	AI575844	1385827_at	Cardiotrophin-like cytokine factor 1	Rn.130193	365395	Clcf1	1
0.000296	0.00140994	8.92878	12.0015	11.1014	0.382314	0.116672	0.349975	NM_024388	1386935_at	Nuclear receptor subfamily 4, group A, member 1	Rn.10000	79240	Nr4a1	7
0.000289	0.00140994	3.74794	6.08945	6.15801	0.094955	0.116575	0.368627	AI639457	1380230_at	Transcribed locus	Rn.204182	-	-	15
0.00029	0.00140994	5.58063	7.03176	7.55763	0.032575	0.173924	0.23723	AI071665	1379631_at	Colony stimulating factor 1 (macrophage)	Rn.83632	78965	Csf1	2
0.000288	0.00140994	7.62045	9.10254	8.91439	0.131081	0.113704	0.178403	BG380221	1382138_at	Notch-regulated ankyrin repeat protein	Rn.22790	499745	Nrarp	3
0.000297	0.00140994	7.99228	7.79471	8.99646	0.093577	0.045738	0.185413	BI279615	1374119_at	E74-like factor 3	Rn.3063	304815	Elf3	13
0.000297	0.00140994	7.29012	6.58774	7.27924	0.062201	0.108146	0.043669	AW253391	1372324_at	Zinc finger, HIT type 3	Rn.203850	497975	Znhit3	10
0.000302	0.00140994	7.42388	6.74025	7.33936	0.033654	0.109126	0.026218	U68726	1371056_at	Neogenin homolog 1 (chicken)	Rn.10667	81735	Neo1	8
0.000299	0.00140994	9.11032	9.25273	8.40265	0.185186	0.039758	0.041245	BI295026	1389164_at	Hect domain and RLD 3	Rn.203362	362377	Herc3	4
0.000294	0.00140994	4.3639	3.02078	4.34528	0.194478	0.188571	0.047759	AI639098	1398679_at	Transcribed locus	Rn.206002	-	-	8
0.000283	0.00140994	12.015	12.5698	11.1149	0.245127	0.061542	0.139898	AI104005	1368992_a_at	Transcribed locus, strongly similar to NP_001034554.1 splicing factor, arginine/serine-rich 5 [Homo sapiens]	Rn.220067	-	-	6
0.000291	0.00140994	4.76975	3.82988	3.89912	0.113503	0.09391	0.085139	AA859902	1378350_at	ESTs	-	-	-	-
0.000301	0.00140994	7.43953	8.12864	6.27517	0.362052	0.055689	0.140581	NM_030838	1368606_at	Solute carrier organic anion transporter family, member 1a5	Rn.9912	80900	Slco1a5	4
0.000304	0.00141078	11.0092	11.3183	10.1995	0.116868	0.112194	0.118591	AI175452	1373087_at	Membrane-associated ring finger (C3HC4) 7	Rn.117620	311059	2011-03-07	3
0.000312	0.00143929	7.66746	8.58337	9.26479	0.017261	0.138226	0.191327	BI295051	1383614_at	Transcribed locus	Rn.177413	-	-	13
0.000315	0.00144453	7.26867	6.54071	7.04433	0.108027	0.059949	0.058389	AI715145	1383854_at	Transcribed locus	Rn.41305	-	-	3
0.00032	0.00145882	10.3314	9.39974	9.89502	0.147541	0.034289	0.085944	BG378155	1379683_at	Transmembrane protein 136	Rn.24072	315593	Tmem136	8
0.000324	0.00146842	11.194	11.5801	11.8762	0.09488	0.056145	0.051442	BI301527	1390392_at	Transcribed locus, strongly similar to NP_666215.1 transmembrane protein 185B [Mus musculus]	Rn.19476	-	-	13
0.000336	0.00149655	2.95292	3.76354	4.00695	0.103485	0.11499	0.087895	AA997437	1370380_s_at	Nuclear receptor subfamily 2, group F, member 6	Rn.25840	245980	Nr2f6	16
0.000334	0.00149655	9.45767	10.235	8.9653	0.201132	0.055183	0.138963	BI289762	1390174_at	Transcribed locus, strongly similar to NP_001020912.1 echinoderm microtubule associated protein like 1 [Rattus norvegicus]	Rn.216583	-	-	*
0.000335	0.00149655	9.49541	8.62578	9.05606	0.139166	0.077954	0.035381	AI409904	1374542_at	Transcribed locus	Rn.1325	-	-	20
0.00034	0.00150571	5.84449	5.83332	7.39187	0.126805	0.191382	0.189276	BF564382	1395503_at	Glutamyl-tRNA synthetase 2 mitochondrial (putative)	Rn.79288	361641	Ears2	1
0.000345	0.00151918	4.41187	6.99061	4.04624	0.512436	0.35961	0.04985	AI172110	1384692_at	ESTs	-	-	-	-
0.00035	0.00153249	3.20581	4.23308	3.15248	0.015954	0.191585	0.029085	BF419005	1395242_at	Transcribed locus	Rn.166784	-	-	3
0.00036	0.00156722	6.27302	5.69737	7.36551	0.336565	0.076455	0.116471	AI227924	1379817_at	Purine-rich element binding protein G	Rn.88554	361162	Purg	16
0.000364	0.00156722	5.3475	4.9217	4.69243	0.074652	0.073539	0.04145	AW523457	1379963_at	Kinesin family member 3B	Rn.41581	296284	Kif3b	3
0.000364	0.00156722	8.72188	9.62986	9.0954	0.07714	0.08659	0.095514	BI275813	1370933_at	Myosin IE	Rn.8737	25484	Myo1e	8
0.000399	0.00168478	8.3577	9.37856	9.49339	0.064686	0.054607	0.173473	BF396191	1375866_at	Transcribed locus	Rn.16981	-	-	10
0.000398	0.00168478	6.61439	5.94567	7.86159	0.351531	0.198266	0.044899	AI007889	1379275_at	Sorting nexin 10	Rn.44192	297096	Snx10	4
0.0004	0.00168478	9.40424	9.36185	8.70077	0.075246	0.031381	0.111127	AI715743	1383533_at	ESTs	-	-	-	-
0.000394	0.00168478	7.32521	8.20699	7.95146	0.034551	0.064827	0.118061	BF394311	1384756_at	Solute carrier family 43, member 2	Rn.204988	287532	Slc43a2	10
0.000403	0.00168824	9.68115	9.88075	10.5878	0.041435	0.027637	0.14598	AW920524	1373830_at	Hypothetical protein LOC619574	Rn.162222	619574	LOC619574	10
0.000407	0.00169583	9.16894	7.25631	8.6042	0.185106	0.239535	0.147766	NM_022603	1368349_at	Fibroblast growth factor binding protein 1	Rn.6346	64535	Fgfbp1	14
0.000412	0.00170749	7.0895	7.37012	6.38883	0.146828	0.072409	0.109396	AI176579	1372760_at	ESTs, Weakly similar to PA73_HUMAN PROTEIN PRO1073PRO2853 (H.sapiens)	-	-	-	-
0.000415	0.00171077	11.2	10.9494	10.5374	0.085075	0.055295	0.065915	BF283671	1390156_a_at	Prickle homolog 2 (Drosophila)	Rn.85011	312563	Prickle2	4
0.000425	0.00173355	5.18693	7.41714	7.32351	0.361068	0.213062	0.187056	NM_032060	1369173_at	Complement component 3a receptor 1	Rn.9772	84007	C3ar1	4
0.000423	0.00173355	6.31816	6.24057	7.04879	0.094055	0.044891	0.122622	BM391709	1383491_at	Apoptosis enhancing nuclease	Rn.46887	361594	Aen	1
0.000431	0.00174882	10.3915	10.8339	11.1009	0.106556	0.051865	0.061479	BG380385	1388842_at	Serum response factor (c-fos serum response element-binding transcription factor)	Rn.1501	501099	Srf	9
0.000437	0.00176393	4.12069	3.0219	3.14314	0.111413	0.024454	0.163528	D10770	1370746_at	Protein kinase, cAMP dependent, catalytic, beta	Rn.202491	293508	Prkacb	2
0.000459	0.00184314	7.18411	6.33215	8.21512	0.322592	0.152795	0.161815	AA819867	1380827_at	Similar to C1orf25	Rn.16683	304851	RGD1307890	13
0.000467	0.00185603	8.96856	10.1277	9.77751	0.108034	0.110071	0.126184	BG371683	1382941_at	Transcribed locus, moderately similar to NP_808250.1 MLX interacting protein isoform 1 [Mus musculus]	Rn.66859	-	-	1
0.000467	0.00185603	7.22491	7.40968	7.92233	0.103954	0.023965	0.087578	AI177038	1376681_at	Similar to RIKEN cDNA 1500003O22	Rn.14828	308911	RGD1308302	1
0.000471	0.00186237	7.93851	8.70168	8.78407	0.040196	0.070992	0.121109	BI286123	1378552_at	Transcribed locus, strongly similar to XP_232732.4 PREDICTED: similar to mitogen-activated protein kinase kinase kinase 6 [Ra	Rn.106759	-	-	5
0.000478	0.00188046	9.16446	9.34967	10.4416	0.089532	0.127471	0.176306	BF409251	1383087_at	ESTs	-	-	-	-
0.000482	0.00188662	9.19989	9.31306	9.82312	0.026353	0.061356	0.087845	AA849552	1388653_at	SIN3 homolog B, transcription regulator (yeast)	Rn.216472	683381	Sin3b	16
0.000487	0.00189487	8.84098	7.61552	8.95255	0.228643	0.168013	0.086308	AA996885	1391925_at	Chemokine (C-C motif) ligand 19	Rn.12445	362506	Ccl19	5
0.000489	0.00189487	9.56874	8.25228	9.66138	0.339191	0.084855	0.070373	BF412303	1376771_at	Protein phosphatase 1 (formerly 2C)-like	Rn.133275	310506	Ppm1l	2
0.000493	0.00190087	8.50914	8.46393	9.1007	0.016408	0.013162	0.117885	BG668724	1376181_at	Nuclear receptor coactivator 5	Rn.8482	296372	Ncoa5	3
0.0005	0.00191832	5.29585	6.12281	6.63924	0.155485	0.052915	0.174848	BF390450	1382267_at	Four jointed box 1 (Drosophila)	Rn.93503	366140	Fjx1	3
0.00051	0.0019451	3.83618	6.78229	9.51869	0.010565	0.514677	0.744346	BF391820	1373777_at	Transcribed locus	Rn.1141	-	-	13
0.000512	0.0019451	7.77882	7.93129	5.79283	0.37719	0.160596	0.255013	AI029975	1382142_at	Transcribed locus, strongly similar to NP_038482.3 ATP-binding cassette 1, sub-family A, member 1 [Mus musculus]	Rn.3724	-	-	5
0.00052	0.00196585	6.04904	3.40141	6.70047	0.1794	0.016355	0.581734	AI317837	1374888_at	Coiled-coil domain containing 49	Rn.6626	360613	Ccdc49	10
0.000534	0.00200898	7.17259	8.19975	9.06345	0.208407	0.055865	0.25849	AI177813	1379311_at	AT rich interactive domain 5A (Mrf1 like)	Rn.15775	316327	Arid5a	9
0.000539	0.00201352	10.6234	10.5728	11.3435	0.033429	0.101934	0.102509	BF284573	1374844_at	Transcribed locus, strongly similar to NP_063922.2 RNA binding motif protein 14 [Mus musculus]	Rn.203474	-	-	1
0.000541	0.00201352	6.09831	4.57229	5.75336	0.326386	0.068124	0.112174	BM386807	1376768_at	Transcribed locus	Rn.8702	-	-	4
0.000543	0.00201352	6.54251	4.5344	5.58823	0.341586	0.174413	0.128169	NM_012826	1387234_at	Alpha-2-glycoprotein 1, zinc-binding	Rn.5007	25294	Azgp1	12
0.000553	0.00204083	9.74066	10.7296	11.7524	0.304334	0.094855	0.224535	AF411318	1371237_a_at	Metallothionein 1a	Rn.54397	24567	Mt1a	19
0.000562	0.00205211	11.2086	12.3394	12.2149	0.142154	0.083978	0.145252	AI598401	1374429_at	Transcribed locus	Rn.129615	-	-	20
0.000564	0.00205211	10.2745	10.5036	11.227	0.155149	0.06738	0.104319	BI287978	1372016_at	Growth arrest and DNA-damage-inducible, beta	Rn.35886	299626	Gadd45b	7
0.000563	0.00205211	8.12364	5.47009	6.3148	0.260043	0.048606	0.387694	BF397283	1385068_at	Transcribed locus	Rn.147678	-	-	6
0.000574	0.00207874	12.5505	14.079	13.32	0.260249	0.056442	0.156495	AI237401	1375519_at	Globin, alpha	Rn.163132	287167	LOC287167	10
0.000578	0.00208349	3.35544	2.29508	2.32104	0.265431	0.018786	0.032285	AA956277	1378314_at	Transcribed locus	Rn.165017	-	-	3
0.000596	0.00213843	6.09713	6.36391	7.40049	0.173022	0.169322	0.10134	AI009661	1371692_at	Myeloid/lymphoid or mixed-lineage leukemia (trithorax homolog, Drosophila); translocated to, 11	Rn.144837	295264	Mllt11	2
0.000599	0.00213929	4.5045	5.50856	4.48739	0.129524	0.125408	0.127754	BF288135	1386031_at	Protein kinase D3	Rn.3990	313834	Prkd3	6
0.000605	0.0021508	2.44221	3.82839	2.40663	0.008613	0.278732	0.018474	AI030465	1380559_at	Transcribed locus	Rn.128277	-	-	11
0.000611	0.00216221	7.22852	7.41569	7.98722	0.131664	0.072159	0.062164	BF288140	1388573_at	AlkB, alkylation repair homolog (E. coli)	Rn.107927	362766	Alkbh	6
0.000631	0.00219989	6.44104	7.51295	8.45606	0.332318	0.134964	0.189939	BE105726	1380772_at	Transcribed locus	Rn.199514	-	-	9
0.000633	0.00219989	4.29004	5.88889	5.62163	0.221255	0.17941	0.13842	NM_017353	1387280_a_at	Solute carrier family 7 (cationic amino acid transporter, y+ system), member 5	Rn.32261	50719	Slc7a5	19
0.00063	0.00219989	2.54603	2.60764	3.23697	0.01629	0.036175	0.12583	AI071307	1384687_at	Ectodermal-neural cortex 1	Rn.3039	294674	Enc1	2
0.000627	0.00219989	7.67543	8.46663	7.75956	0.154273	0.008869	0.101168	AW141143	1383067_a_at	Deoxythymidylate kinase (thymidylate kinase)	Rn.95	301622	Dtymk	9
0.000645	0.00223158	6.86842	7.75381	7.03188	0.132711	0.04699	0.122205	AI013502	1373233_at	Lipoma HMGIC fusion partner-like 2	Rn.203042	294643	Lhfpl2	2
0.000659	0.00226989	5.8346	7.80813	5.65188	0.444162	0.270415	0.062671	BE096652	1374342_at	Lymphocyte antigen 6 complex, locus G6C	Rn.207262	294241	Ly6g6c	20
0.000678	0.00231476	3.83787	5.30129	4.02469	0.213384	0.143062	0.181233	BG380750	1374190_at	Citrate lyase beta like	Rn.137340	306198	Clybl	15
0.000678	0.00231476	7.68255	7.63586	8.42899	0.043457	0.05279	0.143964	AI317860	1374549_at	RNA binding motif protein 4B	Rn.203522	474154	Rbm4b	1
0.000688	0.0023386	3.19037	5.15014	3.52792	0.049281	0.3131	0.178565	BF402235	1392262_at	Transcribed locus	Rn.205373	-	-	2
0.000714	0.0023447	2.98901	6.12605	4.03388	0.139499	0.127092	0.521569	AI228307	1376702_at	Megalencephalic leukoencephalopathy with subcortical cysts 1 homolog (human)	Rn.219347	315215	Mlc1	7
0.000696	0.0023447	3.49562	3.29968	5.44346	0.419953	0.196548	0.220869	AI070875	1392578_at	Transcribed locus	Rn.204270	-	-	4
0.000711	0.0023447	3.98508	3.83153	5.2344	0.159234	0.040859	0.245604	BE108758	1393649_at	Transcribed locus	Rn.208004	-	-	7
0.000706	0.0023447	6.34522	7.50766	6.6271	0.223717	0.049043	0.127322	AI176027	1378547_at	Transcribed locus	Rn.202652	-	-	7
0.000701	0.0023447	10.884	10.1407	10.9508	0.115151	0.11849	0.067962	BM390462	1383165_at	Similar to KIAA1324 protein	Rn.22751	362019	RGD1310209	2
0.000696	0.0023447	7.92005	8.70712	8.12006	0.176342	0.037503	0.05268	BI275245	1378387_at	TERF1 (TRF1)-interacting nuclear factor 2	Rn.107132	290232	Tinf2	15
0.000712	0.0023447	6.89499	7.21628	7.68091	0.045987	0.051312	0.11921	AA900870	1382036_at	Transcribed locus	Rn.203354	-	-	5
0.000708	0.0023447	5.59098	4.71191	6.31144	0.231876	0.076859	0.224796	BF396723	1380976_at	Transcribed locus	Rn.54356	-	-	6
0.000726	0.0023476	6.89481	9.35866	9.58883	0.495204	0.061741	0.335817	AF007789	1387269_s_at	Plasminogen activator, urokinase receptor	Rn.82711	50692	Plaur	1
0.000727	0.0023476	9.5415	11.0927	10.9431	0.227958	0.11016	0.201142	BI293600	1376835_at	Nuclear factor of kappa light polypeptide gene enhancer in B-cells inhibitor, epsilon	Rn.129334	316241	Nfkbie	9
0.000722	0.0023476	8.25512	8.32635	7.62915	0.065827	0.053381	0.116673	AW142500	1396145_at	Septin 11	Rn.27798	305227	Sept11	14
0.000723	0.0023476	11.083	10.2109	10.6249	0.109871	0.085414	0.089713	BI294910	1398431_at	Carbonic anhydrase 8	Rn.22066	297814	Car8	5
0.000752	0.00241826	8.84791	7.12129	8.43203	0.108179	0.172374	0.250329	AI535521	1381527_at	Transcribed locus, strongly similar to NP_695214.1 decapping enzyme, scavenger [Rattus norvegicus]	Rn.101986	-	-	8
0.00076	0.00243344	7.94471	8.83688	9.76687	0.26741	0.122892	0.211002	AI406908	1373767_at	Zinc finger, AN1-type domain 2A	Rn.19157	360772	Zfand2a	12
0.000763	0.00243344	7.81701	8.54406	8.59671	0.14194	0.057846	0.085104	AW522786	1378887_at	Transcribed locus	Rn.32437	-	-	1
0.000769	0.00244252	9.36938	9.10664	7.90759	0.204486	0.119381	0.19932	BF388057	1384515_at	Hairy/enhancer-of-split related with YRPW motif 2	Rn.58672	155430	Hey2	1
0.000779	0.00245417	6.15775	6.77356	6.29591	0.017891	0.088751	0.069088	AI029288	1397473_at	Distrobrevin binding protein 1	Rn.187290	641528	Dtnbp1	17
0.000777	0.00245417	6.51751	7.35045	6.5937	0.065331	0.038735	0.15174	AI177134	1388911_at	Primase, DNA, polypeptide 2	Rn.11846	301323	Prim2	9
0.000789	0.00247561	7.76777	7.12791	7.73921	0.082796	0.084006	0.078388	AI137618	1377299_at	Nuclear autoantigenic sperm protein (histone-binding)	Rn.48344	298441	Nasp	5
0.000794	0.00248125	3.9145	2.55786	3.89622	0.167684	0.098185	0.23207	BM391538	1373615_at	Frizzled-related protein	Rn.12034	295691	Frzb	3
0.000799	0.00248685	6.06958	5.3183	5.05726	0.101289	0.159934	0.012706	BI294901	1383969_at	CDNA clone IMAGE:9100848	Rn.47393	-	-	1
0.000806	0.0024986	8.32805	9.04095	9.70022	0.159087	0.104716	0.176361	AI602491	1374143_at	Eph receptor A2	Rn.23415	366492	Epha2	5
0.000814	0.00251335	10.1119	11.7655	10.9042	0.262811	0.046557	0.209025	BM389126	1389911_at	Meteorin, glial cell differentiation regulator-like	Rn.64557	316842	Metrnl	10
0.000827	0.00254078	11.8386	12.0638	12.8586	0.202806	0.093472	0.081194	NM_013154	1387343_at	CCAAT/enhancer binding protein (C/EBP), delta	Rn.202620	25695	Cebpd	11
0.000836	0.00254078	8.66338	8.72286	8.07401	0.113822	0.086	0.055809	BE104114	1393196_at	Kelch-like 23 (Drosophila)	Rn.125724	311114	Klhl23	3
0.000834	0.00254078	8.00505	6.42704	7.81724	0.165016	0.080834	0.273545	J05035	1370420_at	Steroid-5-alpha-reductase, alpha polypeptide 1 (3-oxo-5 alpha-steroid delta 4-dehydrogenase alpha 1)	Rn.4620	24950	Srd5a1	17
0.000831	0.00254078	5.60877	3.95655	4.48383	0.237049	0.110769	0.202036	AI030701	1383989_at	SRY (sex determining region Y)-box 4	Rn.163667	364712	Sox4	17
0.000852	0.0025793	6.30485	8.5371	6.10313	0.190866	0.215814	0.421062	AI603505	1385521_at	Transcribed locus	Rn.150075	-	-	11
0.000872	0.00262957	8.18882	7.15541	8.19073	0.22708	0.097934	0.108313	BI274940	1376674_at	Mannosidase 2, alpha 2	Rn.41796	308757	Man2a2	1
0.000895	0.00266779	11.6395	12.7303	12.8214	0.183848	0.047356	0.173925	BF420059	1372389_at	Immediate early response 2	Rn.4298	494344	Ier2	19
0.000892	0.00266779	3.69831	5.812	2.61522	0.807221	0.067521	0.188482	BE102350	1377036_at	Transcribed locus	Rn.203304	-	-	20
0.000891	0.00266779	5.7848	5.03165	5.99723	0.071916	0.134663	0.120455	AI136555	1370962_at	Castration induced prostatic apoptosis-related protein 1	Rn.127830	286894	Cipar1	14
0.0009	0.00267241	9.08223	7.91582	9.55629	0.349576	0.186138	0.052802	AI112329	1380435_at	Transcribed locus, strongly similar to NP_001026407.1 soc-2 suppressor of clear homolog [Gallus gallus]	Rn.216615	-	-	*
0.000907	0.00268292	12.1201	11.4553	12.0398	0.059828	0.118362	0.038182	M28241	1386985_at	Glutathione S-transferase mu 1	Rn.202944	24423	Gstm1	2
0.000925	0.00271544	7.43659	8.25091	7.35585	0.06774	0.045903	0.170218	NM_031130	1387571_at	Nuclear receptor subfamily 2, group F, member 1	Rn.89710	81808	Nr2f1	2
0.000923	0.00271544	8.68814	7.43356	8.77441	0.037308	0.246249	0.122583	BM384723	1385974_at	Transcribed locus	Rn.171237	-	-	18
0.000936	0.00273736	4.93559	5.94148	4.47067	0.162859	0.217681	0.136357	AA900127	1383898_at	Family with sequence similarity 3, member D	Rn.38497	289949	Fam3d	15
0.000945	0.00273853	6.85184	8.03638	8.12004	0.312645	0.015983	0.096262	AW535553	1380583_s_at	Colony stimulating factor 1 (macrophage)	Rn.83632	78965	Csf1	2
0.000947	0.00273853	8.53707	8.92234	9.2979	0.037947	0.085973	0.097952	BF416285	1376481_at	A disintegrin-like and metalloprotease (reprolysin type) with thrombospondin type 1 motif, 9	Rn.162758	312566	Adamts9	4
0.000941	0.00273853	8.02547	8.81325	8.97454	0.140453	0.101626	0.099202	AB066224	1368391_at	Solute carrier family 7 (cationic amino acid transporter, y+ system), member 1	Rn.9439	25648	Slc7a1	12
0.000975	0.00280902	8.46119	9.48496	8.57613	0.141717	0.051535	0.171767	AW434402	1389793_at	Transcribed locus	Rn.157870	-	-	16
0.000993	0.00282932	7.85962	9.85913	8.9896	0.451732	0.125516	0.074066	NM_030834	1368965_at	Solute carrier family 16, member 3 (monocarboxylic acid transporter 4)	Rn.10826	80878	Slc16a3	10
0.000991	0.00282932	8.91393	9.17397	10.4236	0.274735	0.132939	0.177273	BG375198	1383322_at	RAS-like family 11 member B	Rn.36357	305302	Rasl11b	14
0.000989	0.00282932	8.16681	7.20339	7.07034	0.115199	0.114886	0.149583	BE120389	1378324_at	Tetratricopeptide repeat domain 30B	Rn.87109	499814	Ttc30b	3
0.001	0.00283883	7.9148	8.62004	8.19484	0.044053	0.112882	0.048477	BM390182	1373173_at	Transcribed locus	Rn.140662	-	-	12
0.001013	0.00285482	7.08986	7.51479	8.25826	0.137097	0.0157	0.188198	AW920524	1373831_at	Hypothetical protein LOC619574	Rn.162222	619574	LOC619574	10
0.00101	0.00285482	9.61173	6.52501	8.20667	0.031173	0.10853	0.537534	AI555608	1379126_at	Transcribed locus, strongly similar to NP_001020144.1 hypothetical protein LOC293823 [Rattus norvegicus]	Rn.146145	-	-	1
0.001033	0.00290063	9.18518	4.03805	8.84276	0.277054	0.896432	0.545533	X00469	1370269_at	Cytochrome P450, family 1, subfamily a, polypeptide 1	Rn.10352	24296	Cyp1a1	8
0.001038	0.00290415	9.24764	8.02518	9.07642	0.127624	0.205564	0.09592	BF416970	1381039_at	Dynein, axonemal, heavy chain 1	Rn.136817	171339	Dnah1	16
0.001048	0.00292158	6.26875	7.1304	7.6572	0.123237	0.20362	0.107636	BF282304	1376098_a_at	Transcribed locus	Rn.2799	-	-	14
0.001054	0.00292349	2.8608	10.0325	4.19787	0.012881	0.480503	1.31876	NM_017028	1369202_at	myxovirus (influenza virus) resistance 2	-	286918	-	-
0.00106	0.00292349	3.96157	3.48759	3.35036	0.123713	0.020388	0.066392	NM_031694	1387430_at	Heat shock factor 2	Rn.163428	64441	Hsf2	20
0.001059	0.00292349	11.6434	12.3398	12.3358	0.105508	0.06691	0.096189	BF285187	1389355_at	Immediate early response 5	Rn.8590	498256	Ier5	13
0.001076	0.00294173	7.19927	10.7836	7.96849	0.220956	0.087126	0.671303	BG378620	1370176_at	Trafficking protein, kinesin binding 2	Rn.26957	171086	Trak2	9
0.001078	0.00294173	8.31952	7.5192	8.24347	0.084828	0.113211	0.103253	NM_031775	1368305_at	Caspase 6	Rn.88160	83584	Casp6	2
0.001076	0.00294173	6.75728	7.43436	7.46733	0.071241	0.058415	0.115903	AI179878	1382794_at	ESTs	-	-	-	-
0.001099	0.00298851	8.11568	4.19262	7.89412	0.610418	0.577996	0.402264	AY082609	1370583_s_at	ATP-binding cassette, sub-family B (MDR/TAP), member 1B	Rn.144554	24646	Abcb1b	4
0.001111	0.00301058	10.4426	10.9736	11.7077	0.100095	0.064203	0.208984	AI031032	1373035_at	ESTs	-	-	-	-
0.001116	0.00301359	6.15449	6.18865	5.42059	0.017335	0.057995	0.153146	BG670800	1374071_at	Family with sequence similarity 118, member A	Rn.36745	300120	Fam118a	7
0.001123	0.00302196	2.80008	3.6263	2.83898	0.091548	0.154583	0.051799	BE117343	1396209_at	Mitochondrial carrier triple repeat 1-like	Rn.217078	679135	Mcart1l	X
0.001144	0.00306259	8.1328	8.47568	10.2481	0.151568	0.302224	0.277651	NM_030845	1387316_at	Chemokine (C-X-C motif) ligand 1 (melanoma growth stimulating activity, alpha)	Rn.10907	81503	Cxcl1	14
0.001146	0.00306259	3.58616	3.79576	5.22381	0.175032	0.180782	0.252192	BF400832	1375388_at	Transcribed locus	Rn.207831	-	-	3
0.001163	0.00309734	8.16719	8.10046	7.53503	0.028868	0.092293	0.090348	BI291651	1374823_at	Ariadne ubiquitin-conjugating enzyme E2 binding protein homolog 1 (Drosophila)	Rn.29865	300756	Arih1	8
0.00118	0.0031	8.90015	9.90967	10.2678	0.158772	0.121448	0.189602	AI235210	1393559_at	Transcribed locus	Rn.205013	-	-	15
0.001176	0.0031	5.46635	6.39616	6.51956	0.20221	0.066103	0.12802	BG380975	1381552_at	Transcribed locus	Rn.206153	-	-	3
0.001174	0.0031	7.0117	4.72989	8.59148	0.2976	0.369989	0.623214	AI179321	1373340_at	Dual specificity phosphatase 9	Rn.100548	293847	Dusp9	X
0.001179	0.0031	11.3147	11.5734	12.0378	0.073754	0.07932	0.095526	NM_053523	1367741_at	Homocysteine-inducible, endoplasmic reticulum stress-inducible, ubiquitin-like domain member 1	Rn.4028	85430	Herpud1	19
0.001193	0.00312356	9.03705	9.75631	9.15223	0.146109	0.061838	0.081305	BI281946	1379295_at	Guanine nucleotide binding protein (G protein), gamma transducing activity polypeptide 2	Rn.37315	690825	Gngt2	10
0.00121	0.00315741	3.42396	4.95507	3.20879	0.151968	0.350458	0.013781	AA996432	1380119_at	Transcribed locus	Rn.151748	-	-	20
0.001245	0.003224	2.83715	7.48844	3.61381	0.140503	0.28345	0.893491	AI555307	1395301_x_at	Transcribed locus	Rn.199489	-	-	12
0.001248	0.003224	2.43774	2.47624	3.77948	0.140394	0.068842	0.266404	NM_021689	1369587_at	Epiregulin	Rn.42897	59325	Ereg	14
0.001243	0.003224	8.63903	8.59181	7.68903	0.084253	0.123733	0.151625	AI599072	1378801_at	Transcribed locus	Rn.168370	-	-	17
0.001273	0.00327766	8.84367	8.25015	8.5754	0.076379	0.037375	0.087477	AI232643	1389622_at	Solute carrier family 25, member 13 (citrin)	Rn.14686	362322	Slc25a13	4
0.001293	0.00331813	2.77249	2.27803	2.17422	0.113049	0.071073	0.040969	BF408129	1374094_at	Transcribed locus	Rn.144097	-	-	15
0.00135	0.00340097	6.48309	7.85358	7.50999	0.250418	0.060473	0.177801	AI044125	1380512_at	Dipeptidase 2	Rn.20731	291984	Dpep2	19
0.00135	0.00340097	6.32152	6.9414	7.66353	0.178761	0.113705	0.182183	U00620	1371228_at	Colony stimulating factor 2 (granulocyte-macrophage)	Rn.44285	116630	Csf2	10
0.001356	0.00340097	7.68943	7.79272	8.57013	0.253822	0.043548	0.01609	BE117672	1379164_at	Transcribed locus	Rn.207364	-	-	9
0.00134	0.00340097	10.9534	11.4175	11.5906	0.121206	0.068161	0.047256	NM_053819	1367712_at	TIMP metallopeptidase inhibitor 1	Rn.25754	116510	Timp1	X
0.001356	0.00340097	10.0854	10.7954	10.5121	0.146922	0.039674	0.068947	BF283772	1372853_at	V-rel reticuloendotheliosis viral oncogene homolog A (avian)	Rn.19480	309165	Rela	1
0.001331	0.00340097	10.2055	10.8712	9.73065	0.242099	0.046408	0.141858	AI102838	1370232_at	Isovaleryl coenzyme A dehydrogenase	Rn.147	24513	Ivd	3
0.001349	0.00340097	12.3942	12.9465	13.3497	0.155753	0.115384	0.073994	NM_022542	1369958_at	Ras homolog gene family, member B	Rn.2042	64373	Rhob	6
0.001381	0.00341147	3.78739	5.83849	5.02457	0.432276	0.083806	0.208067	NM_012884	1387424_at	Contactin 2 (axonal)	Rn.89910	25356	Cntn2	13
0.001391	0.00341147	2.81987	5.31354	3.2532	0.138704	0.186102	0.467205	AI101945	1394160_at	Transmembrane protein 2	Rn.107821	309400	Tmem2	1
0.001388	0.00341147	5.73208	6.58578	7.55898	0.229432	0.176736	0.24152	BI296057	1377761_at	Glutamine-fructose-6-phosphate transaminase 2	Rn.16089	360518	Gfpt2	10
0.001374	0.00341147	7.14103	6.77792	8.37891	0.414302	0.092056	0.125954	AI575458	1383083_at	Btg3 associated nuclear protein	Rn.55281	292064	Banp	19
0.001379	0.00341147	4.7947	3.56565	5.93007	0.481825	0.044811	0.323135	M25143	1370377_at	cytochrome P450, family 2, subfamily d, polypeptide 1 /// cytochrome P450, family 2, subfamily d, polypeptide 5	-	-	-	-
0.001389	0.00341147	10.4527	10.2518	9.83773	0.123272	0.016336	0.078812	BF391522	1376440_at	Ring finger protein 139	Rn.209127	315000	Rnf139	7
0.001366	0.00341147	8.78637	7.06286	7.95455	0.286315	0.202582	0.141945	BG669126	1383135_at	Transcribed locus	Rn.203281	-	-	17
0.001399	0.00342027	5.42073	4.71263	4.7415	0.082215	0.097681	0.089945	AI059580	1385787_at	Ring finger protein 141	Rn.127990	308900	rnf141	1
0.001443	0.00348388	4.56409	3.18581	8.43718	1.45667	0.180848	0.295824	NM_022936	1369663_at	Epoxide hydrolase 2, cytoplasmic	Rn.54495	65030	Ephx2	15
0.001436	0.00348388	4.41981	7.2431	4.77509	0.473759	0.297171	0.394806	AI237410	1398576_at	Transcribed locus	Rn.17544	-	-	2
0.00144	0.00348388	7.09506	7.11624	6.39285	0.11957	0.066565	0.120926	AI175507	1373909_at	Transcribed locus	Rn.3984	-	-	5
0.001442	0.00348388	9.07835	9.91029	9.23847	0.22359	0.039567	0.049725	NM_053850	1368164_at	Biliverdin reductase A	Rn.9865	116599	Blvra	3
0.00146	0.00351397	6.53399	6.21939	7.4812	0.217086	0.094038	0.191028	BF401728	1391195_at	Transcribed locus, strongly similar to NP_082466.2 Luc7 homolog (S. cerevisiae)-like isoform 2 [Mus musculus]	Rn.210064	-	-	10
0.001484	0.00356068	6.95899	8.65329	9.9151	0.321744	0.333994	0.376181	BM383531	1388271_at	Metallothionein 2A	Rn.115549	689415	Mt2A	19
0.001502	0.00358169	6.85143	6.99386	5.99738	0.126776	0.021061	0.19425	BF406819	1393074_at	Similar to hypothetical protein FLJ38984	Rn.9381	313595	RGD1563072	5
0.001502	0.00358169	7.5785	6.78498	6.13387	0.238935	0.174022	0.119605	BI278833	1393952_at	Coiled-coil domain containing 68	Rn.151076	291530	Ccdc68	18
0.001538	0.00365629	11.0202	10.8218	11.6314	0.037159	0.085849	0.144304	NM_053936	1370048_at	Lysophosphatidic acid receptor 1	Rn.11200	116744	Lpar1	5
0.001545	0.00365762	3.3561	5.2789	3.67994	0.01592	0.294682	0.274096	BI296352	1380651_at	Ring finger protein (C3H2C3 type) 6	Rn.53030	304271	Rnf6	12
0.001548	0.00365762	8.49578	7.58895	8.0171	0.137522	0.044497	0.133084	BI278603	1399122_at	Transcribed locus	Rn.8410	-	-	2
0.001578	0.00371717	8.67331	9.42938	8.57984	0.105611	0.109032	0.132086	BG380279	1375672_at	Transcribed locus	Rn.106882	-	-	10
0.001595	0.00374583	9.65121	10.2652	10.3673	0.036868	0.045011	0.133459	AI407755	1377696_at	Mesoderm development candidate 1	Rn.162446	308795	Mesdc1	1
0.001613	0.00376096	8.52944	9.40594	10.3216	0.237785	0.193293	0.224766	AI144754	1381533_at	Rho family GTPase 1	Rn.198250	362993	Rnd1	7
0.001616	0.00376096	10.0234	9.17999	9.88285	0.135489	0.074324	0.13032	AI234287	1375983_at	MAM domain containing 2	Rn.23790	309410	Mamdc2	1
0.001609	0.00376096	8.97801	9.93506	9.18204	0.191287	0.038026	0.138822	AI011757	1373523_at	Fc fragment of IgG, low affinity IIIa, receptor	Rn.23977	304966	Fcgr3a	13
0.001621	0.0037613	9.52155	7.93251	9.28059	0.158097	0.074279	0.310201	BE109709	1390185_at	Decapping enzyme, scavenger	Rn.162991	266605	Dcps	8
0.00163	0.0037709	5.44403	8.62685	3.88106	1.3351	0.067392	0.279498	BE102350	1390562_s_at	Transcribed locus	Rn.203304	-	-	20
0.001658	0.00381291	7.9031	8.01718	8.50579	0.110611	0.051607	0.08474	BE112983	1375574_at	Golgi associated, gamma adaptin ear containing, ARF binding protein 3	Rn.198912	360658	Gga3	10
0.001654	0.00381291	11.1013	9.98353	11.5246	0.057283	0.316506	0.06097	BM387083	1382868_at	Sema domain, transmembrane domain (TM), and cytoplasmic domain, (semaphorin) 6A	Rn.203621	361324	Sema6a	18
0.001664	0.00381539	8.30639	8.47696	7.70979	0.216838	0.045533	0.036463	BI291880	1391530_a_at	3-oxoacyl-ACP synthase, mitochondrial	Rn.24121	289934	Oxsm	15
0.001711	0.00390663	6.64842	8.05785	5.56109	0.695237	0.11444	0.108192	BE095854	1393250_at	Transcribed locus, moderately similar to NP_034175.2 Duffy blood group antigen [Mus musculus]	Rn.49370	-	-	13
0.001714	0.00390663	6.96338	7.19818	7.58825	0.089483	0.052591	0.091049	AI177887	1376187_at	Solute carrier family 35 (UDP-glucuronic acid/UDP-N-acetylgalactosamine dual transporter), member D1	Rn.19332	298280	Slc35d1	5
0.00172	0.00390663	8.71382	8.95246	9.69621	0.070005	0.034263	0.193078	AB000280	1370440_at	Solute carrier family 15, member 4	Rn.10770	246280	Slc15a4	12
0.001729	0.00390663	8.34353	7.21627	8.48489	0.179449	0.142927	0.208552	AI555053	1378430_at	Monooxygenase, DBH-like 1	Rn.26552	294119	Moxd1	1
0.001726	0.00390663	8.48446	7.39016	7.91222	0.068134	0.043454	0.199348	BG374849	1372541_at	Transmembrane protein 138	Rn.102785	361728	Tmem138	1
0.001748	0.00393808	6.77407	7.42599	7.01596	0.130737	0.073206	0.051282	BI295116	1383104_at	Similar to RIKEN cDNA 1810020D17	Rn.145188	361606	RGD1561459	1
0.001784	0.00397436	5.74102	8.04349	5.79984	0.578106	0.090075	0.327681	BE105606	1391262_at	SUMO/sentrin specific protease 5	Rn.3336	303874	Senp5	11
0.001781	0.00397436	3.23686	4.20472	5.022	0.32049	0.220482	0.133739	AA964541	1393728_at	Transcribed locus	Rn.11836	-	-	14
0.001798	0.00397436	3.7122	4.50258	5.11936	0.260919	0.153987	0.124972	BF391203	1385986_at	Transcribed locus	Rn.209840	-	-	19
0.001777	0.00397436	9.6324	8.95325	9.8816	0.134202	0.09288	0.147139	BI279587	1388921_at	Transcribed locus	Rn.24778	-	-	7
0.0018	0.00397436	9.92049	10.339	9.16632	0.031854	0.049237	0.240515	BI279680	1373368_at	Procollagen C-endopeptidase enhancer 2	Rn.216411	684050	PCOLCE2	8
0.001786	0.00397436	7.3844	7.10509	6.31587	0.075036	0.191325	0.093849	AW919178	1395734_at	Palmdelphin	Rn.24602	310811	Palmd	2
0.001796	0.00397436	10.6191	9.00916	11.5196	0.41242	0.407102	0.165669	AI233855	1384664_at	Surfactant protein B	Rn.1952	192155	Sftpb	4
0.001813	0.00399169	3.97868	3.72686	4.56879	0.090078	0.105972	0.129548	BF408949	1395931_at	Transcribed locus	Rn.154125	-	-	14
0.001828	0.00400198	3.46455	5.68238	3.46414	0.547478	0.18267	0.297993	NM_021585	1368610_at	Mast cell antigen 32	Rn.40569	59105	Mca32	10
0.001825	0.00400198	8.97916	9.35347	9.58518	0.046242	0.05493	0.098119	AI599284	1373209_at	Similar to hypothetical protein MGC30618	Rn.16374	289315	RGD1305572	13
0.001841	0.00401215	8.74115	9.33689	9.84112	0.044526	0.142494	0.154656	AI599365	1374610_at	Transcribed locus	Rn.19608	-	-	14
0.001843	0.00401215	8.7454	8.17039	8.13472	0.103876	0.069808	0.080551	BG664535	1392588_at	Receptor interacting protein kinase 5	Rn.32539	304791	Ripk5	13
0.001858	0.00403347	8.65001	10.0243	9.68077	0.194527	0.108965	0.20796	AI502796	1385426_at	Coiled-coil domain containing 109B	Rn.35486	295462	Ccdc109b	2
0.001872	0.00405251	5.28557	6.17862	5.95868	0.185045	0.041012	0.112242	AW434208	1383315_at	Tsukushin	Rn.8672	308843	Tsku	1
0.001884	0.00406713	5.25817	7.15218	6.38552	0.267068	0.283376	0.137878	AI709592	1394865_at	receptor (chemosensory) transporter protein 3	-	-	-	-
0.00196	0.00421944	4.09703	5.70147	7.09798	0.480113	0.204811	0.431666	AW533010	1381121_at	Transcribed locus	Rn.205712	-	-	4
0.001987	0.00426572	5.16311	2.39777	5.26747	0.632373	0.016985	0.503261	BM390256	1379896_at	Transcribed locus	Rn.177855	-	-	10
0.002005	0.00429247	6.3935	7.12706	6.31517	0.063125	0.080032	0.162258	AI639044	1376500_at	F-box only protein 23	Rn.39086	306771	Fbxo23	17
0.002052	0.00438099	10.8776	10.7581	11.9199	0.2742	0.070822	0.169358	AI012869	1388985_at	ESTs	-	-	-	-
0.002069	0.00440515	7.9563	7.10737	7.8225	0.094615	0.172812	0.025798	BE106849	1381352_at	WD repeat domain 38	Rn.198114	366035	Wdr38	3
0.002083	0.00442281	9.55893	9.59023	10.1464	0.102759	0.050573	0.104367	BE107056	1370899_at	Splicing factor proline/glutamine rich (polypyrimidine tract binding protein associated)	Rn.54645	252855	Sfpq	5
0.002111	0.00447001	5.58895	5.90656	4.18974	0.148243	0.160293	0.334434	BE097945	1380822_at	Transcribed locus	Rn.170646	-	-	2
0.002152	0.00454441	7.14917	6.9882	6.3679	0.085778	0.141392	0.070791	AA963158	1393571_at	SRY (sex determining region Y)-box 4	Rn.163667	364712	Sox4	17
0.002177	0.00458472	10.1709	9.21138	10.2921	0.218249	0.174431	0.090504	BI286340	1374699_at	Transcribed locus	Rn.177251	-	-	6
0.002193	0.00460589	9.63099	10.2716	9.74952	0.141837	0.050035	0.084965	BM385109	1370906_at	Branched chain keto acid dehydrogenase E1, beta polypeptide	Rn.15623	29711	Bckdhb	8
0.002209	0.00462696	12.7335	13.4276	12.8431	0.115833	0.042672	0.123935	BI279526	1370383_s_at	RT1 class II, locus Db1	Rn.33311	294270	RT1-Db1	20
0.002221	0.00463956	4.54	5.82234	5.3859	0.278083	0.087372	0.139986	NM_017034	1369862_at	Pim-1 oncogene	Rn.34888	24649	Pim1	20
0.002233	0.00463961	12.8023	12.4208	12.1377	0.091707	0.101541	0.054845	AA956294	1383137_at	SRY (sex determining region Y)-box 4	-	-	-	-
0.002231	0.00463961	11.2415	10.6159	10.7762	0.112449	0.010205	0.09891	AW523626	1383403_at	ESTs	-	-	-	-
0.002249	0.00465	7.56627	8.21422	9.5769	0.193204	0.116745	0.378543	AI599423	1388792_at	Growth arrest and DNA-damage-inducible, gamma	Rn.16950	291005	Gadd45g	17
0.00225	0.00465	10.6216	10.745	11.2121	0.092913	0.078079	0.078502	AI412159	1371350_at	Methionine adenosyltransferase II, alpha	Rn.41420	171347	Mat2a	4
0.002305	0.00472586	5.60373	5.96069	6.67432	0.085665	0.032524	0.212326	BE113215	1374228_at	Tripartite motif-containing 47	Rn.198921	690374	Trim47	10
0.002304	0.00472586	6.30286	7.41168	7.14137	0.121011	0.075521	0.196844	BF284295	1372868_at	Torsin family 3, member A	Rn.2164	304884	Tor3a	13
0.002293	0.00472586	9.68402	9.57825	8.87918	0.129014	0.046103	0.15141	AI008160	1389551_at	Lactamase, beta 2	Rn.1263	297768	Lactb2	5
0.002328	0.00476042	7.5182	6.39873	6.68595	0.112123	0.140166	0.163337	AA801132	1378042_at	Transcribed locus	Rn.62697	-	-	2
0.002342	0.00476391	9.11278	9.42079	9.93789	0.181524	0.081731	0.076643	AI170193	1388686_at	Regulator of calcineurin 1	Rn.12942	266766	Rcan1	11
0.002342	0.00476391	6.50176	4.88478	6.76992	0.300522	0.376682	0.057553	BF419415	1378913_at	ESTs	-	-	-	-
0.002367	0.00478522	3.51104	4.4178	3.48378	0.298902	0.057914	0.055432	BI295137	1376331_at	Transcribed locus	Rn.38226	-	-	6
0.002363	0.00478522	7.93754	8.28712	8.75099	0.039467	0.07096	0.147375	BI289371	1384765_at	Rhomboid 5 homolog 2 (Drosophila)	Rn.141168	303690	Rhbdf2	10
0.002371	0.00478522	7.9214	6.75513	6.95997	0.224614	0.129026	0.135532	AW914046	1384131_at	ADP-ribosylation factor-like 6 interacting protein 2	Rn.203081	298757	Arl6ip2	6
0.00238	0.00479091	6.82885	6.14223	6.2157	0.182212	0.032788	0.065934	AW531489	1383719_at	Microtubule-associated protein 7	Rn.23807	293016	Map7	1
0.002407	0.00483271	7.10841	5.89399	7.28053	0.287799	0.129964	0.216601	AI408289	1379692_at	CD22 molecule	Rn.25921	308501	Cd22	1
0.002438	0.0048572	10.5062	10.9385	12.3206	0.392855	0.13962	0.244654	NM_013154	1368813_at	CCAAT/enhancer binding protein (C/EBP), delta	Rn.202620	25695	Cebpd	11
0.002437	0.0048572	9.58737	10.0178	10.6241	0.182126	0.131324	0.107779	NM_022602	1367725_at	Pim-3 oncogene	Rn.6343	64534	Pim3	7
0.002434	0.0048572	9.14	8.86552	7.05555	0.271588	0.20248	0.387606	AI502114	1394490_at	ATP-binding cassette, sub-family A (ABC1), member 1	Rn.148916	313210	Abca1	5
0.002453	0.00487455	10.7399	11.3664	10.967	0.0605	0.041101	0.116482	BM388911	1373204_at	Transmembrane protein 176A	Rn.17071	297077	Tmem176a	4
0.002465	0.00488587	5.76993	9.37698	8.77496	0.522273	0.354069	0.570371	BF420720	1377110_at	ADP-ribosylation factor-like 5C	Rn.23998	497990	Arl5c	10
0.002491	0.00492481	7.01142	7.16223	6.15135	0.157458	0.075618	0.193537	AW531623	1390466_at	Transcribed locus	Rn.47783	-	-	2
0.002499	0.00492805	2.75512	3.31417	5.3267	0.186567	0.196047	0.516577	BG372184	1378301_at	Transcribed locus	Rn.204582	-	-	10
0.002554	0.00502373	6.06645	6.28622	6.88764	0.03192	0.105226	0.142067	BI294137	1383519_at	Hexokinase 2	Rn.91375	25059	Hk2	4
0.002575	0.00505222	6.71592	6.58274	7.79032	0.277977	0.176768	0.111776	AI069972	1382351_at	GTP binding protein (gene overexpressed in skeletal muscle)	Rn.40436	297902	Gem	5
0.00259	0.00506881	9.38638	9.01095	8.59872	0.078304	0.087495	0.124259	BI296812	1379318_at	Similar to RIKEN cDNA 2610019F03	Rn.11716	498662	LOC498662	16
0.002621	0.00510565	3.91257	5.14866	5.28635	0.407091	0.08589	0.035038	AA956791	1379565_at	CAMP responsive element binding protein 3-like 2	Rn.23031	362339	Creb3l2	4
0.002622	0.00510565	9.66877	9.25673	9.08327	0.087365	0.09413	0.04493	AI009785	1373835_at	F-box protein 8	Rn.91689	306436	Fbxo8	16
0.002668	0.00518221	11.227	11.9211	11.3454	0.092762	0.120604	0.07887	BG373817	1370204_at	FGF receptor activating protein 1	Rn.94200	116675	Frag1	1
0.002675	0.00518281	9.19449	9.01083	8.58267	0.134825	0.050577	0.076253	AA955489	1382051_at	HscB iron-sulfur cluster co-chaperone homolog (E. coli)	Rn.65800	360826	Hscb	12
0.002695	0.00520192	7.42202	8.52749	9.38062	0.116458	0.257438	0.297771	NM_053727	1368488_at	Nuclear factor, interleukin 3 regulated	Rn.54147	114519	Nfil3	17
0.0027	0.00520192	9.67105	9.73269	10.4023	0.046977	0.058896	0.161025	AI179422	1371537_at	UDP-Gal:betaGlcNAc beta 1,4-galactosyltransferase, polypeptide 5	Rn.107246	362275	B4galt5	3
0.002705	0.00520192	5.04303	4.58713	4.3969	0.110347	0.087176	0.066344	AI501459	1382846_at	Transcribed locus	Rn.132779	-	-	18
0.002731	0.00523892	8.69695	8.87402	9.29923	0.16146	0.051021	0.038385	AA851296	1389200_at	Bystin-like	Rn.185236	359727	Bysl	9
0.002765	0.00527647	7.19564	7.45549	8.38785	0.173771	0.118406	0.206163	AI599362	1375041_at	Similar to F-box only protein 27	Rn.105566	499114	RGD1563982	1
0.002771	0.00527647	6.588	7.18134	8.06313	0.100197	0.155159	0.259617	AI044316	1390364_at	Transcribed locus	Rn.166042	-	-	11
0.00277	0.00527647	5.72751	3.64511	4.77698	0.179952	0.215706	0.354009	BF393439	1373798_at	Similar to CG5435-PA	Rn.62955	362020	RGD1309139	2
0.002805	0.00532457	8.83625	9.18354	8.11434	0.168474	0.118497	0.175012	AI171772	1375911_at	Hypothetical protein LK44	Rn.11612	362219	RGD735140	3
0.00281	0.00532457	7.95858	8.41683	8.70141	0.08956	0.110608	0.086049	BM389898	1372354_at	Dual specificity phosphatase 16	Rn.6369	297682	Dusp16	4
0.002828	0.00534561	10.6559	11.2604	10.3989	0.120908	0.058676	0.16724	AF029241	1388164_at	RT1 class Ib, locus Aw2	Rn.196348	24737	RT1-Aw2	20
0.002843	0.00534788	10.1682	10.7254	10.8362	0.089536	0.104697	0.07831	BM388946	1374204_at	WD repeat and SOCS box-containing 1	Rn.18535	303336	Wsb1	10
0.002841	0.00534788	3.80246	4.34924	4.4993	0.160053	0.020813	0.094796	NM_032063	1368938_at	Delta-like 1 (Drosophila)	Rn.10628	84010	Dll1	1
0.002861	0.00536871	7.5956	7.84031	6.20423	0.075172	0.159057	0.352243	AI178446	1373736_at	Transcribed locus	Rn.13717	-	-	18
0.002898	0.005425	10.4587	11.0547	10.072	0.092848	0.066726	0.201157	AA817785	1383488_at	similar to Forkhead box protein F1 (Forkhead-related protein FKHL5) (Forkhead-related transcription factor 1) (FREAC-1) (Hepatocyte nuclear factor 3 forkhead homolog 8) (HFH-8)	-	-	-	-
0.002909	0.00543247	14.4188	13.2776	14.2179	0.077463	0.206744	0.15361	D28875	1367562_at	Secreted protein, acidic, cysteine-rich (osteonectin)	Rn.98989	24791	Sparc	10
0.002922	0.00544358	6.49171	6.26337	7.20011	0.081607	0.160789	0.135241	AI113011	1373525_at	Transcribed locus	Rn.22096	-	-	1
0.002929	0.00544358	9.08759	7.52646	7.93682	0.32306	0.068106	0.230287	BG378435	1383666_at	Torsin family 2, member A	Rn.13187	362112	Tor2a	3
0.002941	0.00545281	7.68783	8.3701	8.01782	0.167603	0.062222	0.050004	AI102576	1373091_at	Pleiomorphic adenoma gene-like 2	Rn.107493	296281	Plagl2	3
0.00296	0.00547494	7.53322	6.80498	6.95975	0.051272	0.07454	0.133318	BI282819	1383542_at	Transcribed locus	Rn.32156	-	-	3
0.00297	0.00548036	6.69566	8.10163	8.24228	0.238679	0.149424	0.26621	AA957292	1372385_at	Transcribed locus	Rn.95135	-	-	1
0.003017	0.00554805	7.38131	6.76106	6.80811	0.119764	0.042203	0.10478	BG377996	1385014_at	Nudix (nucleoside diphosphate linked moiety X)-type motif 11	Rn.153531	680248	Nudt11	X
0.003021	0.00554805	9.71024	8.25334	9.79024	0.383332	0.095683	0.253621	AW921300	1382763_at	Hypothetical protein LOC691921	Rn.81780	691921	LOC691921	7
0.00303	0.00555142	7.98871	11.6344	6.30446	1.69565	0.226394	0.126938	AI029637	1392954_at	CDNA, clone: bA2, differentially expressed in pylorus, strain: BUF/Nac	Rn.203219	-	-	20
0.003042	0.00556026	3.94159	6.15648	4.99039	0.309327	0.143376	0.387006	AA943546	1381245_at	Transcribed locus	Rn.7590	-	-	11
0.00306	0.00558	9.78806	9.72056	9.11131	0.006149	0.151633	0.061295	AI176360	1376924_a_at	Palmdelphin	Rn.24602	310811	Palmd	2
0.003116	0.0056555	8.34508	8.61868	9.57304	0.191708	0.174909	0.172319	BI294478	1392529_at	Sprouty homolog 4 (Drosophila)	Rn.146922	291610	Spry4	18
0.003109	0.0056555	12.268	12.5569	12.9833	0.175045	0.070257	0.057265	AI111775	1377992_at	Transcribed locus	Rn.204418	-	-	8
0.003141	0.00568756	5.39157	6.21517	6.48312	0.266828	0.129627	0.054957	NM_031059	1368302_at	Msh homeobox 1	Rn.18117	81710	Msx1	14
0.003149	0.00568875	2.75553	4.26002	7.343	0.214262	0.36318	0.927672	NM_012589	1369191_at	Interleukin 6	Rn.9873	24498	Il6	4
0.003163	0.00570076	7.65474	8.16356	8.56085	0.22442	0.091049	0.054743	AA859277	1383577_at	Transcribed locus	Rn.95109	-	-	11
0.003225	0.00579901	8.40661	10.1275	9.87901	0.141568	0.159512	0.335815	NM_133416	1368482_at	B-cell leukemia/lymphoma 2 related protein A1d	Rn.19770	170929	Bcl2a1d	8
0.003243	0.00581788	12.5597	12.8686	13.2022	0.127528	0.084519	0.058584	BM385790	1376569_at	Kruppel-like factor 2 (lung)	Rn.92653	306330	Klf2	16
0.003283	0.00584902	5.21062	9.20232	4.17266	1.29738	0.64102	0.446237	AI408767	1379357_at	ESTs, Weakly similar to POL1_HUMAN RETROVIRUS-RELATED POL POLYPROTEIN (H.sapiens)	-	-	-	-
0.003283	0.00584902	8.13377	9.5963	9.02452	0.222454	0.141419	0.227209	AI176265	1378032_at	Transcribed locus	Rn.167252	-	-	11
0.003274	0.00584902	9.83777	9.01211	9.57337	0.107578	0.099739	0.133242	BF419646	1376755_at	Retinoic acid receptor, beta	Rn.220045	24706	Rarb	15
0.003312	0.00588716	6.8261	7.24458	5.92317	0.08138	0.113224	0.281213	AI176472	1378517_at	Transcribed locus	Rn.6313	-	-	1
0.003347	0.0059222	3.02926	2.86059	4.1837	0.141334	0.090064	0.29715	BM388283	1390222_at	Similar to RIKEN cDNA 2310079F23	Rn.33422	305443	RGD1308380	14
0.003346	0.0059222	11.8524	12.6457	12.3248	0.054378	0.054904	0.154926	NM_053713	1387260_at	Kruppel-like factor 4 (gut)	Rn.7719	114505	Klf4	5
0.003358	0.00592813	9.88402	10.1686	10.66	0.137298	0.048583	0.131073	AB000489	1370314_at	Solute carrier family 20 (phosphate transporter), member 1	Rn.162702	81826	Slc20a1	3
0.003374	0.00594284	8.87016	8.74379	7.84459	0.182309	0.048526	0.207299	BI301125	1385158_at	Chromatin modifying protein 1B	Rn.39132	689364	Chmp1b	18
0.003427	0.00598181	8.07405	8.87591	9.40053	0.199713	0.179731	0.167661	NM_024356	1387221_at	GTP cyclohydrolase 1	Rn.28195	29244	Gch1	15
0.003427	0.00598181	7.06134	7.75629	7.48474	0.132469	0.101794	0.054147	BE117266	1394705_at	Transcribed locus	Rn.69463	-	-	12
0.003422	0.00598181	9.21444	8.95732	8.06034	0.273217	0.151909	0.106093	M62891	1370499_at	Killer cell lectin-like receptor subfamily B member 1B	Rn.101826	25192	Klrb1b	4
0.003411	0.00598181	9.54298	7.33324	9.40266	0.578552	0.181316	0.327463	AA997590	1385248_a_at	Osteoglycin	Rn.103114	291015	Ogn	17
0.003437	0.00598579	7.46191	7.55583	8.34248	0.245965	0.043807	0.120716	AI599225	1371995_at	Kelch-like 21 (Drosophila)	Rn.87563	313743	Klhl21	5
0.003451	0.00599669	6.44362	7.7186	6.93701	0.256467	0.101794	0.186535	AI548204	1396065_at	Transcribed locus	Rn.205968	-	-	15
0.003464	0.00600582	6.30694	7.59144	7.67069	0.150917	0.130014	0.272315	BF552244	1396101_at	Stanniocalcin 1	Rn.10647	81801	Stc1	15
0.003522	0.00606911	8.58023	10.0881	10.8968	0.249815	0.30524	0.353324	AI411774	1398482_at	B-cell CLL/lymphoma 3	Rn.198135	680611	Bcl3	1
0.003522	0.00606911	6.79838	6.82202	7.84551	0.084422	0.045097	0.259652	BG372551	1390701_at	Transcribed locus	Rn.15581	-	-	12
0.003524	0.00606911	4.54615	3.84512	3.60181	0.196314	0.040997	0.147883	BF404542	1396979_at	Similar to RIKEN cDNA 4930555I21	Rn.211002	500566	MGC114440	5
0.003534	0.00607284	4.0875	3.50023	3.44152	0.142458	0.068109	0.087692	BI282175	1380024_at	Transcribed locus	Rn.177202	-	-	10
0.00358	0.00612986	6.3323	8.08568	7.31255	0.428192	0.109468	0.196453	BE115481	1379674_at	Core-binding factor, runt domain, alpha subunit 2, translocated to, 3 (human)	Rn.128745	361431	Cbfa2t3	19
0.003583	0.00612986	4.24731	3.64351	3.50989	0.146067	0.094831	0.088248	AI410679	1376789_at	Transcribed locus	Rn.198082	-	-	19
0.003714	0.00632067	2.14722	7.59556	5.61431	0.096834	0.199432	1.16372	NM_012536	1369951_at	Chymotrypsinogen B1	Rn.105845	24291	Ctrb1	19
0.003711	0.00632067	8.76205	8.73771	8.1701	0.184248	0.076194	0.021788	AW142481	1386577_at	Kelch-like 23 (Drosophila)	Rn.125724	311114	Klhl23	3
0.003719	0.00632067	5.44128	4.21086	4.24812	0.357329	0.114681	0.103147	BE106199	1379397_at	RAR-related orphan receptor alpha	Rn.43530	300807	Rora	8
0.003742	0.00634584	4.85449	5.58529	4.75209	0.168312	0.044453	0.166671	BF396135	1396521_at	StAR-related lipid transfer (START) domain containing 4	Rn.163775	291699	Stard4	18
0.00377	0.00634962	7.69016	7.55848	7.07448	0.064416	0.063766	0.12282	NM_031058	1368002_at	MutS homolog 2 (E. coli)	Rn.3174	81709	Msh2	6
0.003767	0.00634962	7.81386	7.12515	7.61039	0.18616	0.034381	0.079554	NM_031329	1398281_at	Occludin	Rn.31429	83497	Ocln	2
0.003777	0.00634962	8.16256	7.77533	8.75384	0.167219	0.032513	0.195409	AI013005	1373569_at	Transcribed locus	Rn.165774	-	-	14
0.003761	0.00634962	5.15751	5.96831	5.96652	0.252036	0.075854	0.041732	AI112040	1384389_at	Transcribed locus	Rn.26706	-	-	3
0.003791	0.00635936	5.52237	5.69773	6.35574	0.189345	0.049088	0.136911	BF388662	1391260_at	Transcribed locus	Rn.12803	-	-	7
0.003814	0.00638413	7.28953	7.00117	6.26374	0.104858	0.133387	0.180669	AI179925	1392663_at	Similar to hypothetical protein FLJ13188	Rn.24232	308004	RGD1305500	1
0.003828	0.00639375	6.62307	6.48294	6.01278	0.046132	0.054092	0.129159	BI286125	1383471_at	Solute carrier family 46, member 3	Rn.16498	288454	Slc46a3	12
0.003839	0.00639833	8.36601	8.57625	9.01088	0.039507	0.048829	0.135217	AI230318	1374484_at	Transcribed locus, strongly similar to NP_001013887.1 transmembrane protein 39a [Rattus norvegicus]	Rn.164890	-	-	11
0.003857	0.00641454	8.36312	9.15371	9.12095	0.096145	0.11966	0.131507	AI012419	1373513_at	Transcribed locus	Rn.163737	-	-	15
0.003896	0.00646552	8.82937	8.8688	9.5077	0.155833	0.067857	0.11709	BG378195	1377812_a_at	Transmembrane protein 24	Rn.57410	300666	Tmem24	8
0.003917	0.00647596	8.88734	10.5686	9.81586	0.232302	0.266797	0.191424	AA944180	1373823_at	CDC28 protein kinase regulatory subunit 2	Rn.6116	498709	Cks2	17
0.003919	0.00647596	7.75849	6.54326	8.96052	0.684448	0.270917	0.131691	BG672437	1369628_at	CDNA clone IMAGE:7321089	Rn.119131	-	-	1
0.003936	0.00649021	11.1501	11.0488	7.63383	0.286135	0.230021	0.868588	AI103530	1382431_at	Transcribed locus, strongly similar to NP_038482.3 ATP-binding cassette 1, sub-family A, member 1 [Mus musculus]	Rn.3724	-	-	5
0.003956	0.00650934	5.40479	5.1956	4.42873	0.205383	0.124484	0.132661	AW534519	1380981_at	Stonin 2	Rn.199702	314349	Ston2	6
0.004001	0.00652795	3.28281	7.83469	3.28257	0.975257	0.106247	0.994999	AI411359	1376011_at	Transcribed locus	Rn.38649	-	-	11
0.003993	0.00652795	8.81896	9.14346	8.17892	0.255595	0.019448	0.143329	BF522792	1397838_at	Transcribed locus, strongly similar to XP_001061968.1 PREDICTED: hypothetical protein [Rattus norvegicus]	Rn.205461	-	-	4
0.003985	0.00652795	4.45569	5.23335	4.25454	0.052963	0.178233	0.159627	BI277442	1396300_at	Arylformamidase	Rn.216742	688283	Afmid	10
0.003981	0.00652795	3.81312	3.10128	3.1733	0.229522	0.016606	0.039141	AA956543	1377732_at	BTB (POZ) domain containing 16	Rn.137100	361658	Btbd16	1
0.004023	0.00653632	7.48417	7.62284	8.07693	0.101554	0.05661	0.106741	AI549246	1385652_at	Transcribed locus	Rn.126188	-	-	7
0.004019	0.00653632	10.1491	10.9381	10.2398	0.063579	0.191327	0.023633	AI179646	1388538_at	Ring-box 1	Rn.8068	300084	Rbx1	7
0.004083	0.00660611	9.02672	11.8049	10.3186	0.441729	0.512953	0.136375	BF415134	1393978_at	Stefin A2-like 3	Rn.140652	498087	Stfa2l3	11
0.004078	0.00660611	7.49457	7.14255	8.23559	0.151656	0.147824	0.190546	BI288819	1389068_at	WD repeat domain, phosphoinositide interacting 2	Rn.163194	288498	Wipi2	12
0.004107	0.00663109	2.99177	4.86579	5.15629	0.31045	0.242975	0.385793	BE111304	1375475_at	Transcribed locus	Rn.208145	-	-	1
0.004131	0.00665598	8.71858	8.18008	8.0727	0.054789	0.122339	0.076413	BE099784	1389485_at	Mdm1 nuclear protein homolog (mouse)	Rn.162942	314859	Mdm1	7
0.004164	0.00669523	9.35017	9.99286	9.89085	0.151949	0.083896	0.060686	AI549010	1382203_at	Transcribed locus	Rn.220245	-	-	16
0.004188	0.00671988	3.53551	4.91817	5.5436	0.145585	0.328343	0.286603	NM_012954	1387530_a_at	Fos-like antigen 2	Rn.163577	25446	Fosl2	6
0.004235	0.00678125	6.39485	5.46953	6.24177	0.269429	0.028484	0.122619	AW533433	1393820_at	Transcribed locus	Rn.161766	-	-	1
0.004246	0.00678485	2.83869	3.50728	3.30103	0.100079	0.018058	0.130473	BM389467	1376279_at	Processing of precursor 1, ribonuclease P/MRP subunit (S. cerevisiae)	Rn.22746	315045	Pop1	7
0.004286	0.00679274	7.5793	9.95189	9.01774	0.272897	0.237783	0.428054	AW526982	1392280_at	Toll-like receptor 2	Rn.46387	310553	Tlr2	2
0.004265	0.00679274	5.7667	6.34734	7.23759	0.386475	0.121128	0.147186	BE099992	1375025_at	Calcium/calmodulin-dependent protein kinase kinase 2, beta	Rn.88589	83506	Camkk2	12
0.004282	0.00679274	9.88838	10.5418	10.0164	0.094731	0.032783	0.140686	BI274837	1379325_at	Makorin ring finger protein 1	Rn.101798	296988	Mkrn1	4
0.004281	0.00679274	6.8589	7.1707	6.07335	0.258425	0.062518	0.18759	BF418041	1388473_at	Transcribed locus	Rn.105661	-	-	14
0.004314	0.00682316	7.73364	8.5455	8.84107	0.247972	0.046802	0.172569	BG381046	1388589_at	DOT1-like, histone H3 methyltransferase (S. cerevisiae)	Rn.18027	362831	Dot1l	7
0.004324	0.00682505	9.9247	10.9094	10.9039	0.209666	0.067535	0.18419	BM388665	1393460_at	Leucine rich repeat containing 33	Rn.138732	303875	Lrrc33	11
0.004352	0.00685529	6.55225	2.88209	4.42216	0.160292	0.035006	0.806884	AI228756	1382098_at	Transcribed locus	Rn.163525	-	-	7
0.004457	0.00700644	7.58081	7.52446	8.4057	0.13793	0.102817	0.185377	AA998165	1394599_at	ZXD family zinc finger C	Rn.144376	362399	Zxdc	4
0.004524	0.0070215	5.73471	8.21944	7.55899	0.272528	0.305399	0.436551	BF390736	1391453_at	Epstein-Barr virus induced 3	Rn.14957	680609	Ebi3	9
0.00453	0.0070215	7.26176	9.11739	9.16644	0.404807	0.257059	0.278002	NM_023987	1370113_at	Baculoviral IAP repeat-containing 3	Rn.64578	78971	Birc3	8
0.004478	0.0070215	7.90122	9.00583	8.21428	0.182929	0.096954	0.205393	BI282068	1395014_at	Transcribed locus	Rn.173729	-	-	19
0.004503	0.0070215	9.16121	9.39731	9.75644	0.090707	0.05328	0.107451	BE109605	1398339_at	Splicing factor 1	Rn.1074	117855	Sf1	1
0.004485	0.0070215	7.14976	6.19392	6.98571	0.156066	0.112023	0.177927	AI072892	1375961_at	Transcribed locus	Rn.166553	-	-	3
0.004512	0.0070215	7.84859	8.31252	8.78241	0.14968	0.040726	0.176298	BI301147	1396263_at	Transcribed locus	Rn.134999	-	-	6
0.00453	0.0070215	4.90413	5.45079	5.89465	0.184359	0.087805	0.156284	BF414330	1377387_a_at	Transcribed locus, strongly similar to NP_079738.2 endothelin converting enzyme 2 isoform c [Mus musculus]	Rn.24479	-	-	11
0.004561	0.00705544	4.71541	3.71568	4.42757	0.078079	0.210392	0.093843	AI072624	1383820_at	Transcribed locus	Rn.198303	-	-	12
0.004583	0.00707535	7.60415	8.00342	8.27129	0.048944	0.065384	0.130047	BF545192	1383655_at	TNFAIP3 interacting protein 2	Rn.17607	305451	Tnip2	14
0.0046	0.00708748	9.10376	9.13252	9.88632	0.246614	0.021975	0.11398	BI286141	1371073_at	UDP-Gal:betaGlcNAc beta 1,4- galactosyltransferase, polypeptide 1	Rn.17157	24390	B4galt1	5
0.004632	0.00712262	8.20966	7.18645	7.70484	0.190385	0.078028	0.170458	AA851258	1371519_at	Electron-transferring-flavoprotein dehydrogenase	Rn.37277	295143	Etfdh	2
0.004653	0.00713429	10.438	11.4841	11.0287	0.10387	0.148843	0.166466	AI137406	1372729_at	Protein C receptor, endothelial	Rn.144312	362248	Procr	3
0.004658	0.00713429	9.24016	9.49408	9.91044	0.11496	0.072461	0.109949	AI013390	1367601_at	Cbp/p300-interacting transactivator, with Glu/Asp-rich carboxy-terminal domain, 2	Rn.31765	114490	Cited2	1
0.004684	0.00715996	4.78208	3.80435	4.53217	0.253361	0.153017	0.006392	NM_030852	1369320_at	Melanoma inhibitory activity	Rn.10660	81510	Mia	1
0.004748	0.0072435	7.51802	9.82184	7.43013	0.687584	0.077159	0.420048	BE102391	1390399_at	CAMP responsive element binding protein-like 2	Rn.107553	362453	Crebl2	4
0.004764	0.00725364	8.89041	7.91618	9.15429	0.367679	0.109303	0.140263	AI600057	1382037_at	Transcribed locus	Rn.167575	-	-	6
0.004897	0.00735279	6.26889	8.32298	8.31871	0.398377	0.163113	0.411586	BM390522	1392731_at	Tumor necrosis factor receptor superfamily, member 1b	Rn.83633	156767	Tnfrsf1b	5
0.004862	0.00735279	7.90782	8.68616	10.1098	0.18583	0.13772	0.479426	NM_012580	1370080_at	Heme oxygenase (decycling) 1	Rn.3160	24451	Hmox1	19
0.004906	0.00735279	8.35149	9.61627	8.85311	0.100985	0.081549	0.27245	AW435059	1378326_at	TruB pseudouridine (psi) synthase homolog 2 (E. coli)	Rn.105581	366012	Trub2	3
0.004908	0.00735279	4.90578	5.22399	5.92235	0.23378	0.02489	0.174535	AW535242	1394557_at	Transcribed locus	Rn.206836	-	-	10
0.004901	0.00735279	5.27904	5.89344	5.24194	0.104924	0.109121	0.116144	AI013238	1386208_at	Transcribed locus	Rn.135595	-	-	7
0.004921	0.00735279	3.06853	3.75498	3.11242	0.058689	0.176597	0.024894	BE101632	1380166_at	Transcribed locus	Rn.50095	-	-	4
0.004924	0.00735279	9.22218	9.81269	9.46216	0.125001	0.079597	0.067296	NM_016988	1367906_at	Acid phosphatase 2, lysosomal	Rn.9816	24162	Acp2	3
0.00489	0.00735279	7.36766	7.54475	8.10922	0.040495	0.073274	0.163379	BF401373	1374916_at	Transcribed locus	Rn.39242	-	-	20
0.004847	0.00735279	7.9031	8.05734	8.75731	0.197678	0.112578	0.116736	AI073183	1374234_at	GLI-Kruppel family member HKR3	Rn.20379	362668	Hkr3	5
0.004868	0.00735279	8.77492	6.40845	7.69292	0.702604	0.070297	0.202408	AW920026	1382546_at	Transcribed locus, strongly similar to NP_001019443.1 PHD finger protein 11 [Rattus norvegicus]	Rn.207185	-	-	15
0.004938	0.00735952	5.83552	6.83276	5.58247	0.212562	0.21583	0.184072	BM388500	1383977_a_at	ESTs, Weakly similar to Y112_HUMAN HYPOTHETICAL PROTEIN KIAA0112 (H.sapiens)	-	-	-	-
0.00496	0.00737812	9.42905	9.47737	8.76093	0.154818	0.033243	0.155312	NM_022961	1387557_s_at	Vacuolar protein sorting 33 homolog A (S. cerevisiae)	Rn.217659	65081	Vps33a	12
0.005024	0.007459	3.29448	4.78868	3.30745	0.081918	0.284776	0.292735	BF413443	1381673_at	Transcribed locus	Rn.208285	-	-	20
0.005036	0.00746252	11.267	10.495	11.0799	0.181725	0.031659	0.135561	AI407930	1372857_at	Protein kinase C and casein kinase substrate in neurons 2	Rn.17106	124461	Pacsin2	7
0.005091	0.00746871	4.31484	6.70079	7.89994	0.130358	0.112319	0.810484	BF419899	1379935_at	Chemokine (C-C motif) ligand 7	Rn.26815	287561	Ccl7	10
0.005076	0.00746871	7.25665	6.98107	7.90724	0.162756	0.058139	0.194312	BF414659	1391664_at	Phosphatidylinositol glycan anchor biosynthesis, class V	Rn.211496	366478	Pigv	5
0.005098	0.00746871	7.98897	8.34981	8.59538	0.186943	0.031982	0.025984	BG378885	1388309_at	High mobility group AT-hook 1	Rn.83614	117062	Hmga1	20
0.005095	0.00746871	8.94776	9.27055	9.65265	0.181448	0.061548	0.078243	BE098021	1390531_at	Peroxisomal proliferator-activated receptor A interacting complex 285	Rn.47450	296474	Pric285	3
0.005092	0.00746871	9.46481	8.84336	8.82821	0.090334	0.03366	0.144997	BG379401	1381065_at	Hypothetical protein LOC499120	Rn.55566	499120	LOC499120	1
0.005069	0.00746871	8.13023	6.75174	7.72938	0.354257	0.182689	0.119275	BI296089	1377145_at	Similar to very large G-protein coupled receptor 1	Rn.16647	294614	RGD1562101	2
0.005125	0.00747999	4.63121	3.5496	3.39034	0.389755	0.071001	0.100569	BM387062	1380563_at	Sarcospan	Rn.22364	500364	Sspn	4
0.005121	0.00747999	5.61985	4.00302	4.38547	0.398074	0.230615	0.106941	BF563247	1383797_a_at	Torsin family 2, member A	Rn.13187	362112	Tor2a	3
0.005161	0.00748056	7.02948	7.92724	6.78468	0.230502	0.034684	0.242896	BF419886	1377899_at	Similar to RIKEN cDNA 2810025M15	Rn.198952	289138	RGD1304982	13
0.005141	0.00748056	6.96408	7.3971	6.10874	0.369993	0.166104	0.089962	NM_019343	1368373_at	Regulator of G-protein signaling 7	Rn.204219	54296	Rgs7	13
0.005164	0.00748056	8.65357	7.73305	7.62879	0.263258	0.029282	0.167788	U90829	1387055_at	NEDD8 activating enzyme E1 subunit 1	Rn.4279	84019	Nae1	19
0.005148	0.00748056	6.35517	4.7297	5.25419	0.385965	0.123892	0.224867	NM_012558	1368077_at	Fructose-1,6- biphosphatase 1	Rn.33703	24362	Fbp1	17
0.005188	0.00749888	8.72852	9.69223	9.44474	0.107019	0.070884	0.200125	BM384466	1382311_at	TRAF-interacting protein with forkhead-associated domain	Rn.136924	310877	Tifa	2
0.005196	0.00749888	3.76722	2.89585	2.91428	0.310878	0.003685	0.035875	BF287593	1382083_at	Coagulation factor C homolog, cochlin (Limulus polyphemus)	Rn.8204	362735	Coch	6
0.005279	0.00758065	7.14284	8.36825	8.91877	0.348654	0.167543	0.284407	BM386683	1377404_at	Stanniocalcin 1	Rn.10647	81801	Stc1	15
0.005282	0.00758065	8.25115	7.80165	7.00107	0.171732	0.064103	0.262737	AI547611	1374574_at	Similar to hypothetical protein MGC38960	Rn.23973	300836	RGD1310552	8
0.005272	0.00758065	8.45134	7.20173	7.82915	0.179037	0.163633	0.200345	AI169634	1369705_at	Transcribed locus	Rn.29941	-	-	8
0.005304	0.00758413	3.9854	9.51806	8.93896	0.34936	0.676379	1.16172	U22520	1387969_at	Chemokine (C-X-C motif) ligand 10	Rn.10584	245920	Cxcl10	14
0.005304	0.00758413	4.80268	5.55917	4.65805	0.083934	0.211487	0.089797	AA998222	1393898_at	Transcribed locus	Rn.199238	-	-	2
0.005323	0.00759728	8.66704	9.12894	8.08033	0.20443	0.063216	0.20782	BE099056	1390918_at	Growth hormone regulated TBC protein 1	Rn.19589	361180	Grtp1	16
0.005341	0.00760896	8.52986	8.79873	9.28248	0.050729	0.089501	0.150749	NM_017255	1368940_at	Purinergic receptor P2Y, G-protein coupled 2	Rn.11102	29597	P2ry2	1
0.005429	0.00772014	8.00519	7.48936	7.156	0.085125	0.15358	0.106045	AA925789	1393822_at	Transmembrane and coiled-coil domain family 3	Rn.19106	314751	Tmcc3	7
0.005488	0.00778974	2.37273	3.86585	2.82892	0.140903	0.162699	0.308556	AI712728	1381127_at	Transcribed locus	Rn.199521	-	-	7
0.005506	0.007801	6.27238	7.46211	6.07247	0.252092	0.306467	0.107095	AI233027	1380415_at	Transcribed locus	Rn.212074	-	-	20
0.005524	0.00781223	7.05234	7.20128	8.08525	0.082159	0.252055	0.075508	BF416979	1379611_at	Transcribed locus	Rn.75037	-	-	5
0.005569	0.00784723	4.50199	5.55192	6.06939	0.076346	0.130287	0.337514	BI295907	1385310_at	Transcribed locus	Rn.150426	-	-	14
0.005559	0.00784723	8.33038	7.95834	7.72228	0.146783	0.066584	0.068446	BE113698	1377523_at	Transcribed locus	Rn.14648	-	-	17
0.005607	0.00788197	8.3856	9.18285	8.73812	0.124473	0.055352	0.155711	NM_012793	1368253_at	Guanidinoacetate N-methyltransferase	Rn.33890	25257	Gamt	7
0.005614	0.00788197	8.98557	9.91767	9.5551	0.200624	0.140422	0.083923	NM_012637	1368645_at	Protein tyrosine phosphatase, non-receptor type 1	Rn.11317	24697	Ptpn1	3
0.005659	0.00793079	13.6464	12.2854	13.0738	0.217427	0.213021	0.18538	BM391364	1389918_at	Transcribed locus, strongly similar to XP_001053156.1 PREDICTED: similar to palladin [Rattus norvegicus]	Rn.201831	-	-	16
0.005691	0.00796124	4.03246	4.97366	4.15965	0.200369	0.135316	0.151928	BM384497	1372611_at	Similar to RIKEN cDNA 2010305A19	Rn.21005	298377	RGD1305274	5
0.005762	0.00799219	9.9874	10.5383	11.0848	0.171003	0.144037	0.174727	AA945069	1372417_at	SERTA domain containing 1	Rn.103853	361526	Sertad1	1
0.005748	0.00799219	6.80724	6.21611	7.09633	0.193793	0.14288	0.106991	AI233825	1382730_at	Transcribed locus	Rn.167257	-	-	4
0.005758	0.00799219	9.08335	8.06798	8.97823	0.298573	0.160635	0.061827	BF420511	1380342_at	Hypothetical protein LOC680885	Rn.12573	680885	LOC680885	16
0.005743	0.00799219	5.78272	6.59988	6.27552	0.170655	0.125522	0.077286	AI030915	1376108_at	Transcribed locus	Rn.18629	-	-	4
0.005773	0.00799219	6.06716	6.87883	6.58449	0.150993	0.067832	0.141584	BE120656	1383028_at	Similar to CDV-3B	Rn.8104	315970	LOC315970	8
0.005775	0.00799219	6.39253	6.07163	5.21726	0.141265	0.142286	0.234103	BI293248	1383866_at	Transcribed locus	Rn.23675	-	-	9
0.005817	0.00802166	8.97944	10.0256	8.16813	0.518834	0.115912	0.268936	BE117044	1385414_at	CD8a molecule	Rn.10306	24930	Cd8a	4
0.005808	0.00802166	9.89685	8.90369	8.86956	0.13797	0.073161	0.236561	BM388319	1392322_at	GTPase, IMAP family member 7	Rn.28767	500113	Gimap7	4
0.005855	0.00802562	4.87574	6.17805	3.88498	0.670563	0.06069	0.32908	BE108106	1397221_s_at	Fas (TNF receptor superfamily, member 6)	Rn.162521	246097	Fas	1
0.005862	0.00802562	6.24888	6.18546	6.89984	0.061453	0.096457	0.165377	BF396139	1390770_at	Transcribed locus	Rn.12287	-	-	4
0.005836	0.00802562	4.29554	4.9502	4.42025	0.065092	0.13804	0.085156	AI408310	1397290_at	Similar to KIAA0892 protein	Rn.49215	290668	RGD1308759	16
0.005876	0.00802562	7.05765	7.26053	7.76155	0.038841	0.126003	0.117035	AI070270	1375760_at	Transcribed locus	Rn.165692	-	-	7
0.005868	0.00802562	6.0662	5.87677	5.33569	0.123884	0.092625	0.130922	AW525101	1375829_at	Family with sequence similarity 45, member A	Rn.7621	308009	Fam45a	1
0.005882	0.00802562	8.5435	8.41695	9.49129	0.344553	0.07339	0.143785	BI279652	1390278_at	Transformer-2 alpha	Rn.220184	500116	Tra2a	4
0.005896	0.00803058	6.51566	5.33424	6.12786	0.095431	0.181445	0.2137	AI230481	1382478_at	BTB (POZ) domain containing 3	Rn.12235	311462	Btbd3	3
0.005931	0.00805892	9.43982	10.4413	10.0588	0.208582	0.091334	0.158474	AB026665	1370516_at	Solute carrier family 15, member 3	Rn.17317	246239	Slc15a3	1
0.005938	0.00805892	7.217	7.39668	7.80206	0.066169	0.072375	0.115382	AI180053	1391582_at	Transcribed locus	Rn.31458	-	-	5
0.005948	0.00805892	7.24322	7.4063	8.04383	0.099006	0.138922	0.134452	NM_134419	1368195_at	Hspb associated protein 1	Rn.37915	171460	Hspbap1	11
0.00601	0.00807069	7.33559	9.51116	8.69535	0.331787	0.194898	0.411097	BF282961	1375917_at	Leukocyte immunoglobulin-like receptor, subfamily B, member 4	Rn.24628	292594	Lilrb4	1
0.006037	0.00807069	5.23646	6.51844	6.39252	0.331843	0.10596	0.197862	BF404154	1385608_at	Transcribed locus	Rn.146615	-	-	13
0.00604	0.00807069	2.49899	4.19739	2.54899	0.292129	0.371458	0.219349	AW527799	1385564_at	LIM domain containing preferred translocation partner in lipoma	Rn.206503	288010	Lpp	11
0.006031	0.00807069	9.03912	10.1331	9.61985	0.293951	0.028796	0.148926	BF405555	1391372_at	Transcribed locus	Rn.210919	-	-	3
0.006014	0.00807069	7.7075	7.48037	6.67862	0.176721	0.09497	0.210692	BG380780	1373451_at	Ribonuclease H2, subunit B	Rn.16136	361056	Rnaseh2b	15
0.005984	0.00807069	10.1959	10.9584	11.0095	0.165624	0.069225	0.15862	NM_053619	1368742_at	Complement component 5a receptor 1	Rn.10680	113959	C5ar1	1
0.006016	0.00807069	5.23	4.11652	4.13242	0.385923	0.078454	0.071886	BI297291	1388743_at	Transcribed locus	Rn.43522	-	-	X
0.00604	0.00807069	9.45275	2.11182	7.55561	0.1568	0.035145	1.8426	BF524010	1386128_at	Transcribed locus, strongly similar to NP_035736.2 C-type lectin domain family 3, member b [Mus musculus]	Rn.23478	-	-	8
0.006071	0.00809815	5.98725	5.42604	4.88634	0.11474	0.149193	0.196424	AI549081	1379451_at	Transcribed locus	Rn.147181	-	-	2
0.006087	0.00810554	5.52862	6.75617	7.31909	0.227341	0.145323	0.366026	U03389	1368527_at	Prostaglandin-endoperoxide synthase 2	Rn.44369	29527	Ptgs2	13
0.006112	0.00812487	6.80292	7.71681	8.14244	0.266366	0.170095	0.192087	BF408850	1376160_at	Splicing factor, arginine/serine-rich 16	Rn.17553	499390	Sfrs16	1
0.006128	0.00813219	6.99238	6.29998	6.21335	0.066043	0.115397	0.152382	BF393724	1381509_at	Neighbor of Brca1 gene 1	Rn.94975	303554	Nbr1	10
0.006194	0.00820573	8.64964	9.96205	8.20964	0.535404	0.252389	0.077706	BF395080	1377015_at	Transcribed locus	Rn.137704	-	-	1
0.00624	0.00825256	8.18848	10.1076	9.01782	0.439628	0.147657	0.305237	BI284779	1376675_at	CD300A molecule	Rn.11988	501736	Cd300a	10
0.006251	0.00825302	9.66533	10.2789	11.0466	0.239232	0.120415	0.257048	BE111695	1397958_at	Transcribed locus	Rn.15124	-	-	1
0.006286	0.00828512	8.19605	10.4157	10.7283	0.529426	0.201892	0.47725	U06434	1370832_at	Chemokine (C-C motif) ligand 4	Rn.37880	116637	Ccl4	10
0.006333	0.0083103	6.13414	6.81783	7.17446	0.218229	0.19373	0.008713	AW523444	1392341_at	Transcribed locus	Rn.206199	-	-	1
0.006341	0.0083103	9.35464	10.3922	10.1541	0.203992	0.056766	0.199966	BM390276	1372546_at	Mitogen-activated protein kinase-activated protein kinase 3	Rn.8789	315994	Mapkapk3	8
0.006344	0.0083103	7.3881	7.54561	8.1922	0.042592	0.078688	0.191899	BE098803	1376513_a_at	Transcribed locus	Rn.125774	-	-	3
0.006348	0.0083103	8.48289	8.85249	9.28239	0.142836	0.09146	0.134093	AA957673	1377287_at	Methionyl-tRNA synthetase 2, mitochondrial	Rn.9355	316403	Mars2	9
0.006365	0.00831851	7.22262	6.87737	6.60448	0.076835	0.077453	0.111988	BG662592	1383341_at	Calcium binding protein 39-like	Rn.163279	290291	Cab39l	15
0.006414	0.00836843	13.4295	13.5154	12.8142	0.095147	0.019778	0.180141	BI295930	1390782_at	C-type lectin domain family 14, member a	Rn.3962	314148	Clec14a	6
0.006434	0.00837676	3.153	3.13977	4.10345	0.013084	0.003874	0.277184	BE114497	1392123_at	Transcribed locus	Rn.208302	-	-	5
0.006442	0.00837676	7.44973	7.20871	6.49611	0.045805	0.179692	0.160497	AI231808	1382864_at	Palmdelphin	Rn.24602	310811	Palmd	2
0.006538	0.00838665	3.71108	6.01286	8.51925	0.052332	0.773107	0.854378	AI179507	1377340_at	Tissue factor pathway inhibitor 2	Rn.15776	286926	Tfpi2	4
0.006547	0.00838665	5.97408	7.76614	6.94603	0.491234	0.168263	0.183409	AI175779	1397164_at	Transcribed locus	Rn.153998	-	-	1
0.006525	0.00838665	9.46176	10.702	9.00447	0.381588	0.20007	0.298226	AA945955	1376749_at	Osteoglycin	Rn.103114	291015	Ogn	17
0.006542	0.00838665	9.29165	9.34307	8.47255	0.227186	0.070356	0.173448	BE107598	1374692_at	Sorting nexin 14	Rn.16406	315871	Snx14	8
0.006486	0.00838665	9.42464	9.5576	8.6109	0.239759	0.083722	0.178276	BG379771	1393262_at	Transcribed locus	Rn.24450	-	-	2
0.006512	0.00838665	9.99804	9.21883	9.55494	0.136359	0.101287	0.121909	NM_012960	1368470_at	Gamma-glutamyl hydrolase	Rn.10260	25455	Ggh	5
0.006504	0.00838665	8.86268	8.20037	8.21435	0.18159	0.103612	0.061309	AW533857	1385798_at	Transcribed locus	Rn.48191	-	-	19
0.00654	0.00838665	3.53722	2.87683	2.78634	0.201002	0.122605	0.035842	AI177304	1391665_at	Transcribed locus	Rn.164548	-	-	3
0.006509	0.00838665	4.70476	3.86818	3.83051	0.259535	0.069094	0.120086	AW522148	1394517_at	ESTs	-	-	-	-
0.006572	0.00838861	8.00637	9.2592	8.52779	0.048363	0.173411	0.247405	BF398271	1377940_at	Family with sequence similarity 101, member B	Rn.13078	287534	Fam101b	10
0.006571	0.00838861	11.5514	12.0063	12.167	0.108161	0.05387	0.117028	BI287856	1390298_at	Sorting nexin 18	Rn.8090	310097	Snx18	2
0.006581	0.00838861	9.7481	10.4328	10.6449	0.205151	0.063029	0.152455	NM_133406	1368194_at	1-acylglycerol-3-phosphate O-acyltransferase 4 (lysophosphatidic acid acyltransferase, delta)	Rn.41595	170919	Agpat4	1
0.006628	0.00843465	6.84305	5.93342	7.39838	0.347633	0.274088	0.097627	AA958001	1384063_at	Collagen triple helix repeat containing 1	Rn.9468	282836	Cthrc1	7
0.006754	0.00844875	4.97934	6.46662	8.89102	1.0959	0.19451	0.536497	NM_053565	1369584_at	Suppressor of cytokine signaling 3	Rn.127801	89829	Socs3	10
0.006752	0.00844875	8.03127	10.4008	9.32284	0.296261	0.272491	0.452239	AI237640	1394846_at	Transcribed locus, moderately similar to XP_001076276.1 PREDICTED: similar to paired-Ig-like receptor A11 [Rattus norvegicus]	Rn.216689	-	-	*
0.006759	0.00844875	11.2533	12.5537	12.4622	0.202697	0.217272	0.218773	NM_012591	1368073_at	Interferon regulatory factor 1	Rn.6396	24508	Irf1	10
0.006734	0.00844875	7.37391	8.5001	6.60237	0.500801	0.267699	0.214954	NM_022849	1368007_at	deleted in malignant brain tumors 1	-	-	-	-
0.006733	0.00844875	10.511	9.68163	10.5006	0.172463	0.074378	0.193236	AI172274	1374527_at	Enoyl Coenzyme A hydratase domain containing 2	Rn.1408	298381	Echdc2	5
0.006699	0.00844875	10.5695	11.5421	10.6038	0.13079	0.090411	0.246046	AI073001	1381228_at	Transcribed locus	Rn.20328	-	-	10
0.006708	0.00844875	10.5186	9.45961	10.3119	0.233612	0.121062	0.189174	BE328961	1379076_at	Transcribed locus	Rn.12349	-	-	2
0.006662	0.00844875	8.68104	7.5273	8.87084	0.297855	0.264127	0.151973	AA819288	1382274_at	Retinoic acid receptor responder (tazarotene induced) 1	Rn.16737	310486	Rarres1	2
0.006759	0.00844875	7.55583	8.35229	8.10414	0.208149	0.060448	0.108871	NM_024134	1369590_a_at	DNA-damage inducible transcript 3	Rn.11183	29467	Ddit3	7
0.00668	0.00844875	7.83131	6.42856	8.28343	0.275641	0.316831	0.328093	NM_012794	1368337_at	Glycosylation dependent cell adhesion molecule 1	Rn.10939	25258	Glycam1	7
0.006759	0.00844875	6.59386	5.44963	5.75263	0.349187	0.116158	0.061024	BF407722	1395983_at	Transcribed locus	Rn.211190	-	-	6
0.006775	0.00845511	5.05889	5.7057	4.78249	0.307408	0.080257	0.077256	BM389480	1378254_at	Transcribed locus, strongly similar to NP_001074747.2 TBC1 domain family, member 4 [Mus musculus]	Rn.141267	-	-	15
0.006815	0.00849136	7.16106	6.99681	6.30002	0.216204	0.059589	0.157995	AA818125	1389626_at	Transcribed locus	Rn.64554	-	-	12
0.006835	0.00850261	8.29327	8.28866	7.48271	0.06586	0.071227	0.22054	BG379351	1391126_at	Transcribed locus	Rn.199944	-	-	7
0.006856	0.00851506	5.34734	5.31199	6.24763	0.209343	0.150088	0.168063	BE098978	1376950_at	Transcribed locus, strongly similar to NP_001032271.1 de-etiolated homolog 1 [Rattus norvegicus]	Rn.9608	-	-	1
0.00687	0.0085188	8.75831	8.07091	8.19275	0.192383	0.071594	0.078859	AI137136	1385616_a_at	ASF1 anti-silencing function 1 homolog A (S. cerevisiae)	Rn.163427	294408	Asf1a	20
0.006881	0.00851881	6.23766	6.73472	7.67177	0.249815	0.085547	0.298747	BE120316	1380858_at	Transcribed locus	Rn.208823	-	-	5
0.006921	0.00855466	9.87038	7.91414	9.63096	0.513032	0.196447	0.343149	BF542912	1383435_at	Sodium channel, voltage-gated, type III, beta	Rn.3402	245956	Scn3b	8
0.006951	0.00856068	5.32254	5.28045	5.93535	0.065189	0.107136	0.146377	BF402920	1389806_at	Transcribed locus	Rn.154474	-	-	1
0.006942	0.00856068	10.312	10.798	11.0057	0.161267	0.047647	0.115379	AI102745	1373262_at	Similar to 2310014H01Rik protein	Rn.16324	361790	RGD1309543	20
0.006959	0.00856068	7.50858	8.33144	8.29111	0.283592	0.034226	0.079392	BF399468	1389392_at	Chloride channel 6	Rn.7226	295586	Clcn6	5
0.007036	0.00859446	3.89677	4.99419	6.159	0.08927	0.134806	0.5284	BM387324	1371019_at	Tribbles homolog 1 (Drosophila)	Rn.204391	78969	Trib1	7
0.007053	0.00859446	7.66941	8.21253	9.65238	0.572376	0.2997	0.075585	BI303379	1371785_at	Tumor necrosis factor receptor superfamily, member 12a	Rn.105040	302965	Tnfrsf12a	10
0.007051	0.00859446	7.51492	8.59624	8.05542	0.164151	0.086985	0.218243	BI278559	1395003_at	C-type lectin domain family 4, member a1	-	-	-	-
0.007043	0.00859446	7.13497	8.26008	6.04853	0.74045	0.078076	0.228612	NM_031538	1369877_at	CD8a molecule	Rn.10306	24930	Cd8a	4
0.007032	0.00859446	6.42816	7.04598	6.95566	0.152695	0.08445	0.077903	BF565188	1386669_at	Transcribed locus, strongly similar to NP_955518.1 ribosomal RNA processing 12 homolog [Mus musculus]	Rn.216740	-	-	*
0.007029	0.00859446	7.11088	7.39826	8.00917	0.270475	0.101495	0.067196	AA944827	1398270_at	Transcribed locus	Rn.164776	-	-	3
0.007095	0.00863206	4.37426	3.53573	4.58382	0.259911	0.091648	0.200097	BI281419	1383333_at	Similar to RIKEN cDNA 5830404H04	Rn.107481	304055	RGD735112	11
0.007107	0.00863311	5.62157	6.29069	5.75459	0.112007	0.046347	0.152132	AF023090	1372293_at	Similar to RIKEN cDNA 1110038F21	-	-	-	-
0.007232	0.00877121	8.17976	9.03739	8.92864	0.209929	0.064801	0.151228	BI293985	1384148_at	RAB20, member RAS oncogene family	Rn.140755	689377	Rab20	16
0.007315	0.00883524	3.46309	4.94398	4.4316	0.184419	0.264374	0.209542	NM_134389	1367923_at	Acyl-CoA synthetase bubblegum family member 1	Rn.17672	171410	Acsbg1	8
0.007307	0.00883524	2.98049	2.76101	2.19916	0.249162	0.079527	0.056419	BI281738	1390097_at	TSPY-like 4	Rn.161747	309828	Tspyl4	20
0.007319	0.00883524	7.13828	7.13309	5.37618	0.399917	0.156696	0.408478	AA925807	1383637_at	Transcribed locus	Rn.15608	-	-	15
0.007341	0.00883548	3.23522	4.3026	3.03454	0.201939	0.322687	0.022872	AA956336	1381042_at	Anaphase promoting complex subunit 10	Rn.9619	361389	Anapc10	19
0.007342	0.00883548	2.96717	3.01004	3.79691	0.119218	0.063022	0.214368	BF391129	1375815_at	Transcribed locus	Rn.209696	-	-	2
0.007362	0.00884292	10.8462	11.1313	11.4994	0.09364	0.038719	0.141625	BI283843	1388858_at	mitogen activated protein kinase kinase 3	-	-	-	-
0.007371	0.00884292	10.1378	10.3181	9.25953	0.286528	0.125743	0.172377	AI146250	1383744_at	Transcribed locus	Rn.106882	-	-	10
0.007409	0.00887477	6.53776	6.12637	7.21727	0.01315	0.110602	0.267186	BE103735	1378338_at	AMME chromosomal region gene 1-like	Rn.64258	307526	Ammecr1l	18
0.007485	0.00895197	3.91652	6.39469	4.70658	0.481255	0.217271	0.487048	AI712305	1383371_at	Scavenger receptor cysteine rich domain containing, group B (4 domains)	Rn.35187	304401	Srcrb4d	12
0.007521	0.00898116	6.19179	6.94601	6.66467	0.084852	0.169562	0.041527	AA874941	1390850_at	Adipose differentiation related protein	Rn.101967	298199	Adfp	5
0.007566	0.00900952	10.618	11.3497	11.3048	0.195431	0.098646	0.097827	BI274903	1376100_at	Tubulin, beta 6	Rn.98430	307351	Tubb6	18
0.007568	0.00900952	6.5156	1.95923	5.55573	0.152253	0.010153	1.21192	AW251280	1377452_at	Transcribed locus, strongly similar to NP_035736.2 C-type lectin domain family 3, member b [Mus musculus]	Rn.23478	-	-	8
0.007625	0.00901861	5.27649	8.23381	6.14415	0.722391	0.249659	0.510832	AI012782	1385047_x_at	Transcribed locus, moderately similar to NP_001108516.1 hypothetical protein LOC685157 [Rattus norvegicus]	Rn.105826	-	-	12
0.007599	0.00901861	9.53033	9.30525	8.71663	0.11787	0.058497	0.185397	BF283398	1388583_at	Chemokine (C-X-C motif) ligand 12 (stromal cell-derived factor 1)	Rn.54439	24772	Cxcl12	4
0.007684	0.00901861	5.35517	5.86807	6.02213	0.201975	0.035149	0.081518	AI599104	1382504_at	Chromodomain helicase DNA binding protein 7	Rn.37783	312974	Chd7	5
0.007685	0.00901861	9.15519	8.48298	9.75099	0.27358	0.040016	0.271669	AW918443	1392979_at	Calcyclin binding protein	Rn.11540	289144	Cacybp	13
0.007616	0.00901861	6.48885	7.05304	7.35859	0.24862	0.066773	0.101708	BI296329	1372499_at	Transcribed locus, moderately similar to NP_001100241.1 ankyrin repeat domain 24 [Rattus norvegicus]	Rn.4291	-	-	7
0.007636	0.00901861	8.12966	9.05107	7.55094	0.08084	0.238108	0.315718	BM388726	1382065_at	Transcribed locus	Rn.40572	-	-	6
0.007613	0.00901861	8.39919	7.20299	8.0682	0.230962	0.035186	0.262368	BI296363	1374090_at	Similar to DKFZP547E1010 protein	Rn.15859	361990	LOC361990	2
0.007672	0.00901861	9.70915	8.71331	9.1002	0.096893	0.087122	0.217741	BE099804	1383204_at	Transcribed locus, strongly similar to NP_573469.1 zinc and ring finger 1 [Mus musculus]	Rn.4237	-	-	19
0.007692	0.00901861	7.96358	6.71973	7.28237	0.170957	0.075964	0.269616	AI102382	1398406_at	Transcribed locus	Rn.127735	-	-	4
0.007668	0.00901861	7.34027	6.00681	6.41874	0.169144	0.128762	0.279546	AI136325	1380210_at	GTPase, IMAP family member 1	-	-	-	-
0.007704	0.00901903	8.12728	8.18087	8.98243	0.147278	0.148399	0.167375	AI237644	1374841_at	Similar to RIKEN cDNA 2410004B18	Rn.15356	499724	RGD1560065	2
0.007722	0.00902105	6.53395	6.56175	5.88358	0.206758	0.06332	0.119732	BF288704	1392933_a_at	Transcribed locus, strongly similar to XP_001079320.1 PREDICTED: similar to mondoA isoform 1 [Rattus norvegicus]	Rn.9084	-	-	12
0.007729	0.00902105	4.19264	5.12378	4.6308	0.12083	0.117488	0.178578	AW533292	1376532_at	Fibronectin type III domain containing 3B	Rn.757	294925	Fndc3b	2
0.007766	0.00903508	6.20839	7.74061	7.72438	0.417171	0.111055	0.281027	NM_031634	1368604_at	Mediterranean fever	Rn.29105	58923	Mefv	10
0.007776	0.00903508	6.56253	5.92528	6.49096	0.166493	0.05904	0.12177	AI176825	1390252_at	X-prolyl aminopeptidase (aminopeptidase P) 3, putative	Rn.19478	685823	Xpnpep3	7
0.007764	0.00903508	6.60142	7.31483	6.35147	0.205089	0.060266	0.211559	BG374493	1396327_at	Cytochrome P450, family 2, subfamily j, polypeptide 10	Rn.34638	313373	Cyp2j10	5
0.007791	0.00903896	7.72996	9.02498	8.68867	0.206108	0.102225	0.271773	AI029798	1384892_at	Transcribed locus	Rn.146636	-	-	14
0.007834	0.00906172	9.5684	10.2273	9.30599	0.206626	0.04612	0.198659	BI278569	1374128_at	Transcribed locus	Rn.167805	-	-	4
0.007831	0.00906172	8.4823	7.95358	9.32645	0.297117	0.136493	0.26863	BI296880	1382027_at	Transcribed locus	Rn.17129	-	-	10
0.007863	0.00908171	7.47437	4.29539	7.4989	0.356409	0.453983	0.80468	AA957923	1371260_at	Mast cell protease 2	Rn.9443	29266	Mcpt2	15
0.007884	0.00909241	8.82481	8.91374	9.42499	0.011622	0.067867	0.15159	BE120893	1385411_at	Ubiquitin specific protease 43	Rn.219475	100147704	rCG_32844	10
0.007949	0.00915375	7.04645	6.43155	6.30733	0.077388	0.099561	0.15383	U17260	1387187_a_at	N-acetyltransferase 1 (arylamine N-acetyltransferase)	Rn.37420	116631	Nat1	16
0.008018	0.00921951	9.75167	8.50872	9.24605	0.352871	0.122051	0.144508	AI058985	1379853_at	Heat shock protein family B (small), member 11	Rn.98778	685284	Hspb11	5
0.008119	0.00932182	8.74744	9.24345	9.44212	0.09034	0.096282	0.130812	BM388250	1388966_at	Transcribed locus	Rn.164782	-	-	1
0.008177	0.00933538	6.41174	6.41485	5.57903	0.236239	0.03335	0.185756	AA964966	1393396_at	Transcribed locus	Rn.146929	-	-	18
0.008152	0.00933538	4.25053	3.66068	3.58237	0.171193	0.066517	0.11073	AI578003	1397622_at	Transcribed locus	Rn.170961	-	-	13
0.008179	0.00933538	10.1993	10.8321	10.8296	0.176125	0.070182	0.1037	NM_133380	1368134_a_at	Interleukin 4 receptor, alpha	Rn.10471	25084	Il4ra	1
0.008155	0.00933538	8.68328	9.43165	9.50012	0.219407	0.102552	0.116572	AI103943	1373989_at	Ras association (RalGDS/AF-6) domain family member 1	Rn.83042	363140	Rassf1	8
0.008227	0.00937283	5.91068	7.2931	7.22087	0.363686	0.168769	0.218588	BF402416	1398524_at	Transcribed locus	Rn.198357	-	-	14
0.008236	0.00937283	8.97721	8.56388	8.32788	0.162566	0.036514	0.107632	AA900084	1384368_at	Solute carrier family 25 (mitochondrial carrier, Graves disease autoantigen), member 16	Rn.21448	361836	Slc25a16	20
0.008272	0.0094	9.30208	9.33986	10.2141	0.116593	0.234151	0.10533	BE349698	1373554_at	Transcribed locus	Rn.75037	-	-	5
0.008313	0.00941297	6.68196	8.00432	7.01138	0.234705	0.082162	0.300719	BE107630	1374991_at	YdjC homolog (bacterial)	Rn.144719	287938	Ydjc	11
0.008332	0.00941297	10.7285	11.8883	11.4398	0.24802	0.082061	0.214299	D86683	1389145_at	CDC42 effector protein (Rho GTPase binding) 2	-	-	-	-
0.008324	0.00941297	2.33009	2.43635	3.15841	0.024879	0.050515	0.227873	AW530578	1396825_at	Transcribed locus	Rn.206809	-	-	12
0.008297	0.00941297	7.45326	6.59971	7.2352	0.196688	0.152644	0.09495	BF403674	1378700_at	Transcribed locus	Rn.147829	-	-	8
0.00839	0.0094577	4.63419	4.91726	5.35738	0.054927	0.012394	0.179789	BI296300	1374510_at	Transcribed locus, moderately similar to NP_613071.2 protein phosphatase 1, regulatory (inhibitor) subunit 3F [Mus musculus]	Rn.199295	-	-	X
0.008396	0.0094577	6.59198	6.91248	7.4836	0.068564	0.023956	0.222862	BF414999	1397641_at	Transcribed locus	Rn.153596	-	-	1
0.008444	0.00949797	11.4966	11.6606	10.1187	0.266935	0.254298	0.318128	AJ391299	1371262_at	gamma-2a immunoglobulin heavy chain /// immunoglobulin heavy chain, alpha /// hypothetical protein LOC678701	-	-	-	-
0.008479	0.00950973	6.78086	7.67836	7.64167	0.101421	0.065076	0.227905	BI295501	1392579_at	Oligonucleotide/oligosaccharide-binding fold containing 2A	Rn.21433	363227	Obfc2a	9
0.008471	0.00950973	6.58623	7.49571	5.69205	0.484207	0.33969	0.059298	BI292055	1396304_at	Transcribed locus	Rn.212592	-	-	20
0.008535	0.00953339	8.54779	8.87897	9.60318	0.35535	0.049301	0.103754	AA848738	1373785_at	Phospholipase D family, member 4	Rn.6379	362792	Pld4	6
0.008537	0.00953339	5.96808	4.59392	7.0261	0.787417	0.312861	0.156987	BG371725	1381553_at	Transcribed locus	Rn.207786	-	-	8
0.008515	0.00953339	5.55318	4.53497	4.95073	0.282414	0.091023	0.128439	BM385762	1390457_at	Transcribed locus	Rn.45760	-	-	11
0.008595	0.00958435	12.0546	11.1907	11.7041	0.085157	0.090724	0.191615	BI285485	1371732_at	Dermatopontin	Rn.8396	289178	Dpt	13
0.008665	0.00964853	8.60515	7.86352	8.24773	0.119087	0.136401	0.095983	BF290997	1391558_at	Zinc finger protein 608	Rn.106300	307296	Znf608	18
0.008687	0.00965915	7.1403	6.34516	6.40321	0.075228	0.12856	0.166687	NM_013217	1387392_at	Myeloid/lymphoid or mixed-lineage leukemia (trithorax homolog, Drosophila); translocated to, 4	Rn.58	26955	Mllt4	1
0.008703	0.00966307	7.09726	6.87096	6.19317	0.17938	0.08084	0.191276	BE095915	1392940_at	Transcribed locus	Rn.37568	-	-	17
0.008787	0.00974238	8.40875	8.75153	7.8091	0.168868	0.066299	0.219068	BF399743	1374452_at	Phosphodiesterase 9A	Rn.20981	191569	Pde9a	20
0.008812	0.00974554	4.75722	4.9255	4.07689	0.176329	0.138025	0.153896	AA964027	1393212_at	ESTs	-	-	-	-
0.008815	0.00974554	10.0593	10.7486	10.4501	0.11782	0.063708	0.137812	AW520453	1397174_at	Transcribed locus	Rn.166299	-	-	12
0.008828	0.00974601	7.37667	7.56541	7.99452	0.155972	0.043662	0.112095	NM_022858	1368550_at	Forkhead box Q1	Rn.10101	64826	Foxq1	17
0.008885	0.00979499	6.69531	7.58196	7.58498	0.11084	0.090158	0.221971	AI144856	1381454_at	Transcribed locus	Rn.204629	-	-	13
0.008902	0.00979979	4.84644	4.47799	6.33162	0.203587	0.067797	0.503679	BM386743	1397301_at	Transcribed locus	Rn.43453	-	-	5
0.00895	0.00982069	5.76244	5.84494	6.39909	0.074967	0.12304	0.123403	AA850715	1373984_at	Solute carrier family 39 (zinc transporter), member 14	Rn.7037	306009	Slc39a14	15
0.008934	0.00982069	8.84853	9.12541	8.18519	0.203058	0.096622	0.196126	BF392959	1398710_at	Cytochrome P450, family 2, subfamily u, polypeptide 1	Rn.161862	310848	Cyp2u1	2
0.008959	0.00982069	6.8127	6.36664	5.99147	0.148911	0.044071	0.172727	BM383457	1372381_at	Transcribed locus	Rn.16382	-	-	20
0.008993	0.00984403	6.80097	7.57152	6.93684	0.262774	0.06133	0.090576	AA893000	1380431_at	Similar to KIAA0564 protein	Rn.12947	290381	RGD1308772	15
0.009021	0.00986075	4.23565	4.90458	3.87758	0.237916	0.136717	0.182407	AW531735	1389726_at	Transcribed locus	Rn.106829	-	-	10
0.009089	0.00990714	8.49901	8.8275	9.15284	0.117218	0.098336	0.104556	BF394933	1374306_at	Zinc finger, DHHC domain containing 18	Rn.203345	362613	Zdhhc18	5
0.009084	0.00990714	12.3512	12.6284	13.1066	0.028065	0.076451	0.180083	NM_053352	1367940_at	Chemokine (C-X-C motif) receptor 7	Rn.12959	84348	Cxcr7	9
0.009149	0.00995853	10.4273	11.2818	10.6959	0.097145	0.032006	0.213415	AI137294	1373496_at	Makorin ring finger protein 1	Rn.101798	296988	Mkrn1	4
0.00924	0.0100435	9.11727	9.71416	9.51554	0.165223	0.033248	0.091801	AW253242	1389368_at	Cnksr family member 3	Rn.137681	308113	Cnksr3	1
0.009258	0.010049	9.1324	10.0918	10.3538	0.213658	0.165719	0.22816	AI170362	1375989_a_at	Nuclear factor of kappa light polypeptide gene enhancer in B-cells 2, p49/p100	Rn.204814	309452	Nfkb2	1
0.009305	0.0100858	5.26022	4.09024	3.82217	0.462976	0.146637	0.126515	AA925542	1378808_at	Transcribed locus	Rn.18925	-	-	7
0.00934	0.0101096	8.37256	7.87657	7.78319	0.14213	0.090224	0.081053	BF546306	1379510_at	Transcribed locus	Rn.37950	-	-	9
0.009392	0.0101103	5.83122	6.88388	6.993	0.274439	0.13904	0.211337	NM_012633	1368028_at	Peripherin	Rn.11086	24688	Prph	7
0.009367	0.0101103	2.85627	3.92726	3.21612	0.088928	0.259086	0.094913	BE116581	1396772_at	Transcribed locus	Rn.171061	-	-	8
0.009418	0.0101103	7.00631	7.88379	8.10723	0.133996	0.263988	0.074819	BF408325	1390336_at	Similar to Protein C21orf63 homolog precursor	Rn.2895	360695	RGD1307569	11
0.009445	0.0101103	6.64714	5.91341	6.39322	0.083044	0.123113	0.137323	AI176677	1376409_at	RAB23, member RAS oncogene family	Rn.24441	367242	Rab23	9
0.009432	0.0101103	10.5142	9.62175	10.6535	0.029235	0.300519	0.035427	BM390809	1384561_at	Transcribed locus	Rn.7946	-	-	1
0.009356	0.0101103	3.61396	3.91135	4.45664	0.28055	0.011923	0.097679	AA944827	1368945_at	Transcribed locus	Rn.164776	-	-	3
0.00942	0.0101103	7.00877	6.06968	6.66914	0.052847	0.103279	0.220617	BM387419	1389306_at	Transcribed locus, moderately similar to NP_058042.2 matrilin 2 [Mus musculus]	Rn.164409	-	-	7
0.009404	0.0101103	8.28401	3.79741	6.8341	0.619336	0.105612	1.10297	BM390227	1391948_at	B-cell CLL/lymphoma 11B (zinc finger protein)	Rn.162897	314423	Bcl11b	6
0.009473	0.0101263	8.41357	9.13272	9.13789	0.176237	0.063787	0.152803	AA848944	1379584_at	Transcribed locus	Rn.164418	-	-	4
0.009496	0.0101369	7.86019	8.57747	8.38703	0.18903	0.083284	0.099351	AI407064	1389862_at	Nucleolar protein 12	Rn.17454	362955	Nol12	7
0.009617	0.010252	1.62483	2.46938	1.66358	0.008031	0.251867	0.045176	BF388086	1392156_at	Transcribed locus	Rn.209411	-	-	12
0.009663	0.0102561	7.30112	7.35821	6.56953	0.243681	0.095861	0.133845	BF552914	1386643_at	Feminization 1 homolog b (C. elegans)	Rn.219320	315745	Fem1b	8
0.009662	0.0102561	7.42862	7.02729	6.82499	0.105325	0.038107	0.130702	BF284898	1382534_at	Transcribed locus	Rn.48679	-	-	10
0.009657	0.0102561	10.7406	9.35632	10.3474	0.236518	0.213912	0.25806	BF410803	1381964_at	Similar to von Ebner minor salivary gland protein	Rn.50705	499926	RGD1563047	3
0.009678	0.0102561	7.57046	5.42381	7.58955	0.577284	0.303481	0.438802	AA685184	1370850_at	Sodium channel, voltage-gated, type III, beta	Rn.3402	245956	Scn3b	8
0.009687	0.0102561	5.50672	4.36401	4.43499	0.367182	0.003096	0.186702	BF550033	1386114_at	Transcribed locus, strongly similar to NP_766367.1 DEAD/H (Asp-Glu-Ala-Asp/His) box polypeptide 26B [Mus musculus]	Rn.217345	-	-	*
0.009706	0.0102587	8.20626	7.49887	8.26434	0.065336	0.046093	0.221772	AA925118	1373997_at	Transcribed locus	Rn.8670	-	-	4
0.009716	0.0102587	6.9265	5.48752	5.62513	0.409224	0.103095	0.251585	AI716087	1375894_at	Leucine zipper transcription factor-like 1	Rn.25212	316102	Lztfl1	8
0.009745	0.0102753	4.80386	4.41116	4.14632	0.148131	0.059004	0.117779	AW921534	1384300_at	Transcribed locus	Rn.119594	-	-	6
0.009787	0.0102996	6.24367	6.85786	6.04587	0.080316	0.194844	0.11336	AI711028	1388192_at	RWD domain containing 3	Rn.54470	65026	Rwdd3	2
0.00982	0.0102996	9.00053	8.38713	9.3197	0.16877	0.01887	0.231951	AB044285	1368023_at	Quiescin Q6 sulfhydryl oxidase 1	Rn.44920	84491	Qsox1	13
0.009861	0.0102996	10.6445	10.3681	9.87751	0.152394	0.103284	0.137631	BM389326	1376071_at	Transcribed locus	Rn.3101	-	-	18
0.009833	0.0102996	4.97211	5.81752	4.686	0.194187	0.230858	0.180188	AA955175	1376302_at	Transcribed locus	Rn.203515	-	-	10
0.009809	0.0102996	9.63946	10.2476	10.5438	0.223747	0.091227	0.1453	AW920037	1379732_at	Syntaxin 11	Rn.52178	292483	Stx11	1
0.009852	0.0102996	10.3602	11.1191	11.1752	0.234895	0.064708	0.142355	BI274482	1374601_at	Interferon gamma receptor 2	Rn.23305	360697	Ifngr2	11
0.009851	0.0102996	7.04757	3.51662	8.65873	1.92991	0.326311	0.367731	NM_012646	1387839_at	RT1 class Ib gene, H2-TL-like, grc region (N1)	Rn.203007	24748	RT1-N1	20
0.009914	0.010341	6.53586	6.0915	5.87015	0.073586	0.154137	0.055873	BM383873	1384818_at	Myosin light chain kinase	Rn.203004	288057	Mylk	11
0.009978	0.0103808	6.50347	7.15667	6.35501	0.258221	0.096163	0.110726	BI291937	1374291_at	DnaJ (Hsp40) homolog, subfamily C, member 17	Rn.41217	311329	Dnajc17	3
0.009979	0.0103808	10.1829	9.53198	10.0044	0.154489	0.03095	0.136936	BG374559	1388799_at	Kelch-like 7 (Drosophila)	Rn.8854	362303	Klhl7	4
0.010027	0.0103889	6.81774	8.28217	7.57676	0.366094	0.100797	0.255435	NM_012798	1387040_at	Mal, T-cell differentiation protein	Rn.10174	25263	Mal	3
0.010008	0.0103889	3.9595	4.27721	3.13877	0.361681	0.17251	0.100402	NM_012581	1368873_at	Homeo box A2	Rn.91077	24452	Hoxa2	4
0.010026	0.0103889	9.57685	10.5195	10.0945	0.290301	0.030913	0.125343	NM_017020	1386987_at	Interleukin 6 receptor, alpha	Rn.1716	24499	Il6ra	2
0.010088	0.0104382	9.99231	8.97521	9.72598	0.270478	0.166564	0.118324	BE103187	1378864_at	Leucine rich repeat containing 23	Rn.46210	312707	Lrrc23	4
0.010104	0.0104408	4.75603	5.22095	5.54133	0.164549	0.10914	0.124397	BE104618	1391259_at	ESTs	-	-	-	-
0.010134	0.010444	12.5493	11.9401	12.8372	0.049981	0.23302	0.094718	BE104552	1391743_at	ELAV (embryonic lethal, abnormal vision, Drosophila)-like 1 (Hu antigen R)	Rn.216517	363854	Elavl1	12
0.010126	0.010444	10.0801	9.16913	10.2432	0.172272	0.159804	0.246499	AA859085	1385397_at	STEAP family member 4	Rn.16959	499991	Steap4	4
0.010158	0.0104548	7.11618	7.82217	7.21478	0.039665	0.114077	0.168781	BF389287	1378889_at	Transcribed locus	Rn.129590	-	-	19
0.010229	0.0104861	4.32766	4.41629	5.30665	0.123612	0.039927	0.276658	BE102687	1375813_at	A kinase (PRKA) anchor protein 8-like	Rn.107308	299569	Akap8l	7
0.010219	0.0104861	6.27161	6.78511	6.89006	0.189826	0.092733	0.037268	AI501087	1384228_at	ESTs	-	-	-	-
0.010206	0.0104861	6.87868	6.27188	7.60449	0.242099	0.160648	0.288253	NM_012561	1387843_at	Follistatin	Rn.162557	24373	Fst	2
0.010293	0.0105377	3.33647	4.07875	3.62358	0.044376	0.099669	0.166532	AI030641	1385835_at	Plexin domain containing 1	Rn.18110	303505	Plxdc1	10
0.010379	0.0105886	8.76947	9.12972	10.0738	0.135866	0.318766	0.13358	BG373221	1391780_at	Transcribed locus, strongly similar to NP_780516.1 hypothetical protein LOC100342 [Mus musculus]	Rn.143980	-	-	5
0.010402	0.0105886	8.59244	8.52544	7.92717	0.042867	0.033192	0.193405	BG379352	1372839_at	Mitochondrial ribosomal protein S35	Rn.8870	297727	Mrps35	4
0.01041	0.0105886	6.68585	5.92129	6.47818	0.193653	0.111403	0.115162	NM_022289	1387510_at	Sorting nexin 16	Rn.64585	64088	Snx16	2
0.010405	0.0105886	6.32773	7.30854	6.51388	0.329754	0.084889	0.129839	BM392214	1376978_at	Transcribed locus	Rn.93999	-	-	1
0.010411	0.0105886	11.228	9.50167	10.6069	0.209054	0.253041	0.356709	BF285019	1370973_at	Sodium channel, voltage-gated, type VII, alpha	Rn.54541	64155	Scn7a	3
0.010446	0.0106103	6.37526	6.11638	7.39311	0.331816	0.095381	0.275365	BE096731	1379081_at	NADPH oxidase organizer 1	Rn.137764	302976	Noxo1	10
0.010562	0.0107141	7.04063	7.34292	5.87719	0.590006	0.064513	0.08147	BE115368	1393020_at	Transcribed locus, moderately similar to XP_001474601.1 PREDICTED: hypothetical protein [Mus musculus]	Rn.118708	-	-	5
0.010612	0.0107367	9.09627	9.23719	9.92083	0.184406	0.04431	0.194626	NM_022951	1386971_at	Protein phosphatase 1, regulatory subunit 10	Rn.37758	65045	Ppp1r10	20
0.01061	0.0107367	7.17764	7.72923	6.536	0.208855	0.09449	0.285642	BG376273	1384481_at	Transcribed locus	Rn.204331	-	-	1
0.010698	0.0108026	7.84191	9.73814	8.32328	0.327053	0.13989	0.454904	BG372375	1374469_at	Transcribed locus, strongly similar to XP_578186.2 PREDICTED: similar to oxidation resistance 1 [Rattus norvegicus]	Rn.22305	-	-	3
0.010705	0.0108026	6.75957	6.98821	7.51857	0.050077	0.028307	0.202975	BM385609	1390926_at	Zinc finger, SWIM-type containing 3	Rn.17497	311630	Zswim3	3
0.010759	0.010843	9.62282	10.4312	10.974	0.166729	0.154728	0.293586	BI288701	1386995_at	B-cell translocation gene 2, anti-proliferative	Rn.27923	29619	Btg2	13
0.010798	0.0108681	3.70097	4.67069	4.14352	0.186066	0.100613	0.194236	BE100100	1391927_at	Transcribed locus	Rn.201875	-	-	17
0.01083	0.0108862	8.10916	7.51924	8.46021	0.20071	0.165295	0.155073	AI043752	1393495_at	Transcribed locus	Rn.147542	-	-	5
0.010867	0.0109092	8.08045	7.10317	8.42334	0.428742	0.227947	0.05794	BM391816	1376725_at	Low density lipoprotein receptor-related protein 6	Rn.32960	312781	Lrp6	4
0.010898	0.0109151	10.3367	11.0003	11.2257	0.041945	0.163425	0.169591	AI113261	1397953_at	Similar to AMSH-family protein	Rn.216616	687696	LOC687696	1
0.010901	0.0109151	10.0359	7.32847	7.90262	0.150292	0.164789	0.704446	AI044500	1391635_at	CTD (carboxy-terminal domain, RNA polymerase II, polypeptide A) small phosphatase-like	Rn.37030	301056	Ctdspl	8
0.010955	0.010955	9.91413	10.703	10.2147	0.249111	0.011021	0.116846	AI764088	1384298_at	Myosin IF	Rn.198774	314654	Myo1f	7
Supplement 3B: 18-hr ANOVA
Condition 1 : 18-hr Vehicle
Condition 2 : 18-hr Mild PE
Condition 3 : 18-hr Severe PE
Statistics: ANOVA, 1.5-fold expression threshold, p < 0.05
Correction: Benjamini and Hochberg (B & H)
Data Transformation: Log Transformed
Probesets:	Total: 4360 (stratified by increasing B&H)
ANOVA	B&H	Veh mean	Mild mean	Severe mean	Veh SEM	Mild SEM	Severe SEM	Gene Id	Other ID	Gene Title	UG Cluster	LocusLink	Off Sym	Chrom
0	0	2.00357	7.2724	8.35845	0.047704	0.280768	0.12836	BE109939	1393706_at	Six transmembrane epithelial antigen of the prostate 1	Rn.51773	297738	Steap1	4
0	0	2.13176	6.98547	7.85896	0.128484	0.162591	0.293842	NM_053647	1368760_at	Chemokine (C-X-C motif) ligand 2	Rn.10230	114105	Cxcl2	14
0	0	11.4468	14.3352	14.9027	0.089891	0.080363	0.097839	NM_053819	1367712_at	TIMP metallopeptidase inhibitor 1	Rn.25754	116510	Timp1	X
0	0	12.9066	14.8098	15.0257	0.070426	0.042861	0.054309	AA945643	1392171_at	Chitinase 3-like 1	Rn.68940	89824	Chi3l1	13
0	0	10.2734	11.9206	12.3142	0.087828	0.083079	0.080175	AI028877	1392965_a_at	SPARC related modular calcium binding 2	Rn.6092	292401	Smoc2	1
0	0	11.8605	13.3977	13.5632	0.020429	0.048021	0.069718	BI282993	1371691_at	Retinoic acid receptor responder (tazarotene induced) 2	Rn.28532	297073	Rarres2	4
0	0	2.87918	3.04166	5.36695	0.072745	0.031966	0.134778	M58040	1371113_a_at	Transferrin receptor	Rn.98672	64678	Tfrc	11
0	0	12.1353	12.866	13.2037	0.057591	0.042585	0.029457	NM_031833	1367766_at	Non-metastatic cells 2, protein (NM23B) expressed in	Rn.927	83782	Nme2	10
0	0	10.9409	10.466	10.2074	0.048911	0.02619	0.014741	NM_054011	1387294_at	SH3-domain binding protein 5 (BTK-associated)	Rn.163321	117186	Sh3bp5	16
0	0	9.90796	9.16463	8.8737	0.053757	0.04708	0.017882	AI407325	1377250_at	Similar to RIKEN cDNA A930008G19	Rn.12282	309060	RGD1310799	1
0	0	4.08264	3.36198	2.68559	0.102984	0.023314	0.006937	AA800742	1394031_at	Family with sequence similarity 83, member D	Rn.55931	311598	Fam83d	3
0	0	11.8461	10.6612	10.4612	0.103089	0.025388	0.027444	NM_012914	1368477_at	ATPase, Ca++ transporting, ubiquitous	Rn.9920	25391	Atp2a3	10
0	0	9.35054	7.9887	7.73348	0.040728	0.031365	0.07282	BF397709	1390468_at	Transcribed locus	Rn.161078	-	-	8
0	0	4.48017	2.73952	2.80579	0.080113	0.028131	0.053389	BF419402	1394571_at	Hypothetical LOC300074	Rn.72811	300074	RGD1305939	7
1e-06	0.000252571	2.99155	9.42544	10.3192	0.242912	0.352046	0.354426	AI179507	1377340_at	Tissue factor pathway inhibitor 2	Rn.15776	286926	Tfpi2	4
1e-06	0.000252571	3.00249	7.81826	9.45125	0.068595	0.347108	0.243527	NM_012620	1368519_at	Serine (or cysteine) peptidase inhibitor, clade E, member 1	Rn.29367	24617	Serpine1	12
1e-06	0.000252571	4.61902	8.16498	10.5753	0.147362	0.274444	0.26328	BF282318	1392647_at	Similar to Serum amyloid A-3 protein precursor	Rn.9392	691143	LOC691143	1
1e-06	0.000252571	3.55622	7.60692	8.84029	0.224882	0.134593	0.26903	AF072892	1388054_a_at	Versican	Rn.35666	114122	Vcan	2
1e-06	0.000252571	8.58119	10.1745	10.8991	0.156212	0.082223	0.073549	AA859578	1392773_at	Proprotein convertase subtilisin/kexin type 5	Rn.104002	116548	Pcsk5	1
1e-06	0.000252571	7.23421	8.80925	9.43466	0.100298	0.054013	0.108668	BF549923	1393467_at	Proprotein convertase subtilisin/kexin type 5	Rn.104002	116548	Pcsk5	1
1e-06	0.000252571	9.48829	10.7502	11.1961	0.084856	0.079865	0.066562	BF282365	1374565_at	NIMA (never in mitosis gene a)-related kinase 6	Rn.18744	360161	Nek6	3
1e-06	0.000252571	4.39176	4.76274	6.59874	0.037004	0.165036	0.039687	BE098162	1390884_a_at	UDP-GlcNAc:betaGal beta-1,3-N-acetylglucosaminyltransferase 7	Rn.39638	316583	B3gnt7	9
1e-06	0.000252571	6.97157	6.73006	8.6239	0.081166	0.065438	0.106329	AI168962	1374249_at	Similar to Hypothetical protein MGC38513	Rn.2550	292781	RGD1304580	1
1e-06	0.000252571	5.56243	4.69382	4.62058	0.07181	0.051913	0.007114	BG374483	1378745_at	Period homolog 3 (Drosophila)	Rn.63521	78962	Per3	5
1e-06	0.000252571	9.26224	8.33315	7.82089	0.104082	0.030578	0.056895	BI296812	1379318_at	Similar to RIKEN cDNA 2610019F03	Rn.11716	498662	LOC498662	16
1e-06	0.000252571	9.8321	8.9069	8.36602	0.069038	0.053275	0.072678	AI231779	1398378_at	Glutathione S-transferase kappa 1	Rn.109452	297029	Gstk1	4
1e-06	0.000252571	10.4447	9.19526	8.36156	0.05539	0.08021	0.099257	NM_019156	1368380_at	Vitronectin	Rn.87493	29169	Vtn	10
1e-06	0.000252571	8.6487	6.87783	6.26193	0.165882	0.062611	0.093354	AF336872	1370802_at	integrin, beta 5	-	257645	-	-
2e-06	0.000362667	7.39434	9.66401	10.2521	0.096422	0.20615	0.057062	AF007789	1387269_s_at	Plasminogen activator, urokinase receptor	Rn.82711	50692	Plaur	1
2e-06	0.000362667	7.99153	9.9467	10.5135	0.130634	0.072135	0.157944	AI230728	1388436_at	Small nuclear ribonucleoprotein polypeptide A	Rn.9347	292729	Snrpa	1
2e-06	0.000362667	10.3074	12.5137	12.3841	0.151512	0.10539	0.101376	BI274903	1376100_at	Tubulin, beta 6	Rn.98430	307351	Tubb6	18
2e-06	0.000362667	3.42576	3.44559	6.64499	0.084088	0.111621	0.264142	NM_012599	1387765_at	Mannose-binding lectin (protein A) 1	Rn.10273	24548	Mbl1	16
2e-06	0.000362667	11.5554	12.7292	13.4924	0.073381	0.095776	0.098699	BF281299	1370163_at	Ornithine decarboxylase 1	Rn.874	24609	Odc1	6
2e-06	0.000362667	11.9968	13.241	13.0788	0.09142	0.062939	0.03341	NM_022538	1369961_at	Phosphatidic acid phosphatase type 2A	Rn.61687	64369	Ppap2a	2
2e-06	0.000362667	8.22449	9.05126	8.67032	0.031353	0.047503	0.029211	BI279201	1376613_at	Tetratricopeptide repeat domain 9C	Rn.162477	309196	Ttc9c	1
2e-06	0.000362667	10.9086	10.2212	10.0808	0.034089	0.046036	0.039308	BI291997	1373399_at	WD repeat domain 6	Rn.164872	301007	Wdr6	8
2e-06	0.000362667	10.8217	10.2167	9.79583	0.064919	0.057439	0.027149	BF285372	1374652_at	Transcribed locus	Rn.168683	-	-	4
2e-06	0.000362667	8.81472	7.91654	7.25176	0.047365	0.047588	0.100131	NM_053507	1368863_at	Non-metastatic cells 3, protein expressed in	Rn.8785	85269	Nme3	10
2e-06	0.000362667	11.2292	9.2044	8.07769	0.141389	0.136621	0.156866	NM_031039	1387052_at	Glutamic-pyruvate transaminase (alanine aminotransferase)	Rn.6318	81670	Gpt	7
3e-06	0.000416	7.80714	12.1379	13.8321	0.147303	0.444908	0.142621	BM383531	1388271_at	Metallothionein 2A	Rn.115549	689415	Mt2A	19
3e-06	0.000416	4.32812	7.96568	9.20373	0.274099	0.158093	0.300121	AF084544	1371232_a_at	Versican	Rn.35666	114122	Vcan	2
3e-06	0.000416	7.75622	8.63092	9.43542	0.078029	0.115641	0.0334	AA848420	1389738_at	Uracil-DNA glycosylase	Rn.104379	304577	Ung	12
3e-06	0.000416	11.792	12.6845	13.0959	0.035404	0.092353	0.043281	BF547738	1389815_at	Protein phosphatase 1, regulatory (inhibitor) subunit 14B	Rn.2773	259225	Ppp1r14b	1
3e-06	0.000416	5.81566	5.53373	4.66701	0.058426	0.06641	0.055524	AA998800	1382799_at	Transcribed locus	Rn.202638	-	-	4
3e-06	0.000416	10.9523	10.2339	9.89101	0.090356	0.045885	0.033183	AI501027	1393629_at	H2.0-like homeobox	Rn.35243	364069	Hlx	13
3e-06	0.000416	11.914	11.1663	10.4109	0.059486	0.057554	0.093226	BI289132	1390449_at	CDNA clone IMAGE:7309127	Rn.32626	-	-	2
3e-06	0.000416	11.2806	10.5828	9.68812	0.030305	0.094511	0.085204	D29960	1387898_at	Heat shock protein, alpha-crystallin-related, B6	Rn.3201	192245	Hspb6	1
3e-06	0.000416	6.33357	4.86767	4.38036	0.030384	0.152829	0.015393	AI716449	1378258_at	Transcribed locus	Rn.27106	-	-	17
3e-06	0.000416	5.59929	4.14276	3.48281	0.164592	0.054267	0.10476	NM_053703	1387809_at	Mitogen-activated protein kinase kinase 6	Rn.17256	114495	Map2k6	10
3e-06	0.000416	7.77881	5.46665	4.38152	0.087012	0.223244	0.126812	NM_031154	1387023_at	Glutathione S-transferase, mu 7	Rn.6036	81869	Gstm7	2
3e-06	0.000416	9.30568	6.46651	4.21324	0.104603	0.252409	0.30183	AI234287	1375983_at	MAM domain containing 2	Rn.23790	309410	Mamdc2	1
4e-06	0.000471467	3.17692	5.47488	7.00811	0.01901	0.295008	0.113118	AI500951	1392264_s_at	Serine (or cysteine) peptidase inhibitor, clade E, member 1	Rn.29367	24617	Serpine1	12
4e-06	0.000471467	9.12733	10.5417	11.1765	0.044137	0.149975	0.071161	NM_031325	1367938_at	UDP-glucose dehydrogenase	Rn.3967	83472	Ugdh	14
4e-06	0.000471467	13.3329	13.7382	13.9759	0.024442	0.036254	0.035359	NM_053290	1386864_at	Phosphoglycerate mutase 1 (brain)	Rn.1383	24642	Pgam1	2
4e-06	0.000471467	13.3972	13.0229	12.6049	0.05993	0.028039	0.039569	BI282112	1371547_at	Transcribed locus, strongly similar to NP_038563.1 C10 protein [Mus musculus]	Rn.1223	-	-	4
4e-06	0.000471467	6.25718	5.66625	5.5972	0.017188	0.048319	0.031373	AI500940	1373348_at	Transcribed locus	Rn.35218	-	-	12
4e-06	0.000471467	12.8766	13.4289	13.8359	0.058101	0.057825	0.033135	NM_022399	1398750_at	Calreticulin	Rn.974	64202	Calr	19
4e-06	0.000471467	9.09248	8.28417	7.82408	0.110214	0.056388	0.038635	NM_053293	1368354_at	Glutathione S-transferase theta 1	Rn.11122	25260	Gstt1	20
4e-06	0.000471467	5.18516	3.37774	2.50215	0.196085	0.096041	0.147866	BE108896	1374762_at	Transcribed locus	Rn.9069	-	-	1
4e-06	0.000471467	8.68478	6.25971	6.02344	0.254391	0.104933	0.110838	NM_031091	1370061_at	RAB3B, member RAS oncogene family	Rn.3788	81755	Rab3b	5
5e-06	0.000527761	7.75541	11.8907	12.3917	0.413063	0.256219	0.143659	AI176034	1373401_at	Tenascin C	Rn.12723	116640	Tnc	*
5e-06	0.000527761	11.4849	13.7816	14.1646	0.111722	0.185486	0.126875	BG671549	1370172_at	superoxide dismutase 2, mitochondrial	-	-	-	-
5e-06	0.000527761	5.96039	6.96173	7.31905	0.065698	0.063735	0.086365	BI274923	1376866_at	CD3E antigen, epsilon polypeptide-associated protein	Rn.155132	680493	Cd3eap	1
5e-06	0.000527761	11.521	11.6034	12.1868	0.013938	0.048032	0.041889	BI285090	1389902_at	Histocompatibility 13	Rn.12102	311545	H13	3
5e-06	0.000527761	11.7578	11.1246	10.7771	0.060683	0.040709	0.057735	BI274753	1371931_at	General transcription factor II I	Rn.27575	353256	Gtf2i	12
5e-06	0.000527761	7.81072	6.21255	4.45459	0.227918	0.114719	0.207734	BF545080	1377097_at	Cytochrome c oxidase subunit VIb polypeptide 2	Rn.97699	654441	Cox6b2	1
5e-06	0.000527761	9.99138	2.24919	3.18205	0.258832	0.027473	0.667089	X00469	1370269_at	Cytochrome P450, family 1, subfamily a, polypeptide 1	Rn.10352	24296	Cyp1a1	8
6e-06	0.0005304	8.08271	9.68374	10.1861	0.105899	0.037295	0.164766	NM_019225	1368565_at	Solute carrier family 1 (glial high affinity glutamate transporter), member 3	Rn.34134	29483	Slc1a3	2
6e-06	0.0005304	8.43096	9.52248	10.2781	0.100115	0.123346	0.069284	NM_012716	1386981_at	Solute carrier family 16, member 1 (monocarboxylic acid transporter 1)	Rn.6085	25027	Slc16a1	2
6e-06	0.0005304	11.8699	12.5551	12.9572	0.060681	0.075303	0.038465	AI103695	1367686_at	Stress-associated endoplasmic reticulum protein 1	Rn.2119	80881	Serp1	2
6e-06	0.0005304	9.74233	9.44654	8.97706	0.048525	0.02658	0.051494	AI599930	1374968_at	Eukaryotic translation initiation factor 2C, 1	Rn.62413	313594	Eif2c1	5
6e-06	0.0005304	13.2357	12.7218	12.47	0.039325	0.032097	0.051006	AI177372	1371682_at	Microtubule-associated protein 1 light chain 3 alpha	Rn.3135	362245	Map1lc3a	3
6e-06	0.0005304	10.0474	9.30085	8.98475	0.085669	0.066368	0.019976	BI278589	1379039_at	chemokine-like receptor 1	-	-	-	-
6e-06	0.0005304	11.0028	10.3598	9.70557	0.071431	0.060109	0.079828	BI278183	1399167_a_at	GRB2-associated binding protein 1	Rn.1725	361388	Gab1	19
6e-06	0.0005304	10.7736	9.54741	9.19948	0.082248	0.109649	0.066967	AW918387	1383355_at	ATP-binding cassette, sub-family A (ABC1), member 1	Rn.148916	313210	Abca1	5
6e-06	0.0005304	7.18866	6.65405	4.60331	0.103435	0.206494	0.104088	NM_013120	1387203_at	Glucokinase regulatory protein	Rn.7863	25658	Gckr	6
6e-06	0.0005304	11.5398	10.1874	9.66313	0.071643	0.05584	0.147578	AA997466	1383668_at	Matrix metallopeptidase 15	Rn.165433	291848	Mmp15	19
6e-06	0.0005304	6.91177	5.68364	4.70498	0.154277	0.141261	0.061811	AI071674	1377266_at	Transcribed locus	Rn.20599	-	-	X
6e-06	0.0005304	7.68513	6.49577	5.22204	0.168836	0.070625	0.165429	BI298010	1379899_at	Transcribed locus	Rn.19126	-	-	13
6e-06	0.0005304	5.69799	2.96865	2.88848	0.376545	0.025589	0.025669	AI102148	1381477_at	Ankyrin 1, erythrocytic	Rn.20868	306570	Ank1	16
7e-06	0.0005824	12.6341	14.4221	14.6588	0.122933	0.113996	0.122955	AI406660	1374529_at	ESTs	-	-	-	-
7e-06	0.0005824	9.93303	9.66622	9.02929	0.04185	0.026783	0.074309	AA997430	1389363_at	Acireductone dioxygenase 1	Rn.12694	298934	Adi1	6
7e-06	0.0005824	9.96004	9.00151	8.75879	0.122342	0.044779	0.051085	BF284148	1388639_at	Breast carcinoma amplified sequence 3	Rn.203379	363662	Bcas3	10
7e-06	0.0005824	11.5764	10.6453	10.1011	0.102894	0.064783	0.087777	AI172075	1372369_at	Transmembrane protein 109	Rn.1105	361732	Tmem109	1
7e-06	0.0005824	8.50213	7.75596	6.34299	0.079095	0.181806	0.045055	AW523571	1373995_at	Transcribed locus	Rn.204875	-	-	20
8e-06	0.000608344	7.61418	8.42834	9.47943	0.026571	0.153571	0.069514	D87927	1370633_at	Chemokine (C-X-C motif) ligand 3	Rn.10525	171551	Cxcl3	14
8e-06	0.000608344	11.3361	10.6717	10.5434	0.064179	0.043026	0.041678	NM_032615	1398296_at	Glycerophosphodiester phosphodiesterase 1	Rn.170542	60418	Gde1	1
8e-06	0.000608344	6.98599	5.87743	6.57805	0.038616	0.020542	0.09639	BE119649	1381006_at	Hepatocyte growth factor activator	Rn.144587	58947	Hgfac	14
8e-06	0.000608344	7.29498	7.07167	5.95952	0.115291	0.078867	0.069465	BF554891	1388537_at	4-nitrophenylphosphatase domain and non-neuronal SNAP25-like protein homolog 1 (C. elegans)	Rn.103205	360971	Nipsnap1	14
8e-06	0.000608344	9.16304	8.41274	8.3425	0.045673	0.063547	0.036844	AI176616	1374625_at	Hairy and enhancer of split 6 (Drosophila)	Rn.11980	316626	Hes6	9
8e-06	0.000608344	11.5567	10.8623	10.4516	0.115068	0.010961	0.054253	NM_022526	1369941_at	Death-associated protein	Rn.1531	64322	Dap	2
8e-06	0.000608344	10.3309	9.32673	8.52205	0.102254	0.114762	0.090936	AI101330	1372953_at	Neurocalcin delta	Rn.13744	553106	Ncald	7
8e-06	0.000608344	9.88999	8.65625	8.18081	0.106547	0.070245	0.115857	BF397709	1376786_a_at	Transcribed locus	Rn.161078	-	-	8
9e-06	0.000654815	6.94345	8.48262	9.32102	0.078298	0.182055	0.106991	BI279641	1372897_at	Procollagen lysine, 2-oxoglutarate 5-dioxygenase 2	Rn.12945	300901	Plod2	8
1e-05	0.000654815	6.63302	8.21347	8.66859	0.177801	0.123327	0.081604	BI285572	1392701_at	GDP-mannose pyrophosphorylase B	Rn.102187	363145	Gmppb	8
1e-05	0.000654815	5.83029	6.4116	9.66586	0.028355	0.37242	0.132187	NM_019214	1368193_at	Solute carrier family 26, member 4	Rn.11792	29440	Slc26a4	6
1e-05	0.000654815	9.85882	10.9944	11.7714	0.078236	0.134151	0.098481	BF391148	1390767_at	Signal sequence receptor, alpha	Rn.123918	361233	Ssr1	17
1e-05	0.000654815	8.32214	9.07611	9.52734	0.014171	0.074946	0.081013	NM_133598	1367908_at	Glycine cleavage system protein H (aminomethyl carrier)	Rn.98456	171133	Gcsh	19
1e-05	0.000654815	7.51786	8.41767	8.73589	0.046297	0.068593	0.086399	BE098803	1376513_a_at	Transcribed locus	Rn.125774	-	-	3
1e-05	0.000654815	9.31644	8.878	8.46574	0.039455	0.043434	0.059909	AA851303	1376171_at	Ubiquitin specific peptidase 11	Rn.2492	408217	Usp11	X
9e-06	0.000654815	11.2869	10.6958	10.3163	0.048022	0.047793	0.066835	BI283868	1399059_at	Enhancer of zeste homolog 1 (Drosophila)	Rn.154549	303547	Ezh1	10
1e-05	0.000654815	9.27925	8.4541	7.79303	0.134159	0.087034	0.048862	BF392959	1398710_at	Cytochrome P450, family 2, subfamily u, polypeptide 1	Rn.161862	310848	Cyp2u1	2
1e-05	0.000654815	12.1095	11.2973	10.4346	0.065492	0.058421	0.136688	BG381583	1390255_at	Actin binding LIM protein family, member 3	Rn.39037	307395	Ablim3	18
1e-05	0.000654815	6.719	5.61499	5.06583	0.114312	0.014393	0.129357	BM383155	1394982_at	TEL2, telomere maintenance 2, homolog (S. cerevisiae)	-	-	-	-
1e-05	0.000654815	10.2618	8.95622	8.0871	0.061971	0.095105	0.171295	BI295064	1373312_at	Paroxysmal nonkinesiogenic dyskinesia	Rn.50364	100188944	Pnkd	9
1e-05	0.000654815	6.44293	5.44633	3.80374	0.168918	0.060993	0.209378	BF289150	1379336_at	Transcribed locus	Rn.45452	-	-	X
1e-05	0.000654815	8.23256	6.05881	4.2747	0.211026	0.219306	0.247635	BF386852	1395644_at	ATP-binding cassette, sub-family A (ABC1), member 8	Rn.15354	303637	Abca8	10
9e-06	0.000654815	7.56104	4.70066	4.06321	0.405402	0.076372	0.149497	NM_012826	1387234_at	Alpha-2-glycoprotein 1, zinc-binding	Rn.5007	25294	Azgp1	12
1.1e-05	0.000682386	11.8913	12.9328	13.4171	0.084526	0.113537	0.065131	BF285649	1371445_at	Leucine rich repeat containing 59	Rn.2783	287633	Lrrc59	10
1.1e-05	0.000682386	13.5459	14.4324	14.5204	0.104589	0.051138	0.040354	AA893484	1370234_at	Transcribed locus, moderately similar to NP_034363.1 fibronectin 1 [Mus musculus]	Rn.217989	-	-	9
1.1e-05	0.000682386	11.187	10.3153	9.87329	0.106747	0.071488	0.066354	AA892845	1372706_at	Hexosaminidase B	Rn.203067	294673	Hexb	2
1.1e-05	0.000682386	11.6603	10.5006	9.73097	0.164299	0.105149	0.088569	AA819747	1382474_at	Collagen, type XIII, alpha 1	Rn.17566	499431	Col13a1	20
1.1e-05	0.000682386	8.40009	7.23595	6.37778	0.120408	0.109584	0.129123	BE116775	1377456_at	Transcribed locus	Rn.160491	-	-	3
1.1e-05	0.000682386	12.2959	11.0828	9.43667	0.076248	0.191372	0.185603	BI283685	1388527_at	Transcribed locus	Rn.202625	-	-	4
1.2e-05	0.000701355	11.3955	12.7242	13.3286	0.102124	0.131573	0.108565	BI275923	1373043_at	Stromal cell-derived factor 2-like 1	Rn.1414	680945	Sdf2l1	11
1.2e-05	0.000701355	3.78378	3.63061	6.09432	0.127197	0.085833	0.246983	AI013568	1390835_at	Solute carrier family 47, member 1	Rn.17240	360539	Slc47a1	10
1.2e-05	0.000701355	13.3859	13.165	12.5659	0.009538	0.064209	0.051291	BI276110	1376828_at	G protein-coupled receptor, family C, group 5, member A	Rn.23566	312790	Gprc5a	4
1.2e-05	0.000701355	13.1463	13.5613	13.9053	0.034858	0.048413	0.046911	NM_017199	1367690_at	Signal sequence receptor, delta	Rn.1999	29435	Ssr4	X
1.2e-05	0.000701355	12.7997	13.2406	13.5496	0.072582	0.028039	0.040192	NM_017125	1367709_at	Cd63 molecule	Rn.11068	29186	Cd63	7
1.2e-05	0.000701355	7.83285	7.04777	6.99707	0.029493	0.058127	0.061058	BI291716	1378724_at	Nuclear factor of kappa light polypeptide gene enhancer in B-cells inhibitor-like 1	Rn.38632	361794	Nfkbil1	20
1.2e-05	0.000701355	8.03426	6.92684	6.05838	0.204624	0.078662	0.089083	AI412886	1388561_at	Myosin, light polypeptide 2, alkali; ventricular, skeletal, slow	-	-	-	-
1.3e-05	0.000729651	5.75653	10.5368	10.5368	0.686238	0.077018	0.146811	BI277836	1393730_at	Transcribed locus	Rn.150301	-	-	13
1.3e-05	0.000729651	10.5387	11.3699	11.7359	0.073827	0.078683	0.066978	AI407490	1372009_at	Tyrosyl-tRNA synthetase	Rn.41002	313047	Yars	5
1.3e-05	0.000729651	12.9468	11.7018	10.9956	0.14517	0.083112	0.132016	BI278687	1391435_at	Phospholipid transfer protein	Rn.117434	296371	Pltp	3
1.3e-05	0.000729651	6.56722	4.83352	4.3989	0.276114	0.061233	0.068038	AW433953	1378197_at	Kinesin family member C2	Rn.100970	300053	KIFC2	7
1.3e-05	0.000729651	5.22029	3.39826	2.44201	0.193881	0.217281	0.072772	AI712791	1384302_at	Solute carrier family 6 (neurotransmitter transporter), member 17	Rn.186904	613226	Slc6a17	2
1.4e-05	0.000755786	8.05804	9.45851	10.0267	0.122903	0.109932	0.132719	NM_012532	1368420_at	Ceruloplasmin	Rn.32777	24268	Cp	2
1.4e-05	0.000755786	8.1878	9.12174	9.47248	0.071164	0.09721	0.06204	AA925790	1392522_at	Nuclear undecaprenyl pyrophosphate synthase 1 homolog (S. cerevisiae)	Rn.23082	294400	Nus1	20
1.4e-05	0.000755786	11.1248	10.3996	10.0274	0.062525	0.055711	0.078847	NM_017306	1367659_s_at	Dodecenoyl-Coenzyme A delta isomerase (3,2 trans-enoyl-Coenzyme A isomerase)	Rn.80835	29740	Dci	10
1.4e-05	0.000755786	9.19581	8.12825	7.89609	0.034598	0.029001	0.124926	BI288898	1390050_at	Similar to Golgi phosphoprotein 2 (Golgi membrane protein GP73)	Rn.203162	680692	LOC680692	17
1.4e-05	0.000755786	6.62124	5.25985	4.95573	0.145556	0.128671	0.029938	NM_031027	1367994_at	Dihydropyrimidine dehydrogenase	Rn.158382	81656	Dpyd	2
1.5e-05	0.000791642	9.63632	8.86821	8.67827	0.095481	0.032502	0.061314	AA944568	1373506_at	similar to early estrogen-induced gene 1 protein	-	-	-	-
1.5e-05	0.000791642	8.43635	7.14531	6.80548	0.169672	0.082916	0.076741	BF411837	1393466_at	CD164 sialomucin-like 2	Rn.16127	689082	Cd164l2	5
1.5e-05	0.000791642	9.61842	7.69795	7.44112	0.206413	0.071973	0.156399	BI283340	1384276_at	similar to procollagen, type IV, alpha 6	-	-	-	-
1.6e-05	0.000814043	5.54083	6.8128	7.85456	0.201306	0.075863	0.161252	BE104424	1391481_at	ESTs	-	-	-	-
1.6e-05	0.000814043	11.7371	11.2066	10.9514	0.063729	0.022596	0.058852	AA944494	1371510_at	Host cell factor C1 regulator 1 (XPO1-dependent)	Rn.1003	287097	Hcfc1r1	10
1.6e-05	0.000814043	3.81633	2.8978	2.22375	0.073185	0.117915	0.08826	NM_012742	1369834_at	Forkhead box A1	Rn.10470	25098	Foxa1	6
1.6e-05	0.000814043	8.60997	7.12201	5.87215	0.143103	0.058916	0.242038	BM390382	1393473_at	RGD1563866	Rn.20195	315652	RGD1563866	8
1.6e-05	0.000814043	9.43575	7.9012	6.74418	0.132356	0.164046	0.184378	BM389225	1398345_at	Transcribed locus	Rn.1664	-	-	3
1.7e-05	0.000829131	3.76093	8.87333	9.05278	0.062261	0.40011	0.421186	BF391820	1373777_at	Transcribed locus	Rn.1141	-	-	13
1.7e-05	0.000829131	5.03096	7.39758	7.99202	0.18559	0.19437	0.194664	NM_017353	1387280_a_at	Solute carrier family 7 (cationic amino acid transporter, y+ system), member 5	Rn.32261	50719	Slc7a5	19
1.7e-05	0.000829131	10.4246	9.92331	9.73283	0.055979	0.033776	0.046387	NM_053637	1369414_at	Syntaxin binding protein 3	Rn.211988	114095	Stxbp3	2
1.7e-05	0.000829131	11.6778	10.9598	10.1413	0.117763	0.113022	0.062541	BM385409	1384544_at	Paraoxonase 3	Rn.16469	312086	Pon3	4
1.7e-05	0.000829131	8.27729	7.00621	6.77019	0.11461	0.117371	0.067423	BG376273	1384481_at	Transcribed locus	Rn.204331	-	-	1
1.7e-05	0.000829131	10.7535	9.51931	8.86699	0.189698	0.093198	0.093097	L19180	1387901_at	Protein tyrosine phosphatase, receptor type, D	Rn.91202	25529	Ptprd	9
1.8e-05	0.00084864	10.893	11.5606	12.0408	0.084483	0.086212	0.046608	BE112262	1389973_a_at	Surfeit 4	Rn.107863	619346	Surf4	3
1.8e-05	0.00084864	12.7842	12.9957	13.4005	0.044421	0.032035	0.045104	BF282907	1372247_at	Dolichyl-diphosphooligosaccharide-protein glycosyltransferase	Rn.102842	313648	Ddost	5
1.8e-05	0.00084864	10.9937	10.558	9.81994	0.057598	0.046173	0.103886	AA998150	1375358_at	Transcribed locus	Rn.7701	-	-	14
1.8e-05	0.00084864	8.88613	7.98722	7.17618	0.121453	0.07355	0.127613	BI285149	1369636_at	Sorbitol dehydrogenase	Rn.11334	24788	Sord	3
1.8e-05	0.00084864	7.76338	6.23946	5.18102	0.185549	0.147058	0.1673	BG372752	1379545_at	Transcribed locus, weakly similar to XP_001715813.1 PREDICTED: hypothetical protein [Homo sapiens]	Rn.64806	-	-	17
1.9e-05	0.000861333	7.44632	9.04889	9.79167	0.195296	0.12163	0.149575	NM_012561	1387843_at	Follistatin	Rn.162557	24373	Fst	2
1.9e-05	0.000861333	11.7291	12.222	12.8206	0.035382	0.103393	0.030984	BI284599	1371542_at	Tubulin, alpha 4A	Rn.92961	316531	Tuba4a	9
1.9e-05	0.000861333	11.0401	11.4445	11.959	0.067038	0.065148	0.047964	BI282863	1367927_at	Prohibitin	Rn.29754	25344	Phb	X
1.9e-05	0.000861333	8.76434	7.41985	7.34506	0.020524	0.149834	0.042417	AI598971	1389177_at	PERP, TP53 apoptosis effector	Rn.101762	292949	Perp	1
1.9e-05	0.000861333	9.81236	8.68188	7.59643	0.142738	0.124289	0.155975	AA818364	1389453_at	RAD52 motif 1	Rn.22736	287726	Rdm1	10
1.9e-05	0.000861333	10.9633	9.3983	8.6445	0.111233	0.088515	0.202859	AI044427	1373915_at	Dystrophia myotonica-protein kinase	Rn.130535	308405	Dmpk	1
2.1e-05	0.000894651	2.41901	2.88307	5.62964	0.012183	0.350741	0.112983	NM_012863	1387212_at	Basic helix-loop-helix family, member a15	Rn.9897	25334	Bhlha15	12
2.1e-05	0.000894651	10.8332	11.5605	12.3535	0.101157	0.128332	0.053063	BM388792	1377143_at	Solute carrier family 35, member B1	Rn.124916	287642	Slc35b1	10
2.1e-05	0.000894651	8.10465	9.10826	8.9795	0.015958	0.100426	0.041198	BF407833	1393248_at	NMD3 homolog (S. cerevisiae)	Rn.61090	310512	Nmd3	2
2.1e-05	0.000894651	11.3223	10.8723	10.5049	0.056194	0.06038	0.041219	BM384958	1388330_at	Vitamin K epoxide reductase complex, subunit 1	Rn.97942	309004	Vkorc1	1
2.1e-05	0.000894651	8.31184	8.80441	9.25363	0.028742	0.078624	0.050974	AA998946	1395199_at	Eukaryotic translation initiation factor 3, subunit J	Rn.162681	691947	Eif3j	3
2.1e-05	0.000894651	11.6288	10.9886	10.5104	0.095634	0.042247	0.08161	BI278651	1389059_at	Transcribed locus	Rn.165675	-	-	19
2e-05	0.000894651	10.267	9.46088	9.24355	0.064752	0.075773	0.059751	AI236940	1373996_at	Transcribed locus	Rn.11426	-	-	10
2.1e-05	0.000894651	7.18777	6.12437	6.29821	0.04224	0.060615	0.091644	BI291805	1389762_at	Transcribed locus, moderately similar to NP_001116075.1 Fc fragment of IgG binding protein [Mus musculus]	Rn.205433	-	-	1
2e-05	0.000894651	10.0112	8.88848	8.08083	0.143473	0.092167	0.140011	AA849857	1389611_at	Very low density lipoprotein receptor	Rn.9975	25696	Vldlr	1
2.1e-05	0.000894651	7.899	6.99083	3.98307	0.179367	0.125122	0.392556	BE111725	1392550_at	dapper, antagonist of beta-catenin, homolog 1 (Xenopus laevis)	-	-	-	-
2.2e-05	0.000899329	8.71407	10.1042	10.7615	0.019081	0.18702	0.097251	NM_053464	1367834_at	Spermidine synthase	Rn.22258	84596	Srm	5
2.2e-05	0.000899329	11.5167	11.2672	10.8644	0.050461	0.041417	0.041439	BG376935	1398847_at	Nudix (nucleoside diphosphate linked moiety X)-type motif 4	Rn.8426	94267	Nudt4	7
2.2e-05	0.000899329	12.1581	11.7313	11.5124	0.024795	0.0588	0.026081	BF389361	1371010_at	NK2 homeobox 1	Rn.34265	25628	Nkx2-1	6
2.2e-05	0.000899329	12.0745	12.4367	12.8159	0.07519	0.028593	0.046743	BI304064	1373815_at	Lectin, mannose-binding 2	Rn.47037	290994	Lman2	17
2.2e-05	0.000899329	11.1152	10.3102	9.42669	0.129155	0.050924	0.139704	AI171526	1379369_at	Prickle homolog 1 (Drosophila)	Rn.141040	315259	Prickle1	7
2.2e-05	0.000899329	12.1237	10.7528	10.2753	0.026289	0.14201	0.130799	NM_012880	1368322_at	Superoxide dismutase 3, extracellular	Rn.10358	25352	Sod3	14
2.2e-05	0.000899329	11.2171	8.86357	9.64902	0.183463	0.139468	0.150212	AA901176	1398511_at	Transcribed locus	Rn.16299	-	-	20
2.3e-05	0.000913798	6.12053	9.32006	9.98053	0.51848	0.096739	0.174785	BI303379	1371785_at	Tumor necrosis factor receptor superfamily, member 12a	Rn.105040	302965	Tnfrsf12a	10
2.3e-05	0.000913798	9.25058	8.70605	8.61529	0.052664	0.056702	0.013406	AA955489	1382051_at	HscB iron-sulfur cluster co-chaperone homolog (E. coli)	Rn.65800	360826	Hscb	12
2.3e-05	0.000913798	6.27989	5.8365	4.93879	0.102257	0.084715	0.091024	AW530292	1373944_at	Transcribed locus	Rn.16273	-	-	4
2.3e-05	0.000913798	6.82829	4.80034	4.04879	0.327359	0.050322	0.170849	BM385311	1379906_at	ATPase, Na+/K+ transporting, beta 2 polypeptide	Rn.10624	24214	Atp1b2	10
2.3e-05	0.000913798	9.70437	7.63837	6.21405	0.067563	0.193658	0.300325	AF276870	1387970_at	Solute carrier family 38, member 5	Rn.81033	192208	Slc38a5	X
2.4e-05	0.000942933	7.85611	8.63793	8.86546	0.061792	0.09694	0.018597	BF417096	1377707_at	Solute carrier family 35, member B4	Rn.23967	296969	Slc35b4	4
2.4e-05	0.000942933	9.61895	9.27511	8.60579	0.087062	0.051781	0.074015	AA924312	1379268_at	Transcribed locus	Rn.8316	-	-	7
2.5e-05	0.000971429	10.0035	10.2928	10.5904	0.070469	0.025842	0.025411	BM389227	1373372_at	Similar to lymphocyte antigen 6 complex, locus E ligand	Rn.994	501282	LOC501282	9|Un
2.5e-05	0.000971429	6.84282	5.70586	4.55344	0.082185	0.132066	0.191059	BI275952	1377088_at	Similar to RIKEN cDNA 2310046K01	Rn.14715	311536	RGD1304644	3
2.6e-05	0.000983273	8.2139	8.92653	9.28109	0.082444	0.082368	0.050128	AA819349	1372715_at	sideroflexin 1	-	-	-	-
2.6e-05	0.000983273	9.25542	9.67535	9.89242	0.028324	0.048546	0.041689	AI169080	1374393_at	Protein tyrosine phosphatase-like (proline instead of catalytic arginine), member b	Rn.108344	288058	Ptplb	11
2.6e-05	0.000983273	11.6509	11.2948	10.8843	0.069499	0.043763	0.047382	AI412624	1388502_at	Inositol polyphosphate-5-phosphatase B	Rn.2252	362590	Inpp5b	5
2.6e-05	0.000983273	7.59683	6.84503	6.49366	0.11935	0.059189	0.05416	BF409085	1381197_at	Transcribed locus, moderately similar to XP_001117220.1 PREDICTED: similar to Chondroadherin precursor (Cartilage leucine-ric	Rn.199742	-	-	7
2.6e-05	0.000983273	11.926	11.0778	10.5984	0.11934	0.083724	0.073789	BI285665	1398335_at	Tweety homolog 3 (Drosophila)	Rn.37666	304315	Ttyh3	12
2.7e-05	0.000984247	12.3025	12.5739	12.9125	0.061243	0.043181	0.021968	NM_022922	1367603_at	Triosephosphate isomerase 1	Rn.144555	24849	Tpi1	4
2.7e-05	0.000984247	12.7713	13.047	13.4114	0.030791	0.033741	0.055217	NM_013067	1398766_at	Ribophorin I	Rn.4224	25596	Rpn1	4
2.7e-05	0.000984247	9.10533	8.63966	8.32061	0.080829	0.05428	0.024419	BF410891	1399145_at	G protein-coupled receptor 107	Rn.168447	311857	Gpr107	3
2.7e-05	0.000984247	10.6331	9.83031	9.6754	0.082198	0.075306	0.047514	BI296304	1372260_at	Rogdi homolog (Drosophila)	Rn.995	287061	Rogdi	10
2.7e-05	0.000984247	9.74016	9.12799	8.50361	0.102714	0.083314	0.070324	AW253923	1388657_at	Dachsous 1 (Drosophila)	Rn.15768	308912	Dchs1	1
2.7e-05	0.000984247	10.0077	9.12805	8.82424	0.10141	0.087786	0.058488	BI289677	1383196_at	Zinc finger protein 579	Rn.20534	308339	Znf579	1
2.7e-05	0.000984247	6.30312	5.375	5.09934	0.160496	0.015647	0.06225	BF420628	1398388_at	Unkempt homolog (Drosophila)	Rn.198909	360663	Unk	10
2.8e-05	0.00100008	9.3792	8.86438	8.51988	0.032178	0.082839	0.030057	BI301226	1389988_at	Potassium channel tetramerisation domain containing 2	Rn.21595	498024	Kctd2	10
2.8e-05	0.00100008	12.8008	13.4818	13.5287	0.09287	0.039182	0.035227	BG380285	1372013_at	Interferon induced transmembrane protein 1	Rn.22087	293618	Ifitm1	1
2.8e-05	0.00100008	14.159	13.6229	13.2252	0.079181	0.070172	0.041334	BF281741	1371471_at	Glioma tumor suppressor candidate region gene 2	Rn.8075	292624	Gltscr2	1
2.8e-05	0.00100008	9.49406	8.80946	8.56032	0.036738	0.062444	0.074895	AI236521	1373216_at	Hypothetical protein LOC691849	Rn.160156	691849	LOC691849	8
2.9e-05	0.00101529	6.59456	8.49555	8.95283	0.123317	0.142477	0.200081	BF401102	1380318_at	CDNA clone IMAGE:7309686	Rn.159858	-	-	1
2.9e-05	0.00101529	11.0253	12.1714	12.5504	0.045307	0.112884	0.117142	AW921151	1371539_at	Nucleolar protein family A, member 2	Rn.4216	287273	Nola2	10
2.9e-05	0.00101529	12.424	11.4955	10.9403	0.11286	0.063098	0.120994	AI180252	1388500_at	Transcribed locus	Rn.15902	-	-	13
2.9e-05	0.00101529	7.82416	6.75687	6.22256	0.214569	0.044265	0.067072	BI296701	1375775_at	Similar to shippo 1	Rn.76400	500917	RGD1564322	7
3e-05	0.00104	9.07372	9.86985	9.72091	0.048103	0.050621	0.064553	BE098848	1373678_at	ESTs	-	-	-	-
3e-05	0.00104	5.90293	4.924	4.72391	0.114766	0.053968	0.088934	BI275467	1392914_at	Transcribed locus	Rn.25111	-	-	14
3.1e-05	0.00104896	10.2287	11.2564	11.6155	0.045409	0.130905	0.070924	AI112299	1393240_at	EGF-containing fibulin-like extracellular matrix protein 2	Rn.16151	293677	Efemp2	1
3.1e-05	0.00104896	7.57414	8.12024	9.3818	0.159096	0.073931	0.153868	D87927	1370634_x_at	Chemokine (C-X-C motif) ligand 3	Rn.10525	171551	Cxcl3	14
3.1e-05	0.00104896	10.4127	10.01	9.69314	0.040743	0.069792	0.015678	BE108923	1389029_at	Bromodomain containing 3	Rn.16796	362092	Brd3	3
3.1e-05	0.00104896	7.76531	7.3057	7.09684	0.090165	0.029094	0.017928	BF412970	1374362_at	Zinc finger protein 821	Rn.18256	307834	Znf821	19
3.1e-05	0.00104896	8.50065	7.24817	6.93825	0.073125	0.142981	0.085105	NM_013215	1368121_at	Aldo-keto reductase family 7, member A3 (aflatoxin aldehyde reductase)	Rn.6043	26760	Akr7a3	5
3.2e-05	0.00106246	9.95448	13.3933	13.7409	0.506611	0.124286	0.225153	NM_022935	1368413_at	Amiloride binding protein 1 (amine oxidase, copper-containing)	Rn.54493	65029	Abp1	4
3.2e-05	0.00106246	6.71261	7.78138	7.78875	0.09139	0.095807	0.060066	AA899943	1391441_at	Transcribed locus	Rn.8955	-	-	1
3.2e-05	0.00106246	7.81672	6.35775	5.39761	0.109462	0.220547	0.116905	AW522823	1380564_at	Transcribed locus	Rn.32510	-	-	10
3.2e-05	0.00106246	5.22485	3.59404	2.79404	0.353911	0.081758	0.010822	BE112523	1383654_a_at	Fructosamine 3 kinase	Rn.203106	498034	Fn3k	10
3.3e-05	0.00107547	7.35793	6.90588	6.66208	0.033383	0.017107	0.069885	AA925526	1383212_at	CDNA clone IMAGE:7462850	Rn.115473	-	-	16
3.3e-05	0.00107547	11.2627	10.7177	10.5023	0.086448	0.041918	0.038837	BI279290	1373388_at	Signal peptide peptidase 3	Rn.5977	360822	Sppl3	12
3.3e-05	0.00107547	8.71144	8.11451	7.4986	0.028042	0.040116	0.124116	BE113175	1373537_at	Transcribed locus	Rn.204287	-	-	3
3.3e-05	0.00107547	9.92212	8.79308	8.04169	0.159221	0.137002	0.100781	NM_031134	1367726_at	Thyroid hormone receptor alpha	Rn.11307	81812	Thra	10
3.4e-05	0.00110297	8.61238	9.35231	9.62539	0.066567	0.072606	0.071012	NM_024384	1369946_at	THO complex 6 homolog (Drosophila)	Rn.42184	79227	Thoc6	10
3.5e-05	0.00110996	2.22222	5.40781	6.31498	0.183025	0.430977	0.093969	NM_012953	1368489_at	Fos-like antigen 1	Rn.11306	25445	Fosl1	1
3.5e-05	0.00110996	11.0555	11.3247	11.7752	0.063347	0.060719	0.028963	NM_022694	1367790_at	Staphylococcal nuclease and tudor domain containing 1	Rn.36148	64635	Snd1	4
3.5e-05	0.00110996	9.40288	10.1707	10.2163	0.073832	0.058117	0.058292	AI576549	1377739_at	Guanine nucleotide binding protein (G protein), gamma 12	Rn.198679	114120	Gng12	4
3.5e-05	0.00110996	3.45569	2.5014	2.57912	0.099667	0.020179	0.086017	AI045724	1392633_at	Transcribed locus	Rn.33382	-	-	7
3.5e-05	0.00110996	5.10384	3.01978	3.38444	0.14099	0.04533	0.211316	BG371548	1378930_a_at	Transcribed locus	Rn.94179	-	-	4
3.6e-05	0.00113152	12.8286	13.1947	13.5193	0.041421	0.05992	0.035835	BF555471	1388861_at	CLPTM1-like	Rn.101957	316916	Clptm1l	1
3.6e-05	0.00113152	9.38565	8.76247	8.13263	0.105563	0.070716	0.09141	BI279659	1372771_at	Transcribed locus	Rn.3109	-	-	3
3.7e-05	0.00113274	8.59566	9.95256	10.6044	0.137688	0.191484	0.058516	BF281350	1373447_at	Hematological and neurological expressed 1-like	Rn.19357	360492	Hn1l	10
3.7e-05	0.00113274	10.5157	11.2255	11.5777	0.063755	0.080794	0.072604	BM383696	1371777_at	Similar to Pabpc4_predicted protein	Rn.2995	288398	RGD1562451	12
3.7e-05	0.00113274	11.559	12.1592	12.4277	0.040372	0.038025	0.083991	NM_031557	1370012_at	Prostaglandin I2 (prostacyclin) synthase	Rn.73051	25527	Ptgis	3
3.7e-05	0.00113274	10.8744	10.1684	9.84193	0.073927	0.095622	0.035039	NM_031242	1368248_at	CDP-diacylglycerol synthase 1	Rn.18983	81925	Cds1	14
3.7e-05	0.00113274	11.3438	10.7114	10.1188	0.096452	0.087668	0.076994	NM_024147	1367861_at	Enah/Vasp-like	Rn.28912	79115	Evl	6
3.7e-05	0.00113274	7.48953	6.28668	6.04089	0.122149	0.131502	0.055388	AI010234	1373217_at	EH domain binding protein 1	Rn.3740	305556	Ehbp1	14
3.8e-05	0.00115337	8.5885	8.10985	7.55622	0.089003	0.08911	0.036177	AW533455	1378410_at	Transcribed locus	Rn.48535	-	-	1
3.8e-05	0.00115337	10.9345	10.0175	9.14935	0.100346	0.180441	0.037202	BF398114	1390429_at	Transcribed locus	Rn.165598	-	-	10
3.9e-05	0.00116375	3.28237	3.64409	6.17432	0.033408	0.209363	0.298056	BI289867	1390036_at	Solute carrier family 16, member 6 (monocarboxylic acid transporter 7)	Rn.157381	303772	Slc16a6	10
3.9e-05	0.00116375	10.3914	10.1202	9.76598	0.060412	0.023122	0.050742	BG377024	1373922_at	Transcribed locus	Rn.18449	-	-	3
3.9e-05	0.00116375	7.84715	7.62454	7.03613	0.041449	0.089732	0.015217	BE110656	1392538_at	Signal peptide peptidase 3	Rn.5977	360822	Sppl3	12
3.9e-05	0.00116375	10.8967	10.3003	10.1237	0.091777	0.035431	0.047722	BF283759	1372490_at	Transcribed locus	Rn.19992	-	-	8
4e-05	0.0011836	9.29296	8.86406	8.2155	0.054229	0.081275	0.083199	NM_012822	1368776_at	Arachidonate 5-lipoxygenase	Rn.9662	25290	Alox5	4
4e-05	0.0011836	6.96258	4.97372	4.4838	0.083882	0.159303	0.230609	BI304147	1376905_at	Transcribed locus	Rn.3706	-	-	10
4.1e-05	0.00118833	10.0781	9.36481	9.10917	0.072568	0.080833	0.054619	BG375744	1398610_at	Nicolin 1	Rn.190831	619581	Nicn1	8
4.1e-05	0.00118833	10.8594	10.0238	9.71262	0.11754	0.067605	0.074288	AI012423	1378526_at	GTPase, IMAP family member 6	Rn.11902	297076	Gimap6	4
4.1e-05	0.00118833	6.27941	5.34657	5.22367	0.129683	0.039998	0.076288	AI716974	1393896_at	Laminin gamma 3	Rn.205670	311862	Lamc3	3
4.1e-05	0.00118833	9.84163	9.02	8.49079	0.140603	0.075002	0.085162	BM391112	1390121_at	GLIS family zinc finger 2	Rn.166996	302946	Glis2	10
4.1e-05	0.00118833	11.2414	9.91921	9.34221	0.118775	0.154832	0.12144	AI556075	1383721_at	Frizzled homolog 8 (Drosophila)	Rn.199029	364754	Fzd8	17
4.3e-05	0.00120673	3.01909	3.45581	5.57768	0.074066	0.197217	0.245495	AI406785	1376258_at	Transcribed locus	Rn.164670	-	-	17
4.3e-05	0.00120673	12.8146	13.4744	13.8995	0.12452	0.079732	0.027078	BI284965	1370859_at	Protein disulfide isomerase family A, member 6	Rn.2685	286906	Pdia6	6
4.3e-05	0.00120673	10.3611	9.9219	9.65575	0.073954	0.056403	0.019403	U24150	1368056_at	Tuberous sclerosis 2	Rn.5875	24855	Tsc2	10
4.3e-05	0.00120673	8.02144	7.68784	6.86972	0.110028	0.092618	0.063225	BE113698	1377523_at	Transcribed locus	Rn.14648	-	-	17
4.3e-05	0.00120673	5.82896	5.51381	4.62709	0.106162	0.11627	0.040514	BF390967	1396417_at	Transcribed locus	Rn.153725	-	-	16
4.3e-05	0.00120673	12.2717	11.4846	11.3141	0.134655	0.05126	0.030134	NM_134410	1368071_at	MOCO sulphurase C-terminal domain containing 2	Rn.11802	171451	Mosc2	13
4.2e-05	0.00120673	10.0848	9.28671	8.89431	0.07734	0.049816	0.111958	BG373057	1367517_at	Transcribed locus	Rn.4203	-	-	15
4.3e-05	0.00120673	9.31737	8.34738	7.1261	0.143456	0.158094	0.163022	BF284067	1373631_at	Rap1 GTPase-activating protein	Rn.18036	313644	Rap1gap	5
4.4e-05	0.00121077	3.97652	7.90146	8.1537	0.601674	0.267463	0.113778	NM_031628	1369067_at	Nuclear receptor subfamily 4, group A, member 3	Rn.62694	58853	Nr4a3	5
4.4e-05	0.00121077	8.122	8.98367	7.95997	0.078783	0.05216	0.1078	AW531135	1386410_at	Transcribed locus	Rn.169898	-	-	3
4.4e-05	0.00121077	10.5941	10.0835	9.87934	0.097027	0.042747	0.01229	BE109521	1372288_at	Zinc finger, MIZ-type containing 2	Rn.6378	289783	Zmiz2	14
4.4e-05	0.00121077	11.5785	12.0961	12.3862	0.039168	0.080528	0.032989	BI285231	1388853_at	Mitochondrial ribosomal protein L54	Rn.20606	299628	Mrpl54	7
4.4e-05	0.00121077	8.53887	7.80765	6.87387	0.098381	0.101104	0.144818	AI169075	1388526_at	Glutathione transferase zeta 1	Rn.216913	681913	Gstz1	6
4.5e-05	0.001224	10.3206	9.93477	9.73468	0.063135	0.030905	0.038311	BG373023	1373288_at	Suppression of tumorigenicity 5	Rn.39696	308944	St5	1
4.5e-05	0.001224	9.88824	9.28306	9.00284	0.100098	0.045434	0.055859	BE110870	1373112_at	Similar to RIKEN cDNA 2210010N04 gene	Rn.162096	304285	RGD1306873	12
4.5e-05	0.001224	10.9041	9.54837	9.74232	0.090062	0.089959	0.118819	AI172274	1374527_at	Enoyl Coenzyme A hydratase domain containing 2	Rn.1408	298381	Echdc2	5
4.6e-05	0.00123224	8.65432	10.2467	11.22	0.159911	0.188403	0.191444	AI411542	1376265_at	Six transmembrane epithelial antigen of the prostate 2	Rn.203614	312052	Steap2	4
4.6e-05	0.00123224	7.18267	7.68207	9.41389	0.062678	0.247643	0.110172	NM_017134	1368266_at	Arginase, liver	Rn.9857	29221	Arg1	1
4.6e-05	0.00123224	12.9441	12.4102	12.0009	0.056125	0.047879	0.086675	BF285466	1376640_at	Family with sequence similarity 171, member A1	Rn.155456	680259	Fam171a1	17
4.6e-05	0.00123224	9.85645	10.4555	10.8359	0.01174	0.095929	0.055164	BI295550	1373224_at	ST3 beta-galactoside alpha-2,3-sialyltransferase 4	Rn.24125	363040	St3gal4	8
4.7e-05	0.00125428	5.95219	8.80692	9.31164	0.273608	0.307933	0.173728	AA997640	1383434_at	Pyrroline-5-carboxylate reductase 1	Rn.99704	287877	Pycr1	10
4.9e-05	0.00129786	8.59876	9.87293	10.3123	0.074374	0.173936	0.083117	AI548856	1370177_at	Poliovirus receptor	Rn.10677	25066	PVR	1
4.9e-05	0.00129786	13.169	12.3719	12.0253	0.072806	0.113104	0.044658	AA851222	1371393_at	Calsyntenin 1	Rn.99876	313717	Clstn1	5
5e-05	0.0013048	10.8507	12.156	14.1304	0.135448	0.166219	0.332068	AF411318	1371237_a_at	Metallothionein 1a	Rn.54397	24567	Mt1a	19
5e-05	0.0013048	7.11555	6.34597	7.1752	0.065945	0.086533	0.05471	AI454484	1371031_at	Methionine adenosyltransferase I, alpha	Rn.10418	25331	Mat1a	16
5e-05	0.0013048	8.23238	8.6859	9.17377	0.053704	0.060205	0.081704	L38615	1370365_at	Glutathione synthetase	Rn.1692	25458	Gss	3
5e-05	0.0013048	5.84349	4.40967	3.72806	0.127465	0.101705	0.202934	NM_080776	1368590_at	Matrix metallopeptidase 16	Rn.208361	65205	Mmp16	5
5.1e-05	0.00130678	5.56241	8.10812	8.72964	0.44614	0.091742	0.186511	BF395317	1376390_at	Membrane-spanning 4-domains, subfamily A, member 11	Rn.101878	361735	Ms4a11	1
5.1e-05	0.00130678	11.4369	10.9449	10.633	0.092621	0.052855	0.038258	AI029057	1393245_at	Phytanoyl-CoA 2-hydroxylase	Rn.7279	114209	Phyh	17
5.1e-05	0.00130678	8.37065	7.53424	7.53687	0.056724	0.040579	0.091754	BF290301	1393295_at	Similar to RIKEN cDNA 2610019F03	Rn.11716	498662	LOC498662	16
5.1e-05	0.00130678	9.47068	8.7831	8.0093	0.080639	0.072303	0.141921	BG376030	1398446_at	Similar to chromosome 1 open reading frame 2	Rn.32304	310640	RGD1306107	2
5.1e-05	0.00130678	11.3439	9.79978	7.90725	0.058816	0.290363	0.270792	BG380570	1374496_at	Similar to RIKEN cDNA 1200009O22; EST AI316813	Rn.25045	362364	RGD1310827	4
5.2e-05	0.0013276	13.1652	12.0433	11.5942	0.065654	0.145872	0.101293	BI276313	1384558_at	Placenta-specific 9	Rn.145159	361105	Plac9	16
5.3e-05	0.00133386	8.7198	8.04891	8.02	0.033719	0.050964	0.069357	BI298596	1374636_at	PHD finger protein 17	Rn.90858	310352	Phf17	2
5.3e-05	0.00133386	10.9868	10.5068	10.0546	0.105876	0.041533	0.065457	AI111965	1376649_at	Transcribed locus	Rn.19709	-	-	8
5.3e-05	0.00133386	8.7096	7.11352	7.46705	0.054773	0.076995	0.16941	BE349670	1373778_at	Transcribed locus	Rn.44359	-	-	12
5.3e-05	0.00133386	7.51442	4.71905	4.29786	0.347951	0.267228	0.15435	NM_030856	1368964_at	Leucine rich repeat neuronal 3	Rn.39124	81514	Lrrn3	6
5.4e-05	0.00134588	8.79482	9.8379	10.1652	0.1011	0.117094	0.087841	BF551426	1385625_at	EGF-containing fibulin-like extracellular matrix protein 2	Rn.16151	293677	Efemp2	1
5.5e-05	0.00134588	9.27567	8.79272	8.44141	0.057908	0.057065	0.066449	AA851280	1372912_at	Mitogen-activated protein kinase kinase kinase 7 interacting protein 1	Rn.17231	315139	Map3k7ip1	7
5.4e-05	0.00134588	9.53783	9.05184	8.66685	0.010656	0.082399	0.057466	AW520410	1377121_at	Discs, large homolog 5 (Drosophila)	Rn.154574	305645	Dlg5	15
5.5e-05	0.00134588	12.4833	12.0089	11.4645	0.049505	0.103361	0.048163	BF407452	1388786_at	Transcribed locus	Rn.7071	-	-	18
5.5e-05	0.00134588	11.6693	10.8281	10.8431	0.106161	0.050911	0.060691	AI412316	1371994_at	Rho GTPase activating protein 1	Rn.64898	311193	Arhgap1	3
5.5e-05	0.00134588	11.2632	10.4813	9.65997	0.14529	0.078419	0.134951	AI104546	1372084_at	Protein tyrosine phosphatase 4a3	Rn.106043	362930	Ptp4a3	7
5.5e-05	0.00134588	6.96586	6.13634	5.16876	0.224564	0.122623	0.063168	AI175507	1373909_at	Transcribed locus	Rn.3984	-	-	5
5.5e-05	0.00134588	8.80086	7.28176	6.49911	0.160561	0.145106	0.195061	BE115446	1393225_at	Similar to a disintegrin-like and metalloprotease (reprolysin type) with thrombospondin type 1 motif, 10	Rn.135600	314655	LOC314655	7
5.6e-05	0.00136563	5.37691	8.09633	9.75386	0.574888	0.181434	0.248674	AI237698	1382601_at	Transcribed locus	Rn.25444	-	-	16
5.7e-05	0.00138524	10.3707	10.7139	11.137	0.090136	0.046277	0.044472	AI171327	1375526_at	Similar to novel protein of unknown function (DUF423) family member	Rn.144704	287442	RGD1563438	10
5.8e-05	0.00139043	9.13872	9.69998	10.2531	0.141379	0.057558	0.061286	AW435213	1372402_at	N-acetylneuraminic acid synthase	Rn.17006	298071	Nans	5
5.8e-05	0.00139043	14.2059	13.7754	13.5548	0.064164	0.056266	0.025229	BF282337	1371320_at	Integral membrane protein 2B	Rn.107335	290364	Itm2b	15
5.8e-05	0.00139043	8.22515	7.35377	7.19827	0.116963	0.056259	0.077707	BM391310	1372780_at	Transmembrane protein 53	Rn.8133	313529	Tmem53	5
5.8e-05	0.00139043	7.10279	5.46232	4.32867	0.170128	0.181409	0.23997	NM_012750	1369167_at	GDNF family receptor alpha 2	Rn.90137	25136	Gfra2	15
6e-05	0.00142869	8.82701	9.69748	10.085	0.094688	0.085656	0.102232	BF414701	1379186_at	Translocase of outer mitochondrial membrane 70 homolog A (S. cerevisiae)	Rn.162009	304017	Tomm70a	11
6e-05	0.00142869	9.35926	7.67652	7.05447	0.257391	0.163959	0.126588	AI072448	1371376_at	H1 histone family, member X	Rn.2931	500252	H1fx	4
6.1e-05	0.00144278	2.23637	3.76134	6.37491	0.029947	0.325179	0.381646	NM_053289	1368238_at	Regenerating islet-derived 3 beta	Rn.9727	24618	Reg3b	4
6.1e-05	0.00144278	10.6002	11.4256	11.9857	0.102091	0.144422	0.02324	AI230697	1373090_at	Signal sequence receptor, alpha	Rn.123918	361233	Ssr1	17
6.2e-05	0.00146155	6.50425	5.61091	4.71745	0.079884	0.14981	0.138002	BF404955	1391121_at	Pragma of Rnd2	Rn.51831	306506	Pragmin	16
6.3e-05	0.00146475	10.7918	12.804	13.2788	0.015271	0.248978	0.177329	BG380454	1398350_at	Brain abundant, membrane attached signal protein 1	Rn.37779	64160	Basp1	2
6.4e-05	0.00146475	12.3538	12.0897	11.7608	0.056943	0.04694	0.034946	NM_053409	1386895_at	Melanoma antigen, family D, 1	Rn.54596	84469	Maged1	X
6.3e-05	0.00146475	10.8029	11.133	11.4961	0.046921	0.034129	0.06729	NM_031830	1367746_a_at	Flotillin 2	Rn.2105	83764	Flot2	10
6.4e-05	0.00146475	8.95905	8.56767	8.27033	0.064378	0.057699	0.035343	BF282993	1371744_at	Transcribed locus, strongly similar to NP_065605.2 TH1 homolog [Mus musculus]	Rn.216578	-	-	*
6.4e-05	0.00146475	13.3438	14.0492	14.0891	0.023775	0.021335	0.093119	BI279760	1388318_at	Phosphoglycerate kinase 1	Rn.108127	24644	Pgk1	X
6.4e-05	0.00146475	9.54429	8.64915	8.43392	0.091415	0.116797	0.029994	BI278776	1376328_at	Similar to putative protein (5S487)	Rn.46856	301351	RGD1310819	9
6.3e-05	0.00146475	10.5546	9.73315	9.33944	0.142132	0.067308	0.079665	NM_017348	1386934_at	Solute carrier family 6 (neurotransmitter transporter, creatine), member 8	Rn.10336	50690	Slc6a8	X
6.4e-05	0.00146475	6.39826	5.01184	4.95927	0.191179	0.095854	0.090781	NM_130431	1370018_at	Heat shock protein 2	Rn.22486	161476	Hspb2	8
6.3e-05	0.00146475	7.43876	6.88333	3.56332	0.430501	0.416985	0.02876	AA866443	1379747_at	Transcribed locus	Rn.22637	-	-	8
6.5e-05	0.00146863	7.42052	9.17803	9.81104	0.210437	0.168015	0.182707	AI102517	1372750_at	Transcribed locus	Rn.2743	-	-	2
6.5e-05	0.00146863	8.79809	10.3607	10.6468	0.101382	0.16587	0.144697	BM386204	1389279_at	Transcribed locus	Rn.167297	-	-	12
6.5e-05	0.00146863	9.14569	8.54409	7.98254	0.046736	0.081688	0.106787	BE113263	1378394_at	Metallophosphoesterase 1	Rn.64185	361344	Mppe1	18
6.5e-05	0.00146863	8.72527	7.63898	7.26165	0.139753	0.124923	0.078584	AI410833	1373476_at	Hypothetical protein LOC500251	Rn.154952	500251	LOC500251	4
6.6e-05	0.00148175	12.3294	12.0888	11.5464	0.123838	0.031144	0.030297	BM388888	1371972_at	Unc-84 homolog B (C. elegans)	Rn.2240	315135	Unc84b	7
6.6e-05	0.00148175	12.3398	11.6309	11.101	0.019318	0.116196	0.089803	AI603565	1378049_at	Zinc finger protein 362	Rn.25043	297879	Zfp362	5
6.7e-05	0.00149944	13.254	12.6442	11.7158	0.110529	0.094673	0.14147	AA957335	1383047_at	Growth arrest specific 6	Rn.52228	58935	Gas6	16
6.8e-05	0.00151702	12.849	13.4808	14.2438	0.105686	0.055364	0.140524	M28647	1367585_a_at	ATPase, Na+/K+ transporting, alpha 1 polypeptide	Rn.2992	24211	Atp1a1	2
6.9e-05	0.00152968	9.2887	10.3299	10.9248	0.127831	0.161227	0.066449	BG379788	1378137_at	Leucine rich repeat containing 59	Rn.2783	287633	Lrrc59	10
6.9e-05	0.00152968	12.8269	13.0787	14.2177	0.115512	0.163582	0.02482	U13253	1370281_at	Fatty acid binding protein 5, epidermal	Rn.98269	140868	Fabp5	2
7e-05	0.001547	6.23278	6.7925	7.39486	0.131255	0.019921	0.10306	BM386775	1379226_at	Absent in melanoma 1-like	Rn.93581	298543	Aim1l	5
7.2e-05	0.00155239	9.52907	10.9043	11.458	0.230226	0.132245	0.107031	BF282631	1383291_at	Complement component 7	Rn.33787	117517	C7	2
7.1e-05	0.00155239	4.08527	5.05645	6.95177	0.05446	0.075341	0.347561	AF084544	1388265_x_at	Versican	Rn.35666	114122	Vcan	2
7.1e-05	0.00155239	9.5785	9.23732	8.90846	0.041871	0.072665	0.019154	AA866321	1376839_at	Transcribed locus	Rn.3062	-	-	4
7.2e-05	0.00155239	13.8601	13.4685	13.199	0.038986	0.065628	0.035762	NM_013087	1398827_at	Cd81 molecule	Rn.1975	25621	Cd81	1
7.2e-05	0.00155239	4.02532	2.81231	2.7858	0.167395	0.087895	0.077608	AI044553	1392817_at	Transcribed locus	Rn.78244	-	-	4
7.2e-05	0.00155239	7.82468	7.14013	6.04501	0.166205	0.110626	0.148985	BI276006	1376998_a_at	Similar to FLJ00128 protein	Rn.98243	361034	RGD1308093	15
7.2e-05	0.00155239	9.31043	8.30078	7.63135	0.07425	0.10562	0.164311	AW520770	1372622_at	Similar to RIKEN cDNA 6530418L21	Rn.35964	316001	RGD1560778	8
7.2e-05	0.00155239	9.23055	8.06072	7.10245	0.157013	0.172498	0.153759	AW919180	1383072_at	Phosphorylase, glycogen, muscle	Rn.11238	24701	Pygm	1
7.6e-05	0.00156478	7.46243	10.0707	10.6827	0.169646	0.308788	0.236377	BG671549	1370173_at	superoxide dismutase 2, mitochondrial	-	-	-	-
7.3e-05	0.00156478	9.76348	10.6678	11.5056	0.103861	0.1801	0.080633	D13374	1370295_at	Non-metastatic cells 1, protein (NM23A) expressed in	Rn.6236	191575	Nme1	10
7.4e-05	0.00156478	7.71353	8.38675	9.02956	0.123403	0.101533	0.086771	BI289064	1372902_at	Asparagine-linked glycosylation 12 homolog (yeast, alpha-1,6-mannosyltransferase)	Rn.30142	315212	Alg12	7
7.7e-05	0.00156478	8.01059	7.68826	7.41236	0.047424	0.059946	0.02378	AW915558	1376802_at	Trichoplein, keratin filament binding	Rn.19337	304547	Tchp	12
7.7e-05	0.00156478	11.4729	11.0771	10.8836	0.043479	0.044272	0.047932	BE329329	1373061_at	Sorting nexin 17	Rn.162846	298836	Snx17	6
7.6e-05	0.00156478	9.20926	8.93036	8.48971	0.050214	0.054456	0.061345	AI406624	1373285_at	Transcribed locus	Rn.1395	-	-	7
7.4e-05	0.00156478	12.8025	13.1532	13.5532	0.082385	0.047177	0.052469	NM_012554	1367575_at	Enolase 1, (alpha)	Rn.4236	24333	Eno1	5
7.6e-05	0.00156478	9.04159	8.5523	8.36279	0.090165	0.022796	0.049096	BI290057	1374671_at	Traf3 interacting protein 2	Rn.9031	361857	Traf3ip2	20
7.6e-05	0.00156478	9.36031	8.94584	8.58974	0.068264	0.076161	0.02502	AI103146	1389714_at	Transcribed locus, strongly similar to NP_597701.1 zinc finger protein 526 [Homo sapiens]	Rn.203391	-	-	1
7.5e-05	0.00156478	8.3433	7.9514	7.46748	0.111675	0.052376	0.050015	AI599343	1374455_at	Transcribed locus, strongly similar to NP_080892.1 AYP1 protein [Mus musculus]	Rn.101903	-	-	1
7.4e-05	0.00156478	10.5674	9.96837	9.74862	0.031647	0.041415	0.089165	BI289477	1372532_at	Phosphatidylinositol transfer protein, membrane-associated 2	Rn.75968	304474	Pitpnm2	12
7.4e-05	0.00156478	10.3911	9.79681	9.54738	0.07354	0.048791	0.074832	BM383081	1384310_at	Transcribed locus	Rn.23945	-	-	2
7.6e-05	0.00156478	10.6684	11.2579	11.5175	0.09745	0.058556	0.051733	BM386531	1388346_at	Transmembrane protein 208	Rn.14607	291963	Tmem208	19
7.7e-05	0.00156478	9.07738	9.65201	10.0226	0.027014	0.071486	0.087975	BG378265	1369906_s_at	Multiple coagulation factor deficiency 2	Rn.7871	246117	Mcfd2	6
7.7e-05	0.00156478	7.83948	7.2529	6.88147	0.094621	0.04816	0.082407	AW435376	1380242_at	Low density lipoprotein receptor-related protein 5	Rn.12698	293649	Lrp5	1
7.4e-05	0.00156478	10.0681	10.7781	10.9803	0.035319	0.092846	0.060846	BF396985	1393320_at	Transcribed locus	Rn.172887	-	-	2
7.6e-05	0.00156478	12.5208	13.2486	13.5009	0.109156	0.049617	0.079683	NM_053610	1367677_at	Peroxiredoxin 5	Rn.2944	113898	Prdx5	1
7.5e-05	0.00156478	8.7806	7.81999	7.57189	0.15855	0.073922	0.070215	AA964146	1392644_s_at	Similar to RIKEN cDNA 2610019F03	Rn.11716	498662	LOC498662	16
7.7e-05	0.00156478	11.0828	9.55864	9.0645	0.129019	0.217403	0.087368	BI274355	1371924_at	Olfactomedin-like 3	Rn.106761	310743	Olfml3	2
7.6e-05	0.00156478	6.38857	4.44651	2.91228	0.268008	0.305936	0.219108	BF412281	1392553_at	Transcribed locus, strongly similar to NP_001107020.1 ADAMTS-like 5 isoform 1 [Mus musculus]	Rn.13813	-	-	7
7.8e-05	0.00157605	9.5531	8.83082	8.64615	0.061035	0.06547	0.083308	AA924088	1377647_at	Sex comb on midleg homolog 1 (Drosophila)	Rn.7761	362581	Scmh1	5
7.8e-05	0.00157605	10.9534	10.2628	9.81392	0.091171	0.079795	0.093668	AI411102	1388692_at	AlkB, alkylation repair homolog 7 (E. coli)	Rn.101790	679944	Alkbh7	9
7.9e-05	0.0015917	8.09837	7.41892	7.4644	0.015602	0.056085	0.070147	AW530828	1382049_at	Transmembrane protein 216	Rn.854	361727	Tmem216	1
8e-05	0.00159819	8.56646	7.93546	7.85883	0.044173	0.073577	0.047161	BE109668	1372892_at	Zinc finger protein 213	Rn.98676	287094	Znf213	10
8e-05	0.00159819	12.7473	11.5844	11.8057	0.067029	0.121628	0.069309	AA851385	1373740_at	ESTs	-	-	-	-
8e-05	0.00159819	8.73015	7.88234	6.85518	0.107816	0.161841	0.146947	BI275633	1370982_at	Phosphorylase, glycogen, muscle	Rn.11238	24701	Pygm	1
8.1e-05	0.00160908	10.5638	11.1694	11.5522	0.086592	0.100327	0.029576	NM_080902	1370062_at	HIG1 domain family, member 1A	Rn.2084	140937	Higd1a	8
8.1e-05	0.00160908	11.7194	9.68661	6.94817	0.252316	0.369543	0.427701	AA801238	1370847_at	Spondin 2, extracellular matrix protein	Rn.6699	171569	Spon2	14
8.2e-05	0.00161984	6.46013	8.26588	9.10601	0.306635	0.209181	0.128439	AI176172	1389430_at	Transcribed locus	Rn.7039	-	-	13
8.2e-05	0.00161984	9.81895	8.92252	7.06323	0.310217	0.224729	0.161061	NM_012542	1369136_at	Cytochrome P450, family 2, subfamily A, polypeptide 3a	Rn.2063	24299	Cyp2a3a	1
8.3e-05	0.00163049	9.46157	8.69403	8.22128	0.083312	0.052054	0.130647	BI281649	1391478_at	Zinc finger protein 532	Rn.55564	307362	Znf532	18
8.3e-05	0.00163049	7.37634	5.59	4.34038	0.143389	0.248383	0.258515	AJ309926	1371045_at	Amiloride-sensitive cation channel 2, neuronal	Rn.37385	79123	Accn2	7
8.4e-05	0.001632	9.7917	9.29146	9.19084	0.039669	0.063763	0.034207	AI102046	1367490_at	similar to defective SPErmatogenesis family member (spe-39)	-	-	-	-
8.4e-05	0.001632	10.2891	10.7496	10.9579	0.023653	0.078263	0.022395	BM384945	1374058_at	TMEM9 domain family, member B	Rn.219247	293415	Tmem9b	1
8.4e-05	0.001632	9.82132	8.84581	9.10603	0.090863	0.093963	0.044668	BF415817	1392770_at	Neogenin homolog 1 (chicken)	Rn.10667	81735	Neo1	8
8.4e-05	0.001632	7.5074	6.50722	4.99175	0.072251	0.065517	0.304962	AA925250	1382444_at	Transcribed locus	Rn.8243	-	-	10
8.7e-05	0.00164509	10.2603	11.0974	11.4718	0.062826	0.124505	0.073513	AI233262	1374135_at	Importin 4	Rn.107154	290228	Ipo4	15
8.5e-05	0.00164509	6.65299	5.78544	5.63137	0.089958	0.06196	0.098681	BI288583	1381391_at	Hypothetical LOC287798	Rn.43287	287798	MGC95210	10
8.6e-05	0.00164509	9.43702	8.5738	8.20592	0.146433	0.075027	0.085572	BI285307	1372356_at	Ubiquitin specific peptidase 54	Rn.48329	408223	Usp54	15
8.6e-05	0.00164509	9.0052	8.2197	7.49434	0.046246	0.096922	0.15611	AI104913	1388718_at	Tropomodulin 1	Rn.1646	25566	Tmod1	5
8.6e-05	0.00164509	11.0098	10.133	9.5878	0.077722	0.048916	0.159475	BE098153	1376165_at	Solute carrier family 24 (sodium/potassium/calcium exchanger), member 3	Rn.206123	85267	Slc24a3	3
8.6e-05	0.00164509	10.976	10.1608	9.47858	0.130705	0.112403	0.113835	AI103939	1374816_at	GRINL1A complex locus	Rn.2307	363091	Gcom1	8
8.7e-05	0.00164509	9.36626	8.45819	7.53972	0.079625	0.095161	0.197899	NM_053583	1368542_at	Zinc finger protein 423	Rn.9981	94188	Zfp423	19
8.7e-05	0.00164509	3.66901	1.83232	1.90157	0.352387	0.02903	0.015655	BF566188	1386718_at	Aldo-keto reductase family 1, member C19	Rn.206655	307096	Akr1c19	17
8.7e-05	0.00164509	9.68213	8.24866	7.37639	0.147771	0.222892	0.144999	BF411239	1389018_at	Transcribed locus, strongly similar to NP_001092259.1 NADH dehydrogenase (ubiquinone) 1 alpha subcomplex, 4-like 2 [Mus muscu	Rn.146090	-	-	7
8.7e-05	0.00164509	6.19475	4.2196	3.53102	0.089417	0.243817	0.222578	AI407434	1380089_at	Transcribed locus	Rn.204126	-	-	17
8.8e-05	0.00165076	8.51821	8.10231	7.65463	0.091021	0.076845	0.038915	AA943109	1389631_at	Zinc finger protein 609	Rn.161077	363412	Znf609	8
8.8e-05	0.00165076	10.1424	9.34083	9.46486	0.131772	0.042825	0.020256	AI009808	1368885_at	Ectonucleoside triphosphate diphosphohydrolase 1	Rn.17491	64519	Entpd1	1
8.8e-05	0.00165076	10.2039	9.50419	9.12739	0.093046	0.084024	0.080661	AA892497	1372960_a_at	Xylosyltransferase II	Rn.22727	64134	Xylt2	10
8.9e-05	0.0016651	11.3248	10.4489	10.1957	0.072522	0.075957	0.111422	D50564	1370811_at	Mercaptopyruvate sulfurtransferase	Rn.32263	192172	Mpst	7
9e-05	0.00166618	7.83744	8.92964	9.07963	0.062904	0.097474	0.125086	BG381676	1393233_at	Armadillo repeat containing 6	Rn.162263	306352	Armc6	16
9e-05	0.00166618	11.6037	11.8652	12.5814	0.162316	0.052955	0.027589	BE329347	1373185_at	Signal sequence receptor, beta	Rn.17458	295235	Ssr2	2
9e-05	0.00166618	8.29277	7.87762	7.41203	0.042931	0.046071	0.095258	AI575629	1384135_at	Transcribed locus	Rn.165616	-	-	1
9e-05	0.00166618	7.9011	7.41777	7.06214	0.078228	0.074069	0.047865	AI176974	1374658_at	IQ motif and Sec7 domain 2	Rn.204879	317433	Iqsec2	X
9.1e-05	0.00168029	13.6298	13.3134	12.6775	0.120406	0.049698	0.074092	BI296525	1372468_at	CD97 molecule	Rn.107655	361383	Cd97	19
9.2e-05	0.00168993	12.5862	13.4935	13.6861	0.042214	0.124783	0.063781	NM_053439	1367590_at	RAN, member RAS oncogene family	Rn.107698	84509	Ran	12
9.2e-05	0.00168993	8.08114	7.39587	6.43655	0.098803	0.167075	0.102979	BI291434	1367864_at	Phosphofructokinase, muscle	Rn.11004	65152	Pfkm	7
9.3e-05	0.00170388	9.68463	10.5501	11.5846	0.026582	0.219765	0.09277	BI295873	1389308_at	DnaJ (Hsp40) homolog, subfamily B, member 11	Rn.14603	360734	Dnajb11	11
9.4e-05	0.00171775	8.79266	8.27516	7.89091	0.093917	0.070123	0.05809	BE329196	1389158_at	Transcribed locus	Rn.204649	-	-	3
9.5e-05	0.00172267	10.8431	11.3942	11.5945	0.031841	0.075732	0.054158	AA799631	1371724_at	REX2, RNA exonuclease 2 homolog (S. cerevisiae)	Rn.11496	300689	Rexo2	8
9.5e-05	0.00172267	7.2321	6.66733	4.83083	0.289689	0.172014	0.184195	BE120682	1391123_at	Transcribed locus	Rn.147375	-	-	3
9.5e-05	0.00172267	5.73025	4.23011	3.43536	0.025044	0.175441	0.228438	AI549081	1379451_at	Transcribed locus	Rn.147181	-	-	2
9.6e-05	0.00173192	8.41067	9.1643	10.0146	0.074964	0.171566	0.09351	AI012456	1371579_at	Similar to signal peptidase complex subunit 3 homolog	Rn.29528	680782	LOC680782	16
9.6e-05	0.00173192	10.5278	9.8805	9.37759	0.156082	0.051171	0.077176	AA799574	1370237_at	Hydroxyacyl-Coenzyme A dehydrogenase	Rn.92789	113965	Hadh	2
9.7e-05	0.00174108	9.71337	9.25823	9.10645	0.086157	0.046937	0.012814	NM_017246	1386959_a_at	Mitogen activated protein kinase kinase 5	Rn.11054	29568	Map2k5	8
9.7e-05	0.00174108	10.7472	11.63	11.5304	0.129587	0.068894	0.030824	AI031032	1373035_at	ESTs	-	-	-	-
9.8e-05	0.00175457	9.31288	8.65301	8.11062	0.12581	0.105454	0.061455	AI228548	1388456_at	S100 calcium binding protein A1	Rn.11091	295214	S100a1	2
9.9e-05	0.001768	6.1207	7.53539	7.92577	0.091541	0.217374	0.060443	BE096098	1389660_at	Adhesion molecule with Ig like domain 3	Rn.203829	316003	Amigo3	8
0.0001	0.001768	8.85189	9.89213	10.395	0.060821	0.152135	0.115853	BF285150	1388695_at	Serine hydroxymethyltransferase 2 (mitochondrial)	Rn.9214	299857	Shmt2	7
0.0001	0.001768	10.616	10.7945	11.3471	0.067306	0.052459	0.0695	BM390196	1371391_at	Transcribed locus, strongly similar to NP_663342.3 thioredoxin domain containing 5 [Mus musculus]	Rn.128652	-	-	17
0.0001	0.001768	11.8152	11.5541	11.156	0.058799	0.037756	0.063672	AI171547	1388925_at	Sirtuin (silent mating type information regulation 2 homolog) 5 (S. cerevisiae)	Rn.137920	306840	Sirt5	17
0.0001	0.001768	13.3008	12.6749	12.6056	0.063138	0.061511	0.055828	AW251326	1371429_at	Dystroglycan 1 (dystrophin-associated glycoprotein 1)	Rn.36260	114489	Dag1	8
0.000101	0.00178123	10.724	11.7266	11.5305	0.097224	0.060357	0.094374	BI301490	1370904_at	Major histocompatibility complex, class II, DM alpha	Rn.35809	294274	Hla-dma	20
0.000103	0.00178533	7.88771	9.35731	9.82739	0.095093	0.21218	0.117453	BF283798	1371782_at	Nipsnap homolog 3A (C. elegans)	Rn.8287	313211	Nipsnap3a	5
0.000103	0.00178533	9.95351	11.3156	11.7033	0.048646	0.2041	0.096597	NM_053563	1387048_at	DEAD (Asp-Glu-Ala-Asp) box polypeptide 39	Rn.161716	89827	Ddx39	19
0.000103	0.00178533	5.48503	6.90616	6.88407	0.190862	0.11953	0.089695	AI071470	1377797_at	EMG1 nucleolar protein homolog (S. cerevisiae)	Rn.162786	312706	Emg1	4
0.000103	0.00178533	12.5501	11.8994	12.1058	0.058407	0.037468	0.061591	BF281337	1371530_at	Keratin 8	Rn.11083	25626	Krt8	7
0.000103	0.00178533	13.4259	12.9126	12.4691	0.067738	0.103137	0.041795	BI283120	1388542_at	Unconventional SNARE in the ER 1 homolog (S. cerevisiae)	Rn.2957	290627	Use1	16
0.000103	0.00178533	4.60921	3.61843	2.94549	0.06307	0.183314	0.093347	BE095875	1378623_at	Transcribed locus	Rn.199636	-	-	1
0.000103	0.00178533	10.071	9.13502	8.30088	0.130712	0.154382	0.133622	BE107482	1376617_at	Transcribed locus	Rn.52459	-	-	13
0.000105	0.0017893	8.57635	8.17974	7.71653	0.127587	0.037944	0.050169	BG374362	1389273_at	ATG4 autophagy related 4 homolog B (S. cerevisiae)	Rn.163086	316640	Atg4b	9
0.000105	0.0017893	7.96519	8.56123	8.86395	0.067262	0.092667	0.04796	BF563329	1397556_at	N-acetyltransferase 13	Rn.65040	288108	Nat13	11
0.000104	0.0017893	9.35118	8.65728	8.2824	0.131018	0.059771	0.079533	AW915448	1371889_at	Solute carrier family 22, member 17	Rn.7312	305886	Slc22a17	15
0.000105	0.0017893	11.0812	10.4194	9.87341	0.089983	0.090884	0.105621	BI296898	1383844_at	Rho guanine nucleotide exchange factor (GEF) 15	Rn.26985	287418	Arhgef15	10
0.000105	0.0017893	9.69912	8.73144	8.50712	0.097292	0.104676	0.095452	AI713204	1388644_at	Monoglyceride lipase	Rn.40396	29254	Mgll	4
0.000105	0.0017893	7.28802	6.43938	5.48828	0.122966	0.108753	0.183204	NM_134462	1387310_at	ATPase, Ca++ transporting, type 2C, member 2	Rn.163411	171496	Atp2c2	19
0.000105	0.0017893	5.90497	4.67121	3.32452	0.193266	0.030834	0.298251	AI410864	1389572_at	Malic enzyme 3, NADP(+)-dependent, mitochondrial	Rn.198167	361602	Me3	1
0.000106	0.001802	11.6073	11.8174	12.2969	0.089032	0.065043	0.016619	NM_021663	1370000_at	Nucleobindin 2	Rn.41602	59295	Nucb2	1
0.000107	0.0018103	10.0211	9.5596	9.09545	0.067824	0.106978	0.015565	AI717425	1392603_at	Transcribed locus	Rn.167218	-	-	19
0.000107	0.0018103	10.4384	9.24959	8.75334	0.221978	0.133115	0.068907	BI279720	1378484_at	RAS-like, family 12	Rn.147874	315762	Rasl12	8
0.000109	0.00181376	8.09887	9.68312	10.2079	0.043595	0.252108	0.106186	AB066224	1368391_at	Solute carrier family 7 (cationic amino acid transporter, y+ system), member 1	Rn.9439	25648	Slc7a1	12
0.000109	0.00181376	10.7487	11.5091	12.2012	0.126691	0.162369	0.005783	BE098941	1372704_at	Oligosaccharyltransferase complex subunit	Rn.1889	362040	Ostc	2
0.000108	0.00181376	8.53871	9.23153	9.61262	0.031068	0.054021	0.12428	BI275670	1388770_at	Ubiquitin-fold modifier 1	Rn.92909	365797	Ufm1	2
0.000109	0.00181376	8.94446	9.17059	9.58622	0.065365	0.067062	0.023275	BM384037	1389557_at	Testis expressed 261	Rn.198161	297392	Tex261	4
0.000109	0.00181376	12.8587	13.5225	13.635	0.075397	0.058013	0.069025	NM_021261	1367655_at	Thymosin, beta 10	Rn.5983	50665	Tmsb10	4
0.000108	0.00181376	11.9662	10.7914	10.1259	0.196304	0.131678	0.136737	BE113148	1372110_at	Transcribed locus	Rn.163253	-	-	14
0.000109	0.00181376	13.1749	11.882	10.9791	0.071366	0.202298	0.187044	NM_080892	1367673_at	Selenium binding protein 1	Rn.16617	140927	Selenbp1	2
0.00011	0.0018261	7.23036	6.0437	5.00784	0.013385	0.049144	0.279584	BE118197	1385901_at	Phosphatidylserine synthase 2	Rn.104893	293620	Ptdss2	1
0.000111	0.00183839	5.32471	4.9185	4.27425	0.096503	0.079271	0.089415	AW528921	1394464_at	Transcribed locus	Rn.118288	-	-	4
0.000112	0.00184066	6.02146	8.66176	9.76233	0.545521	0.165041	0.24383	AW531909	1390306_at	Transcribed locus	Rn.47844	-	-	6
0.000112	0.00184066	8.31241	9.88935	10.136	0.12831	0.175983	0.148935	BI281827	1374945_at	GCD14/PCMT domain containing protein	Rn.54722	314462	RGD1359191	6
0.000112	0.00184066	5.24581	6.28807	7.39822	0.328336	0.137977	0.062264	BI295907	1385310_at	Transcribed locus	Rn.150426	-	-	14
0.000114	0.00184066	8.24598	9.31833	9.55201	0.105617	0.144184	0.065639	AI599362	1375041_at	Similar to F-box only protein 27	Rn.105566	499114	RGD1563982	1
0.000114	0.00184066	9.78908	10.7665	11.8147	0.209612	0.157556	0.146562	AI169118	1386065_at	Ankyrin repeat domain 57	Rn.55986	503306	Ankrd57	20
0.000114	0.00184066	12.0319	12.0511	12.666	0.047757	0.020184	0.089132	AI409051	1373058_at	Transmembrane protein 30A	Rn.161918	300857	Tmem30a	8
0.000114	0.00184066	10.0955	9.49239	9.11518	0.049459	0.118782	0.023103	AA957487	1381955_at	Family with sequence similarity 183, member B	Rn.23162	287346	Fam183b	10
0.000113	0.00184066	9.48427	8.54753	8.36561	0.107727	0.060148	0.115351	BI289532	1388859_at	Chibby homolog 1 (Drosophila)	Rn.3025	246768	Cby1	7
0.000114	0.00184066	12.6963	11.6402	11.6774	0.105618	0.087105	0.097055	NM_017087	1367594_at	Biglycan	Rn.783	25181	Bgn	X
0.000114	0.00184066	11.7775	10.8535	10.2209	0.072398	0.126101	0.146412	AW523759	1374448_at	Reversion-inducing-cysteine-rich protein with kazal motifs	Rn.7365	313488	Reck	5
0.000114	0.00184066	7.04831	5.63189	4.26773	0.333793	0.256214	0.082461	NM_013131	1368476_at	Nuclear receptor subfamily 3, group C, member 2	Rn.9678	25672	Nr3c2	19
0.000115	0.00184836	8.93973	9.60563	10.509	0.111692	0.113208	0.151286	AF323608	1370623_at	Fibrinogen-like 2	Rn.64635	84586	Fgl2	4
0.000115	0.00184836	10.9159	11.6038	11.784	0.080357	0.047699	0.088556	M83092	1368473_at	Gap junction protein, alpha 5	Rn.88300	50563	Gja5	2
0.000116	0.001856	10.0115	10.5139	10.8362	0.024414	0.067796	0.079851	AW434884	1380490_at	Transcribed locus, strongly similar to NP_001074582.1 importin 8 [Mus musculus]	Rn.216619	-	-	*
0.000116	0.001856	10.5393	9.48423	8.07223	0.087742	0.133377	0.286412	AW144216	1368512_a_at	Transcribed locus	Rn.93138	-	-	1
0.000117	0.00186777	11.7848	10.9796	11.003	0.132647	0.035396	0.056895	AA799854	1377995_at	Integrin alpha FG-GAP repeat containing 3	Rn.6244	360502	Itfg3	10
0.000119	0.00189116	4.59504	3.94685	3.84356	0.029987	0.051397	0.086562	BM389881	1384995_at	Jerky homolog (mouse)	Rn.26833	315073	Jrk	7
0.000119	0.00189116	8.83358	7.18406	3.9659	0.261846	0.352998	0.517731	AI029745	1378252_at	Chondrolectin	Rn.18313	288289	Chodl	11
0.000121	0.00189511	9.00767	11.1776	11.5473	0.152439	0.228524	0.238919	AI236989	1382275_at	PAK1 interacting protein 1	Rn.115052	361232	Pak1ip1	17
0.000123	0.00189511	2.2768	2.53662	5.24521	0.077505	0.159498	0.41383	AI178784	1372966_at	Major facilitator superfamily domain containing 2	Rn.20566	298504	Mfsd2	5
0.000123	0.00189511	8.58769	9.83184	9.75115	0.118994	0.134662	0.076885	BI290758	1391643_at	Transcribed locus	Rn.205872	-	-	7
0.000123	0.00189511	3.44287	4.16378	5.00261	0.116255	0.097996	0.158979	AA944175	1389186_at	ESTs	-	-	-	-
0.000122	0.00189511	8.33927	9.02209	9.47759	0.023896	0.139011	0.046462	AI102038	1373620_at	Nuclear undecaprenyl pyrophosphate synthase 1 homolog (S. cerevisiae)	Rn.23082	294400	Nus1	20
0.000122	0.00189511	12.9619	12.7902	12.3744	0.0566	0.051453	0.046987	AI407050	1373415_at	Transcribed locus	Rn.165854	-	-	11
0.000122	0.00189511	2.95379	3.74659	2.97318	0.033614	0.120061	0.015826	BF406037	1390564_at	Transcribed locus	Rn.204966	-	-	1
0.000122	0.00189511	7.12237	6.82073	6.33403	0.1031	0.047754	0.058128	AI177507	1389784_at	Pogo transposable element with ZNF domain	Rn.103975	310658	Pogz	2
0.000123	0.00189511	10.3941	9.72508	9.36634	0.048522	0.107488	0.072193	BG380767	1373581_at	Similar to KIAA0672 gene product	Rn.17471	303222	RGD1305664	10
0.000121	0.00189511	10.7448	9.99973	9.68009	0.025462	0.106577	0.087962	AA901093	1372507_at	T-cell leukemia translocation altered gene	Rn.2916	306587	Tcta	16
0.000123	0.00189511	7.96956	7.06707	6.90232	0.131227	0.039498	0.105354	NM_013103	1369682_at	HNF1 homeobox B	Rn.11342	25640	Hnf1b	10
0.000121	0.00189511	13.8952	13.2642	12.5407	0.071893	0.075767	0.15124	BM389311	1388906_at	Transcribed locus	Rn.54151	-	-	14
0.000122	0.00189511	8.59651	7.73243	7.18749	0.182718	0.032434	0.125098	BG377259	1382185_at	C1q and tumor necrosis factor related protein 2	Rn.107489	497886	C1qtnf2	10
0.000122	0.00189511	5.37627	2.28827	2.66399	0.335241	0.318217	0.15834	AW528715	1379720_at	Transcribed locus	Rn.147497	-	-	4
0.000124	0.00190637	12.3981	11.4964	11.6087	0.027127	0.112075	0.051625	J02679	1387599_a_at	NAD(P)H dehydrogenase, quinone 1	Rn.11234	24314	Nqo1	19
0.000125	0.00191342	14.3364	14.6577	15.0571	0.10318	0.052211	0.030464	BI287960	1398892_at	Niemann-Pick disease, type C2	Rn.3491	286898	Npc2	6
0.000125	0.00191342	10.0316	9.48868	9.02413	0.040446	0.091694	0.089081	AI045866	1393143_at	Transcribed locus	Rn.16334	-	-	10
0.000126	0.00192456	10.3619	9.70696	9.21443	0.075281	0.047569	0.131088	BG666051	1386540_at	Transcribed locus	Rn.163608	-	-	14
0.000128	0.0019467	8.70864	9.82921	9.60224	0.017707	0.086906	0.123543	AW435305	1384268_at	Cyclin Y-like 1	Rn.11723	316452	Ccnyl1	9
0.000128	0.0019467	11.0077	10.424	9.88534	0.139356	0.095013	0.052611	BE110369	1383523_at	Rho/rac guanine nucleotide exchange factor (GEF) 18	Rn.100250	304193	Arhgef18	12
0.000129	0.0019577	10.6724	10.2169	9.98796	0.062119	0.052101	0.058625	AI170808	1372232_at	WW domain binding protein 1	Rn.219265	297381	Wbp1	4
0.00013	0.00196444	9.10173	8.34222	8.19112	0.11198	0.058636	0.076808	BI296287	1376416_at	Trafficking protein particle complex 9	Rn.155796	315059	Trappc9	7
0.00013	0.00196444	6.6621	5.31932	5.16486	0.147937	0.166824	0.074088	BG665161	1385990_at	Similar to zinc finger protein ZFP	Rn.198482	308337	RGD1565545	1
0.000131	0.00197113	8.43553	8.07608	7.68849	0.030654	0.058895	0.075654	AI406508	1371805_at	Ankyrin repeat domain 46	Rn.11978	299982	Ankrd46	7
0.000131	0.00197113	7.12776	5.68189	4.54008	0.334751	0.207054	0.125244	BE105541	1376667_at	Cytochrome P450, family 26, subfamily b, polypeptide 1	Rn.19898	312495	Cyp26b1	4
0.000132	0.00197358	8.50496	8.9488	9.58829	0.090493	0.092683	0.090765	BE113211	1383593_at	Transmembrane protein 56	Rn.65373	365924	Tmem56	2
0.000132	0.00197358	3.36297	2.51875	2.54465	0.165841	0.026564	0.025182	BF567763	1377082_at	Transcribed locus	Rn.45449	-	-	12
0.000132	0.00197358	11.7948	11.1581	10.1596	0.115573	0.150358	0.13727	NM_133526	1368052_at	Tetraspanin 8	Rn.6087	171048	Tspan8	7
0.000133	0.00198016	9.33834	8.44849	9.07248	0.078643	0.075223	0.079726	AW433901	1389759_at	Cadherin, EGF LAG seven-pass G-type receptor 1 (flamingo homolog, Drosophila)	Rn.166656	300128	Celsr1	7
0.000133	0.00198016	9.87384	8.89116	8.5395	0.134018	0.085333	0.124736	AI176855	1377738_a_at	Transcribed locus, strongly similar to NP_001020293.2 cysteine and histidine rich 1 [Rattus norvegicus]	Rn.220221	-	-	7
0.000134	0.00198668	7.35287	9.71523	10.2287	0.128292	0.306718	0.230984	BM385061	1391106_at	Transcribed locus	Rn.20457	-	-	2
0.000134	0.00198668	9.67932	10.7016	11.2509	0.228424	0.054142	0.117981	NM_017132	1387081_at	Reticulocalbin 2, EF-hand calcium binding domain	Rn.6133	29218	Rcn2	8
0.000135	0.001989	7.485	8.79161	10.1201	0.416111	0.178372	0.049802	BM388442	1376709_at	Solute carrier family 39 (metal ion transporter), member 8	Rn.28321	295455	Slc39a8	2
0.000135	0.001989	9.78754	10.9166	11.3146	0.182118	0.146859	0.061791	NM_012603	1368308_at	Myelocytomatosis oncogene	Rn.12072	24577	Myc	7
0.000135	0.001989	8.92541	8.23612	7.92716	0.114211	0.077407	0.07105	AW534851	1374294_at	Snf2-related CREBBP activator protein	Rn.62858	361652	Srcap	1
0.000137	0.00201009	10.4336	9.84374	9.94576	0.030485	0.060646	0.049682	AI236786	1375640_at	FK506 binding protein 9, 63 kDa	Rn.105976	297123	Fkbp9	4
0.000137	0.00201009	9.30747	8.55299	8.09107	0.085076	0.13229	0.067976	BF284080	1393386_at	Family with sequence similarity 183, member B	Rn.23162	287346	Fam183b	10
0.000138	0.00202057	10.9515	9.17342	7.56512	0.132528	0.165692	0.404424	NM_013034	1368348_at	Solute carrier family 6 (neurotransmitter transporter, serotonin), member 4	Rn.1663	25553	Slc6a4	10
0.000141	0.00203086	5.76651	7.34598	8.39551	0.324691	0.13933	0.2209	AB049572	1368254_a_at	Sphingosine kinase 1	Rn.18522	170897	Sphk1	10
0.00014	0.00203086	9.84745	11.1194	11.1537	0.067276	0.122639	0.140088	AA875261	1373286_at	Filamin binding LIM protein 1	Rn.2851	362650	Fblim1	5
0.000141	0.00203086	7.69046	8.2436	9.46546	0.157513	0.201823	0.086184	M61142	1370323_at	Thimet oligopeptidase 1	Rn.9490	64517	Thop1	7
0.000139	0.00203086	10.4912	10.9922	12.1883	0.057823	0.110969	0.204369	AI232036	1367814_at	ATPase, Na+/K+ transporting, beta 1 polypeptide	Rn.8925	25650	Atp1b1	13
0.00014	0.00203086	9.29034	10.0436	11.1722	0.167097	0.183089	0.130371	BI296244	1383631_at	Similar to Oligosaccharyl transferase 3 CG7748-PA	Rn.23748	363160	RGD1311563	8
0.000141	0.00203086	10.2174	10.5494	10.9309	0.036295	0.045162	0.079628	BF407425	1382166_at	Signal recognition particle receptor, B subunit	Rn.138078	300965	Srprb	8
0.00014	0.00203086	10.9686	11.5636	11.9286	0.079088	0.100229	0.054407	NM_057114	1367613_at	Peroxiredoxin 1	Rn.2845	117254	Prdx1	5
0.000141	0.00203086	6.72824	7.57659	7.60531	0.074905	0.08089	0.084946	BE104273	1389846_at	Tropomyosin 3, gamma	Rn.37575	117557	Tpm3	2
0.000142	0.00203697	6.45436	7.17133	6.88182	0.09942	0.043357	0.046673	BE115762	1394005_s_at	Mediator complex subunit 21	Rn.6795	312849	Med21	4
0.000142	0.00203697	11.8765	11.3056	10.8211	0.086286	0.082894	0.094491	BG666095	1389209_at	Lipase maturation factor 2	Rn.38271	315218	Lmf2	7
0.000143	0.00204716	9.77183	8.47058	7.77148	0.228302	0.011	0.211294	AW529759	1389697_at	Transcribed locus	Rn.124511	-	-	2
0.000145	0.00205912	11.006	10.4701	10.2191	0.057878	0.074607	0.062027	AI599295	1371448_at	CDNA clone IMAGE:7303896	Rn.216456	-	-	20
0.000145	0.00205912	11.4643	10.9454	10.4362	0.023469	0.07428	0.113763	BE101285	1373181_at	Actin filament associated protein 1-like 1	Rn.199131	291565	Afap1l1	18
0.000145	0.00205912	10.3711	9.75581	9.16051	0.080823	0.11873	0.09276	AI104324	1372103_at	DnaJ (Hsp40) homolog, subfamily A, member 4	Rn.198815	300721	Dnaja4	8
0.000145	0.00205912	11.7372	11.0782	10.5438	0.144159	0.094162	0.076458	AI013847	1389322_at	Programmed cell death 7	Rn.8408	363082	Pdcd7	8
0.000146	0.00206267	12.0955	11.6266	11.3928	0.078668	0.060177	0.045905	BM388843	1375144_at	Transcribed locus	Rn.163612	-	-	10
0.000147	0.00206267	9.01331	8.62307	8.12228	0.079509	0.055689	0.090251	BG377635	1391862_at	Transcribed locus	Rn.174576	-	-	6
0.000147	0.00206267	10.1845	10.745	10.9912	0.070239	0.055902	0.078568	BM390600	1371402_at	ATPase, H transporting, lysosomal V1 subunit B2	Rn.8109	117596	Atp6v1b2	16
0.000147	0.00206267	9.21749	8.61287	8.38885	0.05075	0.092437	0.052419	NM_031235	1368053_at	Par-3 (partitioning defective 3) homolog (C. elegans)	Rn.31803	81918	Pard3	19
0.000147	0.00206267	6.95949	5.68287	5.78889	0.134274	0.119721	0.102736	AI009685	1391557_at	SRY (sex determining region Y)-box 15	Rn.145250	363632	Sox15	10
0.000147	0.00206267	8.35004	7.03924	6.41863	0.122151	0.132425	0.205255	AI385291	1393379_a_at	B lymphoid tyrosine kinase	Rn.20030	364403	Blk	15
0.000149	0.00206613	9.4175	9.22065	8.83075	0.044278	0.068851	0.02993	NM_012763	1368516_at	Protein tyrosine phosphatase, receptor type, A	Rn.18043	25167	Ptpra	3
0.000148	0.00206613	8.85753	9.73592	9.68127	0.004661	0.086541	0.094308	AI172185	1372619_at	Mitochondrial ribosomal protein L49	Rn.101724	309176	Mrpl49	1
0.000149	0.00206613	12.6961	11.7813	11.8701	0.111004	0.077104	0.071896	NM_012974	1367880_at	Laminin, beta 2	Rn.774	25473	Lamb2	16
0.000149	0.00206613	8.94398	7.78727	7.79537	0.139379	0.097748	0.103757	NM_130738	1369085_s_at	Small nuclear ribonucleoprotein polypeptide N	Rn.11169	81781	Snrpn	1
0.000149	0.00206613	9.95899	8.6538	8.23823	0.240823	0.131994	0.094053	AF387513	1370823_at	BMP and activin membrane-bound inhibitor, homolog (Xenopus laevis)	Rn.25267	83837	Bambi	17
0.000149	0.00206613	11.0348	9.22503	8.85046	0.045701	0.275588	0.126341	BF414285	1384294_at	Transcribed locus	Rn.204086	-	-	12
0.000152	0.00210361	5.72819	7.61628	8.5526	0.084457	0.300356	0.224794	AA850715	1373984_at	Solute carrier family 39 (zinc transporter), member 14	Rn.7037	306009	Slc39a14	15
0.000153	0.00211331	11.1991	11.7331	12.0589	0.074705	0.088873	0.050845	BF281368	1388576_at	Eukaryotic translation initiation factor 3, subunit 9 (eta)	Rn.2829	288516	Eif3s9	12
0.000154	0.00212298	6.66059	5.03931	4.60576	0.150478	0.255237	0.066316	BE121124	1392046_at	Transcribed locus	Rn.153687	-	-	13
0.000155	0.00212847	5.98467	8.19952	8.17445	0.166209	0.261998	0.168139	BI284261	1377869_at	CCR4 carbon catabolite repression 4-like (S. cerevisiae)	Rn.15040	310395	Ccrn4l	2
0.000155	0.00212847	11.3022	10.1029	9.51902	0.125752	0.152458	0.163517	NM_031609	1387004_at	Neuroblastoma, suppression of tumorigenicity 1	Rn.4073	50594	Nbl1	5
0.000156	0.00213805	10.5601	9.27196	9.2864	0.127386	0.106692	0.134253	AA925924	1376799_a_at	Cytokine receptor-like factor 1	Rn.38637	290655	Crlf1	16
0.000157	0.00214759	7.63554	6.67485	6.27347	0.057922	0.062469	0.169371	BI295141	1372140_at	Coiled-coil domain containing 28A	Rn.11855	361454	Ccdc28a	1
0.000159	0.00217075	9.32908	10.2669	10.9299	0.201845	0.125568	0.101049	NM_032066	1368051_at	Hydroxysteroid (17-beta) dehydrogenase 12	Rn.203283	84013	Hsd17b12	3
0.00016	0.00217182	13.4803	13.8424	14.1427	0.097701	0.052207	0.021178	NM_053297	1369931_at	Pyruvate kinase, muscle	Rn.1556	25630	Pkm2	8
0.00016	0.00217182	11.2817	10.9106	10.6141	0.096984	0.050931	0.027954	AA893980	1374322_at	Similar to Zinc finger CCCH-type domain containing protein 6	Rn.98823	678741	LOC678741	1
0.00016	0.00217182	7.56001	6.89439	5.93506	0.200218	0.088801	0.147413	BI296377	1379333_at	Transcribed locus, strongly similar to NP_001007758.1 armadillo repeat containing, X-linked 6 [Rattus norvegicus]	Rn.38044	-	-	X
0.000164	0.00221761	14.4462	14.4319	15.0948	0.00221	0.085663	0.065959	NM_031832	1386879_at	Lectin, galactoside-binding, soluble, 3	Rn.764	83781	Lgals3	15
0.000164	0.00221761	6.34317	5.52485	4.69703	0.147691	0.164014	0.109529	NM_019123	1368882_at	ST6 (alpha-N-acetyl-neuraminyl-2,3-beta-galactosyl-1,3)-N-acetylgalactosaminide alpha-2,6-sialyltransferase 3	Rn.88072	29758	St6galnac3	2
0.000165	0.0022184	10.6573	12.2064	12.7016	0.191313	0.094803	0.230081	NM_024400	1368223_at	ADAM metallopeptidase with thrombospondin type 1 motif, 1	Rn.7897	79252	Adamts1	11
0.000165	0.0022184	9.99726	9.25201	8.93713	0.120442	0.107288	0.047963	BF285818	1372629_at	Coronin, actin binding protein, 2B	Rn.8477	300768	Coro2b	8
0.000165	0.0022184	10.3211	9.63691	8.63718	0.083791	0.112937	0.193862	AW141680	1388201_at	Bone morphogenetic protein 6	Rn.40476	25644	Bmp6	17
0.000167	0.00222415	8.34741	7.93998	7.53805	0.088697	0.078009	0.045511	BF556285	1386836_at	Zinc finger protein 574	Rn.15466	308434	Znf574	1
0.000167	0.00222415	7.13995	6.51804	6.22249	0.152962	0.046957	0.042192	AW435429	1372383_at	G-protein signaling modulator 1 (AGS3-like, C. elegans)	Rn.53933	246254	Gpsm1	3
0.000167	0.00222415	10.4645	11.2709	11.2986	0.075443	0.089566	0.069649	AI233766	1372506_at	Proteasome (prosome, macropain) activator subunit 3	Rn.198325	287716	Psme3	10
0.000167	0.00222415	11.851	11.0433	10.7824	0.030544	0.070971	0.12838	BG372522	1393368_at	Oxysterol binding protein-like 5	Rn.140527	361686	Osbpl5	1
0.000167	0.00222415	7.77109	6.52458	5.51567	0.323154	0.145927	0.14025	BM388504	1379495_at	Transcribed locus	Rn.204254	-	-	17
0.000169	0.00223814	8.29579	9.29403	9.89351	0.149637	0.166574	0.090362	AI012419	1373513_at	Transcribed locus	Rn.163737	-	-	15
0.000169	0.00223814	8.37059	8.99022	9.4574	0.067064	0.122203	0.067404	BF544427	1383152_at	Chitinase domain containing 1	Rn.162505	293628	Chid1	1
0.000169	0.00223814	11.1353	10.6609	10.286	0.114025	0.070277	0.042627	AI172033	1371890_at	Arginine-glutamic acid dipeptide (RE) repeats	Rn.10277	116665	Rere	5
0.00017	0.00224718	7.09231	6.12455	6.26587	0.117416	0.07182	0.08504	NM_017112	1368431_at	Hepsin	Rn.11139	29135	Hpn	1
0.000171	0.00225198	10.6535	10.3018	9.76978	0.087417	0.031606	0.101138	BE113393	1371679_at	Transcribed locus	Rn.7078	-	-	2
0.000171	0.00225198	12.2852	11.6948	11.4438	0.054715	0.062743	0.089135	BI278620	1372408_at	Golgi associated, gamma adaptin ear containing, ARF binding protein 2	Rn.18248	293455	Gga2	1
0.000173	0.00226986	9.89416	9.39319	8.98688	0.042282	0.019279	0.118235	BI274673	1372277_at	Similar to aldehyde dehydrogenase 4 family, member A1	Rn.203318	641316	LOC641316	5
0.000173	0.00226986	4.15999	3.0337	3.07845	0.227711	0.041337	0.033489	AI060133	1382476_x_at	Transcribed locus	Rn.79888	-	-	1
0.000174	0.00227876	6.93883	5.63937	5.71936	0.161604	0.148097	0.050745	BE103601	1374910_at	Cadherin, EGF LAG seven-pass G-type receptor 2 (flamingo homolog, Drosophila)	Rn.2912	83465	Celsr2	2
0.000175	0.00227962	7.60255	10.1154	9.82874	0.267898	0.207439	0.235562	AI232414	1383117_at	Peroxisomal membrane protein 4	Rn.7752	282634	Pxmp4	3
0.000176	0.00227962	10.4062	11.5167	12.3807	0.100166	0.199979	0.165746	NM_013057	1369182_at	Coagulation factor III (thromboplastin, tissue factor)	Rn.9980	25584	F3	2
0.000176	0.00227962	7.95434	7.35406	7.30964	0.06749	0.0645	0.052674	AI501092	1390490_at	Myeloid/lymphoid or mixed-lineage leukemia (trithorax homolog, Drosophila); translocated to, 1	Rn.33401	301119	Mllt1	9
0.000176	0.00227962	9.98972	9.55829	9.03235	0.076501	0.083786	0.086492	AI170809	1374943_at	Transcribed locus	Rn.1135	-	-	3
0.000176	0.00227962	10.7402	9.98314	9.34537	0.164181	0.122602	0.087864	AA818380	1389474_at	Myosin regulatory light chain interacting protein	Rn.1844	306825	Mylip	17
0.000176	0.00227962	6.06997	4.68182	4.3539	0.119871	0.171045	0.151345	NM_053403	1368334_at	Growth factor receptor bound protein 7	Rn.28109	84427	Grb7	10
0.000178	0.00229293	11.5149	11.9669	12.1617	0.043835	0.040391	0.073463	NM_022595	1398810_at	PDGFA associated protein 1	Rn.6158	64527	Pdap1	12
0.000178	0.00229293	9.16688	8.74953	8.4212	0.102268	0.043178	0.057305	AI598911	1373950_at	Zinc finger protein 496	Rn.13860	287361	Znf496	10
0.000178	0.00229293	12.964	12.3749	12.0954	0.085892	0.048859	0.090714	AW523419	1388827_at	Similar to H2A histone family, member V isoform 1	Rn.100938	498894	RGD1560813	18
0.000179	0.00229328	7.54404	9.12389	9.65641	0.254318	0.191515	0.135003	NM_053370	1368400_at	Translocase of inner mitochondrial membrane 8 homolog a1 (yeast)	Rn.162342	84383	Timm8a1	X
0.000179	0.00229328	14.8691	14.4145	14.2205	0.010234	0.050037	0.07415	AI233246	1371357_at	Insulin-like growth factor binding protein 7	Rn.203012	289560	Igfbp7	14
0.000179	0.00229328	9.12403	7.63937	6.22887	0.16413	0.185745	0.330785	BI289692	1374089_at	Transcribed locus	Rn.15749	-	-	14
0.00018	0.00229776	7.24414	8.52084	9.79354	0.250085	0.296908	0.056564	BI279795	1383500_at	Ribosome binding protein 1	Rn.14242	311483	Rrbp1	3
0.00018	0.00229776	9.38108	8.86857	8.43599	0.02658	0.077196	0.102065	BF289500	1398693_at	Mannosidase, alpha, class 1C, member 1	Rn.29300	362625	Man1c1	5
0.000181	0.00230636	8.99741	8.59954	8.36552	0.079902	0.038522	0.053308	BE113247	1373703_at	ESTs	-	-	-	-
0.000185	0.00232797	8.08814	8.91032	9.43403	0.055865	0.1599	0.08424	AB022714	1370817_at	SEC11 homolog C (S. cerevisiae)	Rn.16883	266758	Sec11c	18
0.000184	0.00232797	9.40877	9.21204	8.53835	0.057729	0.06568	0.104043	AI535140	1391808_at	Transcribed locus	Rn.14864	-	-	1
0.000184	0.00232797	10.5847	11.2237	11.4835	0.131561	0.043369	0.071616	NM_053483	1367683_at	Karyopherin (importin) alpha 2	Rn.2949	85245	Kpna2	10
0.000184	0.00232797	6.92318	6.2278	5.67198	0.220218	0.041324	0.059622	AI233096	1374295_at	Polymerase (RNA) mitochondrial (DNA directed)	Rn.24623	299604	Polrmt	7
0.000185	0.00232797	7.99583	7.04837	6.88015	0.051418	0.109457	0.113383	AF169410	1368295_at	Solute carrier organic anion transporter family, member 2b1	Rn.44538	140860	Slco2b1	1
0.000185	0.00232797	3.1223	1.97274	1.84899	0.254844	0.047837	0.028588	BF394096	1374319_at	Transcribed locus	Rn.123748	-	-	10
0.000185	0.00232797	8.1108	6.3824	4.78599	0.129132	0.107648	0.435145	R47022	1396109_at	Anthrax toxin receptor 1	Rn.41192	362393	Antxr1	4
0.000186	0.00233226	11.3112	10.6055	10.2877	0.135423	0.073543	0.075043	BF281952	1391503_at	Transcribed locus, strongly similar to NP_631945.1 centaurin, delta 3 [Mus musculus]	Rn.55452	-	-	18
0.000186	0.00233226	9.31312	8.44759	7.7376	0.237114	0.093299	0.100572	NM_053472	1368648_at	Cytochrome c oxidase subunit IV isoform 2	Rn.7214	84683	Cox4i2	3
0.000187	0.00233651	13.1616	12.5354	12.2754	0.061201	0.112747	0.026072	BE116633	1390380_at	Transcribed locus	Rn.164798	-	-	5
0.000187	0.00233651	9.51072	8.80746	8.3065	0.045145	0.145821	0.071829	NM_080479	1367744_at	Melanoma antigen, family D, 2	Rn.198407	113947	Maged2	X
0.000189	0.00235318	10.9843	10.3057	9.80847	0.070524	0.119585	0.097197	AA944349	1370256_at	Frizzled homolog 1 (Drosophila)	Rn.6575	58868	Fzd1	4
0.000189	0.00235318	8.46222	7.4309	6.65065	0.084819	0.212922	0.115339	BE109260	1394101_at	Transcribed locus	Rn.171183	-	-	13
0.00019	0.00236148	6.55238	3.69075	3.57955	0.07743	0.327399	0.309476	BF394755	1391241_at	Transcribed locus	Rn.172790	-	-	6
0.000191	0.00236974	10.1257	9.6504	9.4303	0.039561	0.055719	0.074056	AI172500	1372802_at	Zinc finger protein 512	Rn.22370	313906	Znf512	6
0.000192	0.00237798	11.6084	10.176	9.5106	0.181228	0.21865	0.145429	BI294552	1397579_x_at	Adenomatosis polyposis coli 2	Rn.168155	299611	Apc2	7
0.000193	0.00238202	3.02024	2.8015	6.99266	0.680605	0.308431	0.386918	BF419239	1385258_at	UDP-GlcNAc:betaGal beta-1,3-N-acetylglucosaminyltransferase 7	Rn.39638	316583	B3gnt7	9
0.000193	0.00238202	8.68857	8.09321	7.83158	0.115949	0.040074	0.077449	AI101913	1379396_at	Transcribed locus	Rn.167019	-	-	17
0.000195	0.00240251	7.11033	6.01278	4.86916	0.059045	0.270686	0.148699	BE108372	1379710_at	Transcribed locus	Rn.18354	-	-	16
0.000196	0.00240644	10.8349	10.5637	9.89795	0.042922	0.116681	0.065358	AI715484	1374466_at	Transcribed locus	Rn.34966	-	-	6
0.000196	0.00240644	9.77218	9.04399	8.92451	0.072295	0.092979	0.064853	AI234022	1370231_at	General transcription factor III C 1	Rn.11288	171063	Gtf3c1	1
0.000198	0.00241423	3.62587	4.50339	4.20995	0.112793	0.070766	0.060337	BE100100	1391927_at	Transcribed locus	Rn.201875	-	-	17
0.000198	0.00241423	8.70824	8.00844	7.85425	0.097285	0.055681	0.086414	AI410452	1389418_at	Transcribed locus	Rn.216581	-	-	2
0.000198	0.00241423	8.35157	7.31319	6.63959	0.036489	0.154127	0.178907	BM391148	1385148_at	Purinergic receptor P2X, ligand-gated ion channel, 1	Rn.91176	25505	P2rx1	10
0.000198	0.00241423	7.90832	6.47443	4.79419	0.141516	0.12948	0.403911	BF283122	1373521_at	SH3 domain and tetratricopeptide repeats 2	Rn.24687	307393	Sh3tc2	18
0.000199	0.00242225	3.82915	4.38607	6.16309	0.409204	0.156701	0.117373	NM_024157	1368205_at	Complement factor I	Rn.7424	79126	Cfi	2
0.0002	0.00243024	9.23059	8.9878	8.30668	0.020328	0.097087	0.095688	AI235883	1382086_at	Transcribed locus	Rn.19680	-	-	2
0.000202	0.00244614	12.633	13.1896	13.7896	0.151544	0.079002	0.091947	NM_017025	1367586_at	Lactate dehydrogenase A	Rn.107896	24533	Ldha	1
0.000202	0.00244614	6.40085	5.62041	5.1167	0.172374	0.109711	0.071123	BF414692	1390375_at	A kinase (PRKA) anchor protein 8-like	Rn.107308	299569	Akap8l	7
0.000203	0.00244986	5.92822	7.08604	8.0301	0.14513	0.239338	0.133339	BG372891	1379376_at	Transcribed locus	Rn.16467	-	-	9
0.000203	0.00244986	9.99195	10.0879	9.11059	0.076763	0.121046	0.088275	BF408445	1372125_at	Glutathione peroxidase 7	Rn.4130	298376	Gpx7	5
0.000205	0.00245306	5.99246	7.45912	7.82811	0.279295	0.159786	0.077078	AA859827	1383945_at	Uridine-cytidine kinase 2	Rn.24811	304944	Uck2	13
0.000205	0.00245306	10.6219	10.359	9.86523	0.093881	0.084516	0.019706	BF284328	1388524_at	Transcribed locus	Rn.9323	-	-	17
0.000204	0.00245306	9.95199	10.3941	10.7418	0.080491	0.056968	0.074886	AW915925	1383051_at	Synaptotagmin binding, cytoplasmic RNA interacting protein	Rn.202606	363113	Syncrip	8
0.000205	0.00245306	9.41272	8.57924	8.2396	0.104834	0.123574	0.082013	AF081582	1370334_at	Pleckstrin homology domain containing, family B (evectins) member 1	Rn.8415	64471	Plekhb1	1
0.000204	0.00245306	7.35981	5.9029	5.80729	0.020459	0.093302	0.217129	NM_053639	1387438_at	Leukotriene C4 synthase	Rn.38594	114097	Ltc4s	10
0.000206	0.00245671	8.43004	7.67769	7.30178	0.044031	0.135639	0.075554	BF392577	1385713_at	A kinase (PRKA) anchor protein 8-like	Rn.107308	299569	Akap8l	7
0.000206	0.00245671	9.52329	8.61701	8.44165	0.058632	0.128472	0.083169	BG376195	1377433_at	Zinc finger protein 580	Rn.6984	308336	Znf580	1
0.000207	0.00246034	6.74343	6.03776	6.08478	0.103278	0.05566	0.056077	AA818059	1392982_at	Transcribed locus	Rn.70548	-	-	1
0.000207	0.00246034	11.105	10.658	10.1636	0.047828	0.12249	0.036539	BF555514	1393170_at	Transcribed locus	Rn.203431	-	-	4
0.000208	0.00246341	5.55554	6.38569	7.51607	0.138268	0.169145	0.198096	BM390763	1395663_at	Mal, T-cell differentiation protein-like	Rn.48232	362211	Mall	3
0.000208	0.00246341	7.75451	7.06116	6.72405	0.133973	0.085589	0.068757	AI406858	1390987_at	Transcribed locus	Rn.205798	-	-	13
0.000209	0.00246341	11.6558	10.8912	10.1782	0.045221	0.192233	0.069717	AI410062	1382184_at	Fas apoptotic inhibitory molecule 3	Rn.23441	548326	Faim3	13
0.000209	0.00246341	7.75544	5.77123	5.59277	0.165135	0.131803	0.276728	BF546343	1386827_at	similar to procollagen, type IV, alpha 6	-	-	-	-
0.000209	0.00246341	5.5169	3.31743	3.10193	0.290279	0.300312	0.031408	NM_017300	1387508_at	Bile acid Coenzyme A: amino acid N-acyltransferase (glycine N-choloyltransferase)	Rn.11129	29725	Baat	5
0.00021	0.00246698	3.07313	3.75625	6.349	0.205755	0.21091	0.430396	AA956555	1379716_at	Transcribed locus	Rn.203204	-	-	4
0.00021	0.00246698	5.70001	3.8165	3.08086	0.446489	0.139927	0.138726	AI172141	1389398_at	Ankyrin 1, erythrocytic	Rn.20868	306570	Ank1	16
0.000211	0.00246996	9.1124	11.3431	11.7708	0.167021	0.258922	0.268315	BF284791	1379371_at	Transcribed locus	Rn.25117	-	-	1
0.000212	0.00246996	10.6687	10.4136	9.9902	0.062983	0.07436	0.044975	BE095970	1390103_at	PHD finger protein 2	Rn.166379	306814	Phf2	17
0.000212	0.00246996	11.8364	11.1756	10.8676	0.100201	0.064544	0.097769	BI279692	1388697_at	Inositol polyphosphate-5-phosphatase A	Rn.8618	365382	Inpp5a	1
0.000212	0.00246996	7.84325	6.88965	6.49255	0.16619	0.141419	0.05422	AA818954	1374971_at	Transcribed locus	Rn.16576	-	-	6
0.000212	0.00246996	12.9242	11.7827	10.745	0.033278	0.157789	0.260699	NM_031684	1398295_at	Solute carrier family 29 (nucleoside transporters), member 1	Rn.5814	63997	Slc29a1	9
0.000213	0.00247346	11.9697	12.337	12.6124	0.071878	0.040871	0.062079	AI009805	1398360_at	Similar to Elongation of very long chain fatty acids protein 1	Rn.29724	679532	LOC679532	5
0.000213	0.00247346	10.7388	9.89221	9.66782	0.084581	0.045961	0.13577	AW254363	1375009_at	Nudix (nucleoside diphosphate linked moiety X)-type motif 14	Rn.19641	299346	Nudt14	6
0.000214	0.00247694	10.4689	12.9106	13.3107	0.187919	0.215754	0.337649	BF558056	1394109_at	ESTs	-	-	-	-
0.000214	0.00247694	6.40781	4.26362	4.63155	0.144401	0.217371	0.20387	BF389860	1393157_at	Transcribed locus	Rn.216467	-	-	10
0.000215	0.00248444	3.91455	2.6724	2.7006	0.165553	0.096109	0.121797	NM_053957	1387185_at	Amyloid beta (A4) precursor protein-binding, family B, member 3	Rn.30067	117026	Apbb3	18
0.000216	0.00248787	12.3239	12.9037	13.6555	0.070584	0.073731	0.167256	NM_133298	1368187_at	Glycoprotein (transmembrane) nmb	Rn.13778	113955	Gpnmb	4
0.000216	0.00248787	10.8156	10.1422	9.75964	0.088354	0.102598	0.087706	BE111646	1373253_at	Acyl-Coenzyme A binding domain containing 4	Rn.18284	303577	Acbd4	10
0.000217	0.00249127	9.79666	9.23996	8.95912	0.121267	0.030071	0.07588	AA964836	1374116_at	ESTs	-	-	-	-
0.000217	0.00249127	7.66473	6.93216	6.42902	0.139087	0.119432	0.078909	BE104415	1375023_at	Proline rich 12	Rn.17162	361569	Prr12	1
0.000219	0.00249801	10.9391	11.5739	12.169	0.090673	0.120617	0.106837	BM386033	1372331_at	Eukaryotic translation initiation factor 1A, Y-linked	Rn.106940	302697	Eif1ay	X
0.000218	0.00249801	10.5078	10.8424	11.3335	0.114537	0.078954	0.035193	AI227937	1371791_at	Surfeit 4	Rn.107863	619346	Surf4	3
0.000219	0.00249801	11.2228	10.8661	10.3483	0.068461	0.07084	0.091461	BE110811	1377139_at	T-box 5	Rn.6327	304514	Tbx5	12
0.000219	0.00249801	3.84968	2.86467	2.6138	0.2056	0.051231	0.093413	BF400815	1391506_at	PHD finger protein 17	Rn.90858	310352	Phf17	2
0.000221	0.00250796	10.056	10.9582	11.4199	0.161277	0.152528	0.032719	BM388961	1373160_at	Phosphatidic acid phosphatase type 2 domain containing 1B	Rn.199008	680466	Ppapdc1b	16
0.000222	0.00250796	7.42279	7.75428	8.22929	0.097601	0.082022	0.043834	BM389780	1393713_at	GDP-mannose 4, 6-dehydratase	Rn.212995	291095	Gmds	17
0.000222	0.00250796	10.5878	9.83529	9.208	0.082905	0.091785	0.161232	BF418837	1383723_at	Transcribed locus	Rn.199335	-	-	20
0.000221	0.00250796	9.87496	9.33384	7.94356	0.100526	0.266603	0.084745	NM_031648	1369960_at	FXYD domain-containing ion transport regulator 1	Rn.3828	58971	Fxyd1	1
0.000222	0.00250796	8.76362	7.72357	7.09641	0.140532	0.043218	0.209064	AA849035	1388274_at	Brain expressed myelocytomatosis oncogene	Rn.11204	311807	Bmyc	3
0.000221	0.00250796	10.0832	8.72322	7.49412	0.263606	0.275213	0.151227	AI010883	1374172_at	Transcribed locus	Rn.12548	-	-	5
0.000224	0.00250978	9.4899	10.6462	11.7502	0.259468	0.206043	0.161936	NM_012696	1387050_s_at	Kininogen 1	Rn.128333	24903	Kng1	11
0.000223	0.00250978	8.49273	9.37006	9.8249	0.088478	0.10101	0.146909	BE098874	1377737_at	Non imprinted in Prader-Willi/Angelman syndrome 2 homolog (human)	Rn.2757	308667	Nipa2	1
0.000225	0.00250978	12.2468	12.0755	11.6578	0.046313	0.05413	0.061018	AI010430	1388821_at	Transcribed locus	Rn.17572	-	-	6
0.000225	0.00250978	11.048	10.6972	10.288	0.040133	0.06145	0.084535	BG372673	1389163_at	Tripartite motif protein 32	Rn.4118	313264	Trim32	5
0.000224	0.00250978	10.8566	10.3394	10.108	0.080375	0.08265	0.036501	BF290483	1379550_a_at	GTF2I repeat domain containing 1	Rn.84872	246770	Gtf2ird1	12
0.000224	0.00250978	8.35368	7.38038	7.76245	0.107581	0.059207	0.098067	BF418697	1385783_at	WW and C2 domain containing 2	Rn.114731	498630	Wwc2	16
0.000225	0.00250978	7.87071	6.44092	6.43997	0.187368	0.072604	0.170611	AI407618	1388384_at	Dynein light chain LC8-type 1	Rn.35769	58945	Dynll1	12
0.000224	0.00250978	10.4536	8.98852	8.35061	0.094534	0.163353	0.24271	M73231	1387914_at	cytochrome P450, family 27, subfamily a, polypeptide 1	-	301517	-	-
0.000227	0.0025281	8.6588	9.35847	9.42808	0.073105	0.103956	0.018819	BG379410	1374034_at	Cysteinyl-tRNA synthetase	Rn.14865	293638	Cars	1
0.000229	0.00254636	9.86708	8.95686	8.64894	0.119066	0.055837	0.144504	BF281867	1372095_at	Transcribed locus	Rn.219291	-	-	5
0.00023	0.00255347	9.71236	9.28469	8.93605	0.100922	0.03084	0.077771	BG372998	1390110_at	Uridine-cytidine kinase 1-like 1	Rn.35240	499956	Uckl1	3
0.000232	0.00255866	7.18298	8.80534	9.20785	0.289125	0.157085	0.149867	AI502597	1374016_at	Lysophosphatidic acid receptor 1	Rn.11200	116744	Lpar1	5
0.000232	0.00255866	5.99727	7.42779	7.6739	0.091224	0.197893	0.140906	BF390450	1382267_at	Four jointed box 1 (Drosophila)	Rn.93503	366140	Fjx1	3
0.000232	0.00255866	7.31685	8.06753	9.29375	0.075672	0.233007	0.160486	BF417032	1388750_at	Transferrin receptor	Rn.98672	64678	Tfrc	11
0.000232	0.00255866	11.8248	12.5534	13.1098	0.024147	0.175201	0.047264	AI170666	1372352_at	Arginine-rich, mutated in early stage tumors	Rn.161941	315989	Armet	8
0.000233	0.00255866	7.09033	7.32862	7.97034	0.094041	0.089456	0.072628	BF283340	1376669_at	Transcribed locus	Rn.166103	-	-	9
0.000233	0.00255866	8.87525	8.06717	8.04059	0.13874	0.04606	0.074538	BI303253	1390997_at	CDNA clone IMAGE:7365313	Rn.203375	-	-	14
0.000233	0.00255866	12.4246	11.8204	11.3348	0.001353	0.102147	0.116194	AI178214	1373934_at	Ras association (RalGDS/AF-6) domain family member 3	Rn.3702	362886	Rassf3	7
0.000235	0.00257662	9.02525	9.98987	10.9879	0.168271	0.224746	0.11747	BI276210	1372653_at	FK506 binding protein 11	Rn.100569	300211	Fkbp11	7
0.000238	0.00258944	9.02815	10.7599	10.246	0.327036	0.043535	0.083277	BI284779	1376675_at	CD300A molecule	Rn.11988	501736	Cd300a	10
0.000237	0.00258944	12.3214	12.5562	13.856	0.114193	0.221418	0.066836	NM_053348	1387082_at	Fetuin B	Rn.2464	83928	Fetub	11
0.000238	0.00258944	8.07282	8.26173	9.29146	0.082319	0.169224	0.076297	BI279615	1374119_at	E74-like factor 3	Rn.3063	304815	Elf3	13
0.000237	0.00258944	11.0857	10.0133	10.3731	0.095634	0.098914	0.095924	BF417430	1373797_at	Hyaluronoglucosaminidase 3	Rn.72927	300993	Hyal3	8
0.000238	0.00258944	13.3252	12.4285	12.1534	0.08071	0.08577	0.136961	BM385779	1388945_at	Similar to 1300014I06Rik protein	Rn.6535	361238	RGD1311307	17
0.000239	0.00259234	8.87105	8.62851	7.93157	0.041335	0.076894	0.117287	AI232268	1370929_at	Low density lipoprotein receptor-related protein associated protein 1	Rn.10293	116565	Lrpap1	14
0.000239	0.00259234	6.52298	5.18652	3.62296	0.113267	0.285405	0.293083	BE118450	1370981_at	Retinoid X receptor gamma	Rn.40816	83574	Rxrg	13
0.00024	0.00259523	8.66436	9.84489	11.0987	0.261013	0.276175	0.10651	NM_012580	1370080_at	Heme oxygenase (decycling) 1	Rn.3160	24451	Hmox1	19
0.00024	0.00259523	6.00748	7.12683	7.52391	0.086826	0.163977	0.134086	AF059530	1370536_at	Protein arginine methyltransferase 3	Rn.33389	89820	Prmt3	1
0.000241	0.0025981	9.3677	10.2274	10.8334	0.047632	0.134145	0.156649	AI232273	1373452_at	RNA terminal phosphate cyclase-like 1	Rn.22496	309301	Rcl1	1
0.000241	0.0025981	8.42782	9.27299	9.32224	0.082878	0.095482	0.084108	BE108910	1391905_at	PWP2 periodic tryptophan protein homolog (yeast)	Rn.208019	690297	Pwp2	20
0.000242	0.00260491	5.37194	4.44368	4.181	0.20902	0.089431	0.029466	BF390734	1391181_at	Transcribed locus	Rn.7583	-	-	12
0.000243	0.0026117	10.1092	9.4907	9.05417	0.062449	0.119266	0.080781	NM_053777	1386973_a_at	Mitogen-activated protein kinase 8 interacting protein 1	Rn.44266	116457	Mapk8ip1	3
0.000245	0.00262124	5.85287	6.85399	7.57894	0.090436	0.141813	0.191562	AI576586	1389446_at	Transcribed locus, strongly similar to NP_003081.2 small nuclear ribonucleoprotein polypeptide A' [Homo sapiens]	Rn.38265	-	-	1
0.000245	0.00262124	10.9504	9.97575	9.32839	0.17982	0.146411	0.127201	AI576009	1374679_at	HIG1 domain family, member 1B	Rn.38891	287738	Higd1b	10
0.000245	0.00262124	7.09965	5.42822	4.91137	0.237937	0.132379	0.239397	NM_012789	1387084_at	Dipeptidylpeptidase 4	Rn.91364	25253	Dpp4	3
0.000247	0.00262433	2.81615	3.12415	5.42996	0.06664	0.161984	0.392703	AA957707	1393228_at	4-hydroxyphenylpyruvate dioxygenase-like	Rn.9366	313521	Hpdl	5
0.000247	0.00262433	8.98841	9.03347	9.78868	0.081791	0.064122	0.104053	BF554283	1383119_at	Opioid growth factor receptor-like 1	Rn.35627	316290	Ogfrl1	9
0.000248	0.00262433	9.98921	9.63002	9.21864	0.044166	0.074339	0.076666	BE102495	1395928_at	Transcribed locus	Rn.204225	-	-	10
0.000249	0.00262433	5.35874	5.38891	4.23194	0.117743	0.124004	0.132688	BM383212	1393831_at	Similar to RIKEN cDNA C630028N24 gene	Rn.149113	300723	RGD1308677	8
0.000246	0.00262433	8.24804	8.10964	6.8162	0.287089	0.08764	0.08429	BM390182	1373173_at	Transcribed locus	Rn.140662	-	-	12
0.000249	0.00262433	9.89865	9.3204	8.7274	0.111247	0.084283	0.122971	NM_013198	1368514_at	Monoamine oxidase B	Rn.6656	25750	Maob	X
0.000247	0.00262433	12.3611	11.6258	11.1456	0.078996	0.109028	0.123664	AI175070	1388988_at	Abhydrolase domain containing 14b	Rn.2080	300983	Abhd14b	8
0.000249	0.00262433	9.73147	8.18561	8.62717	0.054	0.077915	0.207392	AI406494	1373282_at	Similar to mitochondrial carrier protein MGC4399	Rn.8763	691431	LOC691431	5
0.000249	0.00262433	8.60685	7.61189	6.93685	0.124685	0.127626	0.182368	BI294809	1372470_at	Armadillo repeat gene deleted in velo-cardio-facial syndrome	Rn.201779	303798	Arvcf	11
0.000249	0.00262433	8.14263	6.91118	5.37399	0.310211	0.277475	0.189488	BE096367	1378292_at	Transcribed locus	Rn.24358	-	-	14
0.00025	0.00263095	10.084	9.75715	9.16546	0.104042	0.057891	0.098861	AI703715	1372995_at	Protein kinase D2	Rn.15035	292658	Prkd2	1
0.000252	0.00264021	9.59653	10.7218	11.5153	0.327101	0.146876	0.027538	BG664123	1367979_s_at	cytochrome P450, subfamily 51	-	-	-	-
0.000252	0.00264021	7.74663	8.57063	9.15567	0.210396	0.092704	0.100956	BF550404	1376627_at	Transcribed locus	Rn.24621	-	-	4
0.000252	0.00264021	9.53494	8.72296	8.42735	0.051616	0.082707	0.134484	BE113210	1373618_at	CAMP responsive element binding protein-like 2	Rn.107553	362453	Crebl2	4
0.000253	0.00264677	8.08514	7.0001	6.42905	0.041274	0.079228	0.223588	AI764498	1385701_at	Transcribed locus	Rn.42058	-	-	6
0.000254	0.00265331	5.67894	5.03616	4.93599	0.073854	0.067217	0.074884	AI145786	1393309_at	Zinc finger protein ZFP	Rn.216519	503192	LOC503192	8
0.000255	0.00265982	7.26359	5.8287	7.41089	0.163163	0.214606	0.109103	BI296047	1390878_at	Similar to Thrombospondin-3 precursor	Rn.198600	681309	LOC681309	2
0.000257	0.0026728	8.59164	9.44285	9.87652	0.186598	0.084953	0.099843	BF392737	1389450_at	Williams Beuren syndrome chromosome region 22	Rn.163205	368084	Wbscr22	12
0.000257	0.0026728	9.77072	9.17992	9.20487	0.118748	0.032774	0.02652	NM_053435	1387129_at	X-ray repair complementing defective repair in Chinese hamster cells 1	Rn.13754	84495	Xrcc1	1
0.000258	0.00267926	11.7469	12.3084	12.6661	0.124366	0.066405	0.073623	NM_053291	1387361_s_at	Phosphoglycerate kinase 1	Rn.108127	24644	Pgk1	X
0.00026	0.00268674	11.6515	11.9433	12.5413	0.097479	0.112529	0.022075	BI279499	1371368_at	Sec61 alpha 1 subunit (S. cerevisiae)	Rn.47029	80843	Sec61a1	4
0.000261	0.00268674	7.64451	8.08066	8.43511	0.029679	0.07369	0.08446	BG374304	1377310_at	Transcribed locus	Rn.22341	-	-	2
0.00026	0.00268674	9.37769	9.75959	10.2627	0.042637	0.076768	0.099711	AI177869	1389409_at	Testis derived transcript	Rn.44847	500040	Tes	4
0.00026	0.00268674	9.67675	9.12826	8.65171	0.154792	0.08778	0.046768	BI299008	1381977_at	ESTs	-	-	-	-
0.000261	0.00268674	9.89811	9.07121	8.66719	0.088612	0.122805	0.11394	AI603439	1375869_at	Unc-51 like kinase 1 (C. elegans)	Rn.24509	360827	Ulk1	12
0.000261	0.00268674	8.96293	8.01781	7.47993	0.166338	0.155323	0.089804	AI071195	1374023_at	Transcribed locus, strongly similar to XP_001476349.1 PREDICTED: hypothetical protein LOC277154 [Mus musculus]	Rn.98567	-	-	15
0.000263	0.00269556	11.779	11.3736	11.0655	0.09402	0.053545	0.05767	BF283386	1374687_at	ESTs	-	-	-	-
0.000263	0.00269556	10.9663	10.2218	10.1622	0.107161	0.084071	0.056455	BE117086	1392978_at	Solute carrier family 25, member 28	Rn.6118	688811	Slc25a28	1
0.000263	0.00269556	10.5541	9.84383	9.39899	0.140121	0.106592	0.082014	BE115859	1377790_at	Transcribed locus	Rn.49288	-	-	16
0.000264	0.00269799	5.75453	6.97326	7.09498	0.184112	0.078563	0.144059	AI112040	1384389_at	Transcribed locus	Rn.26706	-	-	3
0.000264	0.00269799	14.6679	14.3389	14.0455	0.061121	0.031686	0.072322	BF282337	1371319_at	Integral membrane protein 2B	Rn.107335	290364	Itm2b	15
0.000265	0.0027004	11.5071	10.9241	10.4396	0.110524	0.10397	0.083174	BI283695	1371485_at	Transcribed locus	Rn.93138	-	-	1
0.000265	0.0027004	7.03167	7.98666	7.95148	0.104376	0.06105	0.119256	BF524120	1395821_at	Core-binding factor, beta subunit	Rn.7308	361391	Cbfb	19
0.000266	0.00270669	5.3044	5.1762	3.54989	0.146329	0.259379	0.10061	BI296437	1371566_at	F-box and leucine-rich repeat protein 22	Rn.53443	363083	Fbxl22	8
0.000268	0.00271144	8.36786	9.03773	9.37415	0.071461	0.124424	0.058854	AW507352	1395730_at	Similar to Glycyl-tRNA synthetase	Rn.145629	500135	RGD1559871	4
0.000268	0.00271144	5.69954	5.42771	6.5345	0.146805	0.111419	0.094187	AI073272	1382984_at	Torsin family 1, member B	Rn.6487	311854	Tor1b	3
0.000268	0.00271144	9.17495	8.31451	7.95846	0.013724	0.108941	0.14103	AI009219	1373272_at	Pleckstrin homology domain containing, family A member 5	Rn.118736	246237	Plekha5	4
0.000267	0.00271144	6.91243	5.63875	5.29088	0.139901	0.16113	0.151822	BG670247	1390459_at	Transcribed locus	Rn.98870	-	-	1
0.000269	0.00271767	12.3569	11.7383	10.7931	0.108274	0.098425	0.195282	AI230985	1388920_at	Bone morphogenetic protein 6	Rn.40476	25644	Bmp6	17
0.000271	0.00272619	9.95225	9.49685	9.17002	0.079615	0.065074	0.073895	BF552241	1374774_at	Protein tyrosine phosphatase, non-receptor type 14	Rn.61069	305064	Ptpn14	13
0.000271	0.00272619	8.24056	9.0534	8.76904	0.142464	0.053698	0.03143	BG672758	1395375_at	Tetratricopeptide repeat domain 9C	Rn.162477	309196	Ttc9c	1
0.000271	0.00272619	9.20161	8.36921	7.75809	0.132168	0.146603	0.11655	BM386245	1378088_at	Zinc finger, DHHC-type containing 1	Rn.41274	291967	Zdhhc1	19
0.000272	0.00273236	10.8083	9.32236	8.31064	0.1541	0.221469	0.265561	BF391339	1389801_at	Fibroblast growth factor receptor 4	Rn.24104	25114	Fgfr4	17
0.000273	0.00273852	8.65293	9.2469	9.45604	0.127675	0.06563	0.041263	BI296312	1388760_at	Solute carrier family 35, member B4	Rn.23967	296969	Slc35b4	4
0.000274	0.00274078	10.778	11.5401	11.7952	0.058732	0.139579	0.04056	BI294912	1368507_at	Proteasome (prosome, macropain) subunit, alpha type 3	Rn.3997	29670	Psma3	6
0.000274	0.00274078	10.8907	10.6878	10.288	0.045137	0.052491	0.067183	BI293535	1383400_at	Similar to TBP-associated factor 4	Rn.12115	682097	LOC682097	3
0.000275	0.00274689	6.11207	5.06341	4.07735	0.173744	0.21585	0.161808	AI101322	1374954_at	Histone deacetylase 11	Rn.28065	297453	Hdac11	4
0.000276	0.00274912	10.6807	11.176	11.666	0.031036	0.135166	0.043708	AI412958	1388960_at	Pyrophosphatase (inorganic) 1	Rn.106916	294504	Ppa1	20
0.000276	0.00274912	9.04899	9.86115	10.0151	0.095459	0.076901	0.106736	BE112720	1374424_at	protein arginine methyltransferase 5	-	-	-	-
0.000277	0.00275133	5.11738	4.12628	4.07554	0.16934	0.070931	0.092265	AI406827	1390792_a_at	Transcribed locus	Rn.8671	-	-	13
0.000277	0.00275133	6.18139	5.0247	2.96235	0.438158	0.353948	0.112894	NM_017081	1368102_at	Hydroxysteroid 11-beta dehydrogenase 2	Rn.10186	25117	Hsd11b2	19
0.000278	0.00275352	11.1865	11.4685	12.502	0.060195	0.146174	0.142869	AI716194	1392894_at	Fibrinogen-like 2	Rn.64635	84586	Fgl2	4
0.000278	0.00275352	2.60196	2.72291	3.70792	0.05415	0.028447	0.178434	BI278813	1375654_at	Cytoskeleton-associated protein 4	Rn.99508	362859	Ckap4	7
0.000279	0.00275571	7.56287	6.43982	5.49751	0.220383	0.196851	0.166011	BI290059	1372041_at	Transcribed locus, strongly similar to NP_058027.1 synapse-associated protein 102 [Mus musculus]	Rn.167431	-	-	X
0.000279	0.00275571	7.69573	6.17869	5.3106	0.03709	0.243875	0.247316	BG371767	1381975_at	Transcribed locus, strongly similar to NP_001020144.1 hypothetical protein LOC293823 [Rattus norvegicus]	Rn.146145	-	-	1
0.000281	0.00275622	10.8529	10.2316	9.76737	0.146269	0.068967	0.097842	BI289733	1374355_at	Family with sequence similarity 113, member B	Rn.50178	315283	Fam113b	7
0.000281	0.00275622	8.00921	7.32026	6.60182	0.13813	0.164149	0.07759	AW524296	1381862_at	Transcribed locus	Rn.160392	-	-	12
0.000281	0.00275622	9.14435	8.47542	7.64286	0.091402	0.176976	0.116425	BE329450	1373134_at	Fumarylacetoacetate hydrolase domain containing 2A	Rn.100583	296131	Fahd2a	3
0.00028	0.00275622	11.2064	9.72341	9.5562	0.268355	0.110203	0.137337	BM390462	1383165_at	Similar to KIAA1324 protein	Rn.22751	362019	RGD1310209	2
0.000281	0.00275622	9.15737	7.93068	7.19698	0.320183	0.10427	0.140912	BI296994	1375890_at	Similar to MGC15476 protein	Rn.93232	499088	RGD1563892	1
0.000282	0.00275837	12.0218	12.7059	12.7232	0.11361	0.048758	0.06458	NM_019289	1386925_at	Actin related protein 2/3 complex, subunit 1B	Rn.2090	54227	Arpc1b	12
0.000282	0.00275837	5.58032	4.25722	3.79165	0.264189	0.170668	0.083052	AY083160	1370320_at	Phenazine biosynthesis-like protein domain containing	Rn.2417	171564	Pbld	20
0.000284	0.00276646	12.1733	11.8653	11.4147	0.120965	0.04679	0.057137	NM_021694	1370002_at	Rho guanine nucleotide exchange factor (GEF) 1	Rn.64481	60323	Arhgef1	1
0.000284	0.00276646	8.45858	7.85797	7.81399	0.047101	0.091893	0.031778	BM390663	1376130_a_at	Dystrobrevin, beta	Rn.61275	362715	Dtnb	6
0.000284	0.00276646	6.61299	4.42383	4.68459	0.392848	0.166445	0.108443	BF563936	1394309_at	Tektin 5	Rn.145418	363538	Tekt5	10
0.000288	0.00277107	7.97411	9.19831	9.47371	0.271567	0.086411	0.089738	AI406908	1373767_at	Zinc finger, AN1-type domain 2A	Rn.19157	360772	Zfand2a	12
0.000288	0.00277107	9.08593	9.07142	8.45086	0.141197	0.024625	0.043727	AI549060	1377638_at	Transcribed locus	Rn.205053	-	-	3
0.000288	0.00277107	6.45482	6.66268	7.36494	0.130534	0.031481	0.106302	NM_053430	1367983_at	Flap structure-specific endonuclease 1	Rn.16664	84490	Fen1	1
0.000285	0.00277107	10.9902	10.4247	9.88926	0.059869	0.105069	0.114721	BI285715	1375858_at	Tumor suppressor candidate 4	Rn.3371	363138	Tusc4	8
0.000288	0.00277107	11.5953	10.6003	10.3417	0.086184	0.150191	0.099131	BI285918	1372654_at	EPS8-like 2	Rn.23793	361674	Eps8l2	1
0.000286	0.00277107	9.75183	8.76488	8.16557	0.210663	0.158008	0.082206	AA997048	1385072_at	Galactose mutarotase (aldose 1-epimerase)	Rn.83639	313843	Galm	6
0.000288	0.00277107	9.64961	8.36741	8.05474	0.14032	0.185841	0.120079	AI176565	1372162_at	Acyl-CoA synthetase short-chain family member 1	Rn.98236	296259	Acss1	3
0.000288	0.00277107	9.29152	7.50316	6.5087	0.223485	0.360458	0.10942	AA946242	1374830_at	Transcribed locus	Rn.30331	-	-	17
0.000286	0.00277107	7.34054	4.19756	3.862	0.202183	0.465783	0.251816	AI070116	1393210_at	Transcribed locus, strongly similar to NP_001012324.1 extracellular matrix protein 2 [Mus musculus]	Rn.106785	-	-	17
0.00029	0.00278274	10.7945	10.2794	9.79584	0.050943	0.08556	0.113432	AA943766	1372421_at	Aspartylglucosaminidase	Rn.104649	290923	Aga	16
0.00029	0.00278274	10.5008	9.74063	9.42704	0.150247	0.101592	0.061524	AI175767	1373338_at	Transcribed locus	Rn.98471	-	-	Un
0.000291	0.00278855	5.23596	7.55218	8.50363	0.526439	0.118831	0.287865	AA850991	1388142_at	Versican	Rn.35666	114122	Vcan	2
0.000292	0.00279057	10.8691	12.6558	12.8083	0.106842	0.296316	0.044218	AI137406	1372729_at	Protein C receptor, endothelial	Rn.144312	362248	Procr	3
0.000292	0.00279057	8.10195	7.21319	6.41882	0.144756	0.071762	0.213089	AI171656	1373696_at	RGD1564859	Rn.7615	362536	RGD1564859	5
0.000293	0.00279258	4.04296	5.92749	6.15	0.333256	0.193941	0.130945	BF391914	1393563_at	Interleukin 1 receptor accessory protein	Rn.10511	25466	Il1rap	11
0.000293	0.00279258	8.26866	7.36235	7.03555	0.179043	0.109839	0.076795	BI293339	1383105_at	hypothetical protein LOC681292	-	-	-	-
0.000294	0.00279834	14.366	14.1152	13.7714	0.084784	0.031977	0.056974	D14688	1386996_at	Myosin regulatory light chain MRLC2	Rn.103179	50685	Mrlc2	9
0.000297	0.0028231	10.7093	10.0648	9.71461	0.070191	0.088878	0.105723	AI598689	1373665_at	Similar to novel protein	Rn.203763	303238	RGD1563106	10
0.000298	0.00282501	11.396	10.6742	9.77196	0.141369	0.128075	0.178705	NM_053738	1369203_at	Wnt inhibitory factor 1	Rn.74256	114557	Wif1	7
0.000298	0.00282501	8.40573	7.45158	6.77534	0.159162	0.120207	0.174153	AI175907	1374861_at	Transducin-like enhancer of split 2 (E(sp1) homolog, Drosophila)	Rn.38683	299636	Tle2	7
0.000299	0.00282691	10.1977	9.30196	9.06136	0.084238	0.12288	0.105924	BI286340	1374699_at	Transcribed locus	Rn.177251	-	-	6
0.000299	0.00282691	10.4439	9.49951	9.22285	0.126208	0.147091	0.06775	AI711132	1375049_at	Transcribed locus, strongly similar to NP_066548.2 latent transforming growth factor beta binding protein 3 isoform 2 [Homo s	Rn.37338	-	-	1
0.000303	0.00285709	10.1999	11.826	11.7528	0.212529	0.156698	0.151161	BI279816	1377671_at	Transcribed locus	Rn.164677	-	-	7
0.000303	0.00285709	12.1685	11.892	11.459	0.09065	0.083988	0.017516	BI285402	1371362_at	DEAD (Asp-Glu-Ala-Asp) box polypeptide 17	Rn.105298	315133	Ddx17	7
0.000306	0.0028585	7.35927	8.01889	10.6497	0.530144	0.220559	0.307831	AW532939	1392736_at	ESTs	-	-	-	-
0.000304	0.0028585	11.3669	11.1545	10.7806	0.04815	0.019881	0.080017	BI288890	1373907_at	Trafficking protein particle complex 4	Rn.9580	367073	Trappc4	8
0.000308	0.0028585	12.2703	12.5768	13.1908	0.030443	0.139439	0.011479	NM_031840	1367667_at	Farnesyl diphosphate synthase (farnesyl pyrophosphate synthetase, dimethylallyltranstransferase, geranyltranstransferase)	Rn.2848	83791	Fdps	2
0.000307	0.0028585	9.53435	8.92847	8.67528	0.033915	0.116871	0.047799	AA875016	1384848_at	Transcribed locus	Rn.163702	-	-	19
0.000308	0.0028585	11.1398	10.4461	10.3196	0.098019	0.050392	0.094692	BM389704	1398991_at	Transcribed locus	Rn.7282	-	-	13
0.000308	0.0028585	9.19011	8.27503	8.4437	0.041042	0.115104	0.076073	AA997139	1374300_at	Ectonucleoside triphosphate diphosphohydrolase 4	Rn.34634	361063	Entpd4	15
0.000304	0.0028585	7.69656	6.87023	6.77028	0.060467	0.126466	0.06064	BI274189	1389051_at	Retinoid X receptor beta	Rn.49295	361801	Rxrb	20
0.000308	0.0028585	9.4019	8.73378	7.65938	0.107301	0.113531	0.225919	AI170076	1390812_a_at	RAS-like, estrogen-regulated, growth-inhibitor	Rn.19093	502916	Rerg	4
0.000306	0.0028585	10.4306	9.17823	8.96366	0.084964	0.110037	0.191587	AW520594	1398358_a_at	Integrin, beta 5	Rn.16988	257645	Itgb5	11
0.000306	0.0028585	10.974	9.96017	8.9747	0.118452	0.128119	0.253259	BI294737	1375223_at	Transcribed locus	Rn.164843	-	-	17
0.000306	0.0028585	10.3018	9.43369	8.01216	0.287507	0.111865	0.258009	NM_012786	1367739_at	Cytochrome c oxidase, subunit 8B	Rn.10325	25250	Cox8b	1
0.000308	0.0028585	12.3857	10.9415	10.2794	0.077702	0.15313	0.268679	AI070137	1372615_at	amine oxidase, copper containing 3 (vascular adhesion protein 1)	-	-	-	-
0.000309	0.00286402	6.3979	5.30324	5.53193	0.057502	0.147087	0.068927	AA848970	1395243_at	Transcribed locus	Rn.203254	-	-	10
0.00031	0.00286578	8.33938	9.90036	9.39475	0.155972	0.1259	0.161618	AW534915	1384124_at	Transcribed locus	Rn.148509	-	-	18
0.00031	0.00286578	10.8152	10.2098	9.96783	0.037218	0.063113	0.107251	AA851248	1389073_at	Receptor accessory protein 4	Rn.6988	306014	Reep4	15
0.000312	0.00287675	9.60019	10.0356	10.2049	0.051251	0.054508	0.063118	BF409138	1383652_at	Jagunal homolog 1 (Drosophila)	Rn.203687	502872	Jagn1	4
0.000312	0.00287675	9.99858	9.65943	9.26225	0.04108	0.089861	0.056341	AI234844	1373238_at	Transcriptional adaptor 1 (HFI1 homolog, yeast) like	Rn.23978	360874	Tada1l	13
0.000313	0.00288221	10.5828	10.1587	9.56186	0.109197	0.077652	0.108017	AI175728	1389905_at	ESTs	-	-	-	-
0.000314	0.00288766	10.1354	9.81072	9.54607	0.062562	0.038625	0.064626	AW142595	1388409_at	Zinc finger CCCH-type containing 7B	Rn.91605	315158	Zc3h7b	7
0.000315	0.00288934	8.57852	7.3582	6.87559	0.167168	0.203441	0.101385	BM383047	1380486_at	similar to SEC22 vesicle trafficking protein-like 3	-	-	-	-
0.000315	0.00288934	6.11094	4.25152	3.89073	0.206797	0.131337	0.284571	BI276946	1372048_at	Podocalyxin-like 2	Rn.100042	297433	Podxl2	4
0.000317	0.00290016	7.79838	10.4079	10.5729	0.298465	0.276743	0.287026	AI169398	1380063_at	Cholesterol 25-hydroxylase	Rn.155971	309527	Ch25h	1
0.000317	0.00290016	10.8726	11.4721	12.6826	0.027349	0.249319	0.125425	BE106888	1377016_at	Cysteine-rich with EGF-like domains 2	Rn.19198	362978	Creld2	7
0.000318	0.00290555	4.09943	7.17496	6.75435	0.238885	0.382369	0.244738	BG664011	1393421_at	Peroxisomal membrane protein 4	Rn.7752	282634	Pxmp4	3
0.000319	0.00291093	10.5872	11.2078	11.4631	0.062247	0.104891	0.066583	AA818089	1388715_at	Glycyl-tRNA synthetase	Rn.3338	297113	Gars	4
0.00032	0.00291629	10.1847	9.8108	9.48097	0.117874	0.052495	0.03529	BM382870	1372819_at	Component of oligomeric golgi complex 4	Rn.107745	361407	Cog4	19
0.000321	0.00291788	12.4102	12.0707	11.5217	0.029631	0.105144	0.082803	AW524493	1375867_at	Zinc finger and BTB domain containing 4	Rn.15836	287441	Zbtb4	10
0.000321	0.00291788	7.79549	8.5754	8.64002	0.033917	0.130384	0.032672	AI180004	1373508_at	Selenoprotein T	Rn.92838	365802	Selt	2
0.000322	0.00291947	10.3721	9.88897	9.66963	0.067124	0.079187	0.051001	AW527533	1392105_at	Transcribed locus	Rn.2877	-	-	1
0.000322	0.00291947	4.05941	2.08945	1.59972	0.451317	0.205523	0.004045	M25804	1370816_at	Nuclear receptor subfamily 1, group D, member 1	Rn.29848	252917	Nr1d1	10
0.000324	0.00292261	5.03843	8.85417	9.27914	0.205795	0.427736	0.50757	BI294084	1385309_at	Chemokine (C-C motif) ligand 24	Rn.138822	288593	Ccl24	12
0.000323	0.00292261	8.69352	9.17995	9.91273	0.187439	0.084312	0.098184	AI172204	1372709_at	B-cell receptor-associated protein 29	Rn.19451	298943	Bcap29	6
0.000324	0.00292261	11.338	10.9071	10.597	0.08524	0.062463	0.067996	AI103552	1376878_at	Similar to RIKEN cDNA 2310022B05	Rn.6137	498967	RGD1559896	19
0.000324	0.00292261	9.95636	9.08584	9.29866	0.099127	0.06497	0.092143	BG380816	1370925_at	ATPase, class II, type 9B	Rn.40336	291411	Atp9b	18
0.000325	0.0029279	9.663	10.4365	10.4264	0.056321	0.109434	0.055663	NM_031614	1398791_at	Thioredoxin reductase 1	Rn.67581	58819	Txnrd1	7
0.000327	0.00293843	9.4023	8.88203	8.57924	0.106113	0.079599	0.056119	BI281612	1388513_at	Transcribed locus	Rn.8512	-	-	3
0.000327	0.00293843	10.7695	10.1494	9.46646	0.175204	0.122102	0.089085	AI073173	1392973_at	Transcribed locus	Rn.61136	-	-	1
0.000328	0.00293994	9.57781	9.99036	10.2336	0.034396	0.070975	0.063025	BM386917	1372732_at	Inosine triphosphatase (nucleoside triphosphate pyrophosphatase)	Rn.203856	311422	Itpa	3
0.000328	0.00293994	10.3611	9.92769	9.5129	0.056946	0.072377	0.095974	BI296290	1367636_at	Insulin-like growth factor 2 receptor	Rn.270	25151	Igf2r	1
0.000329	0.00294517	6.60429	12.3665	11.5651	0.227664	0.495946	0.74716	NM_031530	1367973_at	Chemokine (C-C motif) ligand 2	Rn.4772	24770	Ccl2	10
0.00033	0.00294667	4.76124	5.43035	6.80167	0.019919	0.185768	0.257107	BF546148	1383298_at	LOC363015	Rn.27612	363015	RGD1310444	8
0.00033	0.00294667	6.22296	5.25916	3.47426	0.071698	0.421399	0.012847	BF398408	1377308_a_at	Transcribed locus	Rn.203084	-	-	1
0.000332	0.00294963	10.2962	9.78347	9.46776	0.120092	0.085812	0.027779	AW254703	1383405_at	Transcribed locus	Rn.199284	-	-	3
0.000332	0.00294963	9.05497	8.26311	8.34947	0.103504	0.073988	0.072585	AI406490	1372692_at	Tyrosine kinase, non-receptor, 2	Rn.98335	303882	Tnk2	11
0.000331	0.00294963	11.7263	11.3053	10.0451	0.12872	0.084098	0.239273	BF283053	1376239_at	ATPase, H+ transporting, lysosomal V1 subunit C2	Rn.145217	362802	Atp6v1c2	6
0.000332	0.00294963	8.31515	6.09045	6.44584	0.257411	0.230997	0.188777	J05035	1370420_at	Steroid-5-alpha-reductase, alpha polypeptide 1 (3-oxo-5 alpha-steroid delta 4-dehydrogenase alpha 1)	Rn.4620	24950	Srd5a1	17
0.000333	0.0029548	7.08862	5.78768	4.99382	0.217555	0.256863	0.092894	BG371995	1383499_at	Adhesion molecule with Ig like domain 1	Rn.116338	295365	Amigo1	2
0.000337	0.0029569	10.3843	11.5592	11.513	0.104539	0.13281	0.121532	AI171788	1389525_at	Ring finger protein 149	Rn.28251	363222	Rnf149	9
0.000336	0.0029569	8.21297	8.99128	9.77684	0.121693	0.207966	0.067067	BG664123	1387020_at	cytochrome P450, subfamily 51	-	-	-	-
0.000337	0.0029569	11.8146	12.5019	12.8295	0.109162	0.064121	0.115652	BM384693	1388460_at	Capping protein (actin filament), gelsolin-like	Rn.8945	297339	Capg	4
0.000335	0.0029569	10.9502	10.5203	10.2738	0.118547	0.040522	0.040232	BM389259	1398912_at	Mitochondrial ribosomal protein L9	Rn.763	310653	mrpl9	2
0.000335	0.0029569	8.03075	7.5567	7.08482	0.133383	0.078555	0.07123	AI178429	1394537_at	Prickle homolog 3 (Drosophila)	Rn.155951	317380	Prickle3	X
0.000334	0.0029569	14.4395	13.76	13.3984	0.080557	0.145272	0.009824	BE107760	1367668_a_at	Stearoyl-CoA desaturase (delta-9-desaturase)	Rn.83595	83792	Scd	1
0.000336	0.0029569	10.7624	10.2442	9.55507	0.188022	0.060463	0.110669	BM384026	1375270_at	Transcribed locus	Rn.22376	-	-	12
0.000336	0.0029569	8.08885	7.04756	6.73778	0.222562	0.124943	0.053501	BI296249	1373300_at	Similar to hypothetical protein DKFZp761D0211	Rn.147512	362455	RGD1306151	4
0.000337	0.0029569	12.993	11.8532	10.5847	0.056022	0.17097	0.317663	AA800004	1389448_at	Septin 4	Rn.6269	287606	Sept4	10
0.000339	0.00297077	9.90249	9.37623	8.83877	0.011221	0.146	0.064985	AW141940	1375954_at	S100 calcium binding protein A13	Rn.918	295213	S100a13	2
0.00034	0.00297584	8.88003	9.28865	9.49222	0.032232	0.038092	0.080967	AA849522	1371561_at	Glucose 6 phosphatase, catalytic, 3	Rn.66254	303565	G6pc3	10
0.000342	0.00298596	5.57754	7.41184	7.80006	0.269073	0.199025	0.214111	BF414330	1377387_a_at	Transcribed locus, strongly similar to NP_079738.2 endothelin converting enzyme 2 isoform c [Mus musculus]	Rn.24479	-	-	11
0.000342	0.00298596	6.10607	5.30498	5.286	0.133104	0.061716	0.078425	AA999112	1384635_at	Transcribed locus, weakly similar to XP_001161936.1 PREDICTED: hypothetical protein [Pan troglodytes]	Rn.98687	-	-	7
0.000343	0.00298731	10.2546	10.9601	11.4131	0.079593	0.142508	0.082366	AI103695	1386900_at	Stress-associated endoplasmic reticulum protein 1	Rn.2119	80881	Serp1	2
0.000343	0.00298731	10.8756	10.3947	10.1449	0.117583	0.065714	0.030233	NM_021676	1367658_at	SH3 and multiple ankyrin repeat domains 3	Rn.42876	59312	Shank3	7
0.000344	0.00299233	9.21806	8.53286	8.05858	0.063429	0.123786	0.1139	BG379780	1376592_at	Methylmalonyl CoA epimerase	Rn.3420	293829	Mcee	1
0.000345	0.00299735	7.76112	8.62215	9.22235	0.206282	0.066792	0.149679	AI177813	1379311_at	AT rich interactive domain 5A (Mrf1 like)	Rn.15775	316327	Arid5a	9
0.000346	0.00300235	8.35687	6.98721	5.907	0.101141	0.242047	0.2679	BI295768	1372158_at	MACRO domain containing 1	Rn.98178	246233	Macrod1	1
0.000348	0.00301231	11.4971	12.1643	11.9517	0.065207	0.062102	0.065259	BI287856	1390298_at	Sorting nexin 18	Rn.8090	310097	Snx18	2
0.000348	0.00301231	12.7815	11.6826	10.9399	0.112688	0.165541	0.2073	AI235236	1371959_at	Transcribed locus, strongly similar to NP_001025924.1 histone H2A [Gallus gallus]	Rn.8353	-	-	2
0.00035	0.00302222	9.75497	9.44061	9.1686	0.062736	0.044716	0.061873	AW254017	1376099_at	Collagen, type V, alpha 1	Rn.117	85490	Col5a1	3
0.00035	0.00302222	8.69652	8.28813	7.89906	0.107147	0.082463	0.043903	AI406804	1389442_at	Transcribed locus	Rn.21790	-	-	10
0.000352	0.00302472	9.41044	9.10685	8.63268	0.084671	0.056837	0.087021	AI102009	1371899_at	Protein kinase, interferon inducible double stranded RNA dependent activator	Rn.3217	311130	Prkra	3
0.000351	0.00302472	8.82578	8.2211	7.86483	0.059718	0.110798	0.083434	BG380252	1372428_at	DnaJ (Hsp40) homolog, subfamily C, member 4	Rn.91398	361717	Dnajc4	1
0.000352	0.00302472	12.224	11.7205	10.9623	0.168619	0.022766	0.151477	AI412658	1373829_at	Fibroblast growth factor receptor 2	Rn.12732	25022	Fgfr2	1
0.000352	0.00302472	12.1948	11.5118	10.597	0.264676	0.100529	0.120479	BG375354	1393015_at	Similar to hypothetical protein FLJ14146	Rn.39189	360894	RGD1310587	13
0.000356	0.00303329	6.86555	8.18625	8.38015	0.17866	0.072751	0.194783	BI282331	1376291_at	WD repeat domain 4	Rn.116634	690032	Wdr4	20
0.000356	0.00303329	6.44605	7.43974	8.18513	0.028593	0.246721	0.086728	NM_031062	1368020_at	Mevalonate (diphospho) decarboxylase	Rn.10288	81726	Mvd	19
0.000355	0.00303329	11.8689	12.3914	12.8292	0.106569	0.092345	0.082272	BE113224	1388777_at	Signal sequence receptor, gamma	Rn.3264	81784	Ssr3	2
0.000356	0.00303329	12.8527	12.0482	11.6951	0.059026	0.154958	0.073701	AI407838	1388698_at	Extracellular matrix protein 1	Rn.97792	116662	Ecm1	2
0.000354	0.00303329	11.0253	10.0233	9.84068	0.110489	0.090829	0.145198	AA848319	1370218_at	Lactate dehydrogenase B	Rn.1785	24534	Ldhb	4
0.000356	0.00303329	11.2947	9.95301	9.4404	0.081606	0.164795	0.224468	BI276935	1373240_at	Dehydrogenase/reductase (SDR family) member 3	Rn.12011	313689	Dhrs3	5
0.000355	0.00303329	10.2491	8.97598	7.67168	0.352889	0.228492	0.194606	BM390827	1373108_at	Protein phosphatase 1, regulatory (inhibitor) subunit 3C	Rn.162528	309513	Ppp1r3c	1
0.000359	0.00305517	2.62239	2.7214	4.38178	0.132897	0.120595	0.273958	AA963979	1381990_at	UDP-N-acetyl-alpha-D-galactosamine:polypeptide N-acetylgalactosaminyltransferase 1 (GalNAc-T1)	Rn.10266	79214	Galnt1	18
0.00036	0.00306	12.8924	12.4081	11.9267	0.069057	0.094903	0.100286	BI274110	1371602_at	Tetraspanin 9	Rn.16430	312728	Tspan9	4
0.000361	0.00306482	13.5467	12.8353	12.62	0.07979	0.061629	0.117293	AA818807	1373617_at	Epithelial membrane protein 2	Rn.21730	360468	Emp2	10
0.000363	0.00307441	8.11287	7.47498	7.17077	0.087523	0.112602	0.064307	BM384217	1391046_at	SET and MYND domain containing 3	Rn.28284	498295	Smyd3	13
0.000363	0.00307441	9.89687	9.09673	8.82218	0.168894	0.060003	0.098662	BE117757	1377053_at	Similar to RIKEN cDNA 4930444A02	Rn.39247	306549	RGD1310810	16
0.000365	0.00307661	6.12473	6.22639	7.99179	0.036284	0.096487	0.318801	U51153	1368661_at	Solute carrier family 13 (sodium-dependent dicarboxylate transporter), member 2	Rn.10821	65202	Slc13a2	10
0.000365	0.00307661	11.4365	10.9909	10.6036	0.046531	0.059124	0.106546	AF136231	1367890_at	Caspase 2	Rn.1438	64314	Casp2	4
0.000364	0.00307661	10.2042	9.54635	9.44615	0.024536	0.05575	0.107052	AI407458	1387344_at	Aldehyde dehydrogenase 6 family, member A1	Rn.2098	81708	Aldh6a1	6
0.000365	0.00307661	9.93506	9.29792	9.00447	0.07323	0.031261	0.128686	BF288101	1370898_at	Stannin	Rn.6147	29140	Snn	10
0.000368	0.00309085	3.60953	5.91253	7.43472	0.103206	0.505423	0.275383	NM_022282	1398276_at	Discs, large homolog 2 (Drosophila)	Rn.202966	64053	Dlg2	1
0.000368	0.00309085	8.47984	9.19955	9.40891	0.119269	0.098515	0.064923	AA963457	1379476_at	Nucleoporin 35	Rn.203627	295692	Nup35	3
0.000368	0.00309085	10.001	9.09913	8.48374	0.100314	0.144571	0.164199	AI044435	1374419_at	Transcribed locus	Rn.18792	-	-	10
0.000369	0.00309557	11.148	10.667	9.87269	0.041764	0.090271	0.174553	AI599525	1373599_at	Transcribed locus, strongly similar to NP_473385.1 G protein-coupled receptor 124 [Mus musculus]	Rn.13322	-	-	16
0.000371	0.00310498	10.8591	11.9812	12.3509	0.25253	0.112988	0.095158	BI284436	1371936_at	Eukaryotic translation initiation factor 4A1	Rn.91523	287436	Eif4a1	10
0.000371	0.00310498	9.54446	9.35109	8.80943	0.091612	0.08351	0.055038	AW434329	1388781_at	Transcribed locus	Rn.95130	-	-	5
0.000373	0.00311803	10.1883	9.06325	9.32068	0.121027	0.10238	0.114437	NM_053591	1368282_at	Dipeptidase 1 (renal)	Rn.6051	94199	Dpep1	19
0.000376	0.0031394	7.59802	6.4247	5.32513	0.103007	0.171055	0.292248	BG378841	1372240_at	Sarcoglycan, alpha (dystrophin-associated glycoprotein)	Rn.136653	303468	Sgca	10
0.000377	0.00314404	4.50477	3.90979	3.82137	0.037237	0.086397	0.063907	NM_053718	1368279_at	Myeloid/lymphoid or mixed-lineage leukemia (trithorax homolog, Drosophila); translocated to, 3	Rn.22828	114510	Mllt3	5
0.000378	0.00314866	9.23395	10.0935	10.5762	0.038184	0.152249	0.134502	AF411216	1370807_at	Transmembrane protein 49	Rn.109048	192129	Tmem49	10
0.000379	0.00315328	4.95353	5.9964	6.93007	0.163586	0.249099	0.12366	AI407016	1375697_at	Similar to Hypothetical protein KIAA0152	Rn.162140	304543	RGD1307736	12
0.000384	0.00317418	8.38294	10.0106	10.1584	0.138989	0.232239	0.150667	AF036537	1370422_at	Receptor-interacting serine-threonine kinase 3	Rn.7110	246240	Ripk3	15
0.000386	0.00317418	8.24959	9.38493	9.83212	0.190502	0.156811	0.131957	BM388441	1390232_at	Similar to RIKEN cDNA 1810055G02	Rn.16921	309145	RGD1311946	1
0.000383	0.00317418	9.25566	9.76329	10.2973	0.106006	0.127583	0.059749	BE098766	1372298_at	Thioredoxin domain containing 4 (endoplasmic reticulum)	Rn.2459	298066	Txndc4	5
0.000384	0.00317418	3.31104	3.37089	3.96688	0.01626	0.03074	0.111144	BI274292	1392802_at	Similar to RIKEN cDNA 4930431E10	Rn.13503	690516	RGD1309707	12
0.000385	0.00317418	9.45795	9.71241	10.1465	0.07944	0.065059	0.065636	BI289482	1389302_at	INO80 complex subunit C	Rn.18319	291737	Ino80c	18
0.000382	0.00317418	10.6746	11.3812	11.5841	0.090541	0.090262	0.090373	BE110633	1372303_at	Family with sequence similarity 49, member B	Rn.105890	299909	Fam49b	7
0.000386	0.00317418	6.37384	5.3088	5.78973	0.148435	0.124095	0.004728	AW522671	1392994_at	Similar to Nicotinamide riboside kinase 1	Rn.19716	499330	LOC499330	1
0.000385	0.00317418	6.62819	5.61771	5.52283	0.113367	0.15173	0.062878	BG381658	1393661_at	Transcribed locus	Rn.166280	-	-	1
0.000385	0.00317418	14.1983	12.9947	13.0481	0.202704	0.134673	0.049015	AJ132352	1388224_at	SEC14-like 3 (S. cerevisiae)	Rn.42868	64543	Sec14l3	14
0.000386	0.00317418	12.8605	11.8132	11.4719	0.123261	0.182091	0.079758	BE107978	1387071_a_at	Microtubule-associated protein tau	Rn.2455	29477	Mapt	10
0.000387	0.00317502	9.45594	8.86409	8.47262	0.171796	0.073082	0.04973	NM_134406	1367924_at	Phosphofurin acidic cluster sorting protein 1	Rn.154425	171444	Pacs1	1
0.000387	0.00317502	8.18462	6.86092	7.05631	0.209513	0.123296	0.092044	AW521621	1398520_at	Similar to pleckstrin homology domain protein (5V327)	Rn.21179	500685	RGD1566112	6
0.00039	0.00319592	12.1825	11.8026	11.2391	0.091215	0.088785	0.098126	AA818819	1375011_at	Transcribed locus	Rn.16544	-	-	17
0.000392	0.00320859	8.91029	7.81485	7.67324	0.063819	0.164524	0.109248	BI289104	1373627_at	Inositol polyphosphate-5-phosphatase K	Rn.7440	287533	Inpp5k	10
0.000393	0.00321306	7.19541	6.44587	6.50404	0.048786	0.099095	0.067399	AI598594	1381467_at	Transcribed locus	Rn.161078	-	-	8
0.000394	0.00321752	7.14038	8.43796	8.61779	0.107307	0.153049	0.170547	AI763467	1384330_at	TRNA-histidine guanylyltransferase 1-like (S. cerevisiae)	Rn.160832	303067	Thg1l	10
0.000395	0.00322196	3.56695	6.12358	6.82901	0.067293	0.344415	0.381176	AI136314	1382186_a_at	G patch domain containing 4	Rn.20166	295228	Gpatch4	2
0.000396	0.0032264	11.2254	10.2148	9.75623	0.163766	0.159919	0.112546	AI178948	1390285_at	EF-hand calcium binding domain 4A	Rn.13220	309112	Efcab4a	1
0.000397	0.00322711	6.56502	7.46348	8.62712	0.207832	0.274188	0.076294	AI407985	1371480_at	RGD1561797	Rn.119060	499655	RGD1561797	2
0.000397	0.00322711	6.19848	5.44291	5.38566	0.171321	0.050993	0.034503	BF393575	1384768_at	Zinc finger protein 94	Rn.58046	499095	Zfp94	1
0.000398	0.00323152	7.8949	6.60814	6.17891	0.130992	0.250726	0.032196	NM_031662	1368156_at	Calcium/calmodulin-dependent protein kinase kinase 1, alpha	Rn.4851	60341	Camkk1	10
0.000399	0.00323222	7.93404	7.43605	7.16398	0.084778	0.046216	0.091283	BG376804	1384993_at	Similar to peptidylglycine alpha-amidating monooxygenase COOH-terminal interactor; peptidylglycine alpha-amidating monooxygen	Rn.73147	308894	RGD1309847	1
0.000399	0.00323222	7.907	7.31017	6.96515	0.038693	0.10206	0.099095	AW522732	1389788_at	MORN repeat containing 4	Rn.103625	293950	Morn4	1
0.0004	0.00323661	4.0475	4.84401	5.88118	0.079815	0.271689	0.065632	BM392156	1376346_at	RGD1561797	Rn.119060	499655	RGD1561797	2
0.000401	0.0032373	11.0708	11.7423	11.797	0.020935	0.060191	0.104314	BM386869	1372308_at	CDNA clone IMAGE:7366335	Rn.8110	-	-	7
0.000401	0.0032373	7.43959	6.77367	6.381	0.192439	0.041285	0.079315	BI288556	1370264_at	Spectrin repeat containing, nuclear envelope 1	Rn.89150	499010	Syne1	1
0.000402	0.00324167	8.16879	7.00316	6.34962	0.112657	0.101751	0.248639	BM389302	1388618_at	Nidogen 2	Rn.98892	302248	Nid2	15
0.000403	0.00324603	8.75555	9.56311	9.90781	0.103283	0.138589	0.086902	BG662631	1394082_at	Proteasome (prosome, macropain) 26S subunit, non-ATPase, 14	Rn.161794	311078	Psmd14	3
0.000404	0.00325038	11.6754	10.5143	10.3519	0.032388	0.172255	0.129885	AI236997	1373324_at	Dual specificity phosphatase 14	Rn.25406	360580	Dusp14	10
0.000407	0.00326338	8.75855	9.23449	9.54824	0.045324	0.104805	0.052561	BF420639	1371631_at	Eukaryotic translation initiation factor 1A domain containing	Rn.4163	293673	Eif1ad	1
0.000407	0.00326338	10.9412	11.6118	11.8074	0.112451	0.105634	0.036627	NM_053619	1368742_at	Complement component 5a receptor 1	Rn.10680	113959	C5ar1	1
0.000407	0.00326338	6.12195	5.44691	4.76593	0.085608	0.118762	0.161442	AW916023	1375851_at	Kelch-like 8 (Drosophila)	Rn.6788	289457	Klhl8	14
0.000413	0.00330774	7.04303	9.39614	10.0897	0.176035	0.341346	0.318829	NM_022300	1369310_at	Brain abundant, membrane attached signal protein 1	Rn.37779	64160	Basp1	2
0.000414	0.00330826	7.64749	9.59749	10.0744	0.260108	0.271546	0.2088	AA996838	1386586_at	PAK1 interacting protein 1	Rn.115052	361232	Pak1ip1	17
0.000414	0.00330826	5.79151	5.04641	4.88075	0.162006	0.088254	0.024312	BI295624	1374717_at	Transcribed locus	Rn.205693	-	-	17
0.000416	0.00332049	8.4604	7.47007	6.75552	0.13813	0.1611	0.183631	AW520754	1389610_at	Transcribed locus	Rn.153883	-	-	6
0.000418	0.00333269	6.5601	6.83552	7.31522	0.059347	0.09654	0.058071	BE097991	1393517_at	Transcribed locus, strongly similar to NP_663414.2 transmembrane channel-like gene family 6 isoform 1 [Mus musculus]	Rn.216827	-	-	*
0.00042	0.00334486	3.21328	5.42279	5.72848	0.34094	0.14812	0.303466	AI059573	1384778_at	Chymotrypsin C (caldecrin)	Rn.19214	362653	Ctrc	5
0.000421	0.00334529	11.2333	12.1268	12.412	0.23163	0.031441	0.084158	BE113397	1372642_at	Transcribed locus	Rn.13357	-	-	5
0.000421	0.00334529	8.58979	8.00162	7.32595	0.069864	0.164035	0.097139	BM389208	1377286_at	GTPase, IMAP family member 4	-	-	-	-
0.000423	0.00335741	8.58737	9.68474	9.05707	0.097549	0.121607	0.100637	AI549208	1379425_at	Defects in morphology 1 homolog (S. cerevisiae)	Rn.35470	313563	Dem1	5
0.000425	0.00336951	9.82144	8.93523	8.01735	0.219094	0.199007	0.122807	BI274639	1390282_at	Cytochrome P450, family 2, subfamily s, polypeptide 1	Rn.6389	308445	Cyp2s1	1
0.000428	0.0033826	6.8594	7.43489	8.91173	0.330685	0.099197	0.221911	NM_031118	1369002_at	Sterol O-acyltransferase 1	Rn.59	81782	Soat1	13
0.000428	0.0033826	8.34118	8.71761	9.44776	0.101981	0.151605	0.059506	AW521356	1384364_at	F-box protein 4	Rn.45165	310363	Fbxo4	2
0.00043	0.0033826	14.5804	14.1305	13.8545	0.032986	0.071718	0.083792	AA800750	1389488_at	ESTs, Moderately similar to POL3 MOUSE RETROVIRUS-RELATED POL POLYPROTEIN (M.musculus)	-	-	-	-
0.00043	0.0033826	11.7582	12.2486	12.4865	0.100521	0.057731	0.067544	J04024	1370426_a_at	ATPase, Ca++ transporting, cardiac muscle, slow twitch 2	Rn.2305	29693	Atp2a2	12
0.00043	0.0033826	9.83202	10.3515	10.5482	0.068434	0.088455	0.050929	BF550209	1374501_at	GTPase activating protein (SH3 domain) binding protein 2	Rn.198360	305240	G3bp2	14
0.000429	0.0033826	7.07106	5.96168	5.83008	0.147367	0.048581	0.171669	BM390846	1378617_at	Transcriptional regulating factor 1	Rn.91677	316219	Trerf1	9
0.00043	0.0033826	10.22	9.03881	8.19109	0.10945	0.105392	0.286135	BG663483	1393149_at	Protocadherin alpha 4	Rn.22308	116741	Pcdha4	18
0.000431	0.00338294	8.64223	8.74344	9.98697	0.187402	0.161127	0.125913	AI073183	1374234_at	GLI-Kruppel family member HKR3	Rn.20379	362668	Hkr3	5
0.000431	0.00338294	7.84236	5.87644	5.04128	0.139915	0.326455	0.277611	AI144872	1393433_at	EGF-like, fibronectin type III and laminin G domains	Rn.27713	365691	Egflam	2
0.000433	0.00338362	9.62909	9.93213	11.7912	0.147543	0.18324	0.314973	AW525196	1373536_at	ESTs	-	-	-	-
0.000433	0.00338362	11.4098	10.8279	10.7573	0.091164	0.067273	0.056003	AF007107	1386904_a_at	Cytochrome b5 type A (microsomal)	Rn.1055	64001	Cyb5a	18
0.000433	0.00338362	11.0408	10.6173	10.2229	0.08649	0.078155	0.079594	AI058817	1384017_at	Leucine-rich repeat kinase 1	Rn.18993	308703	Lrrk1	1
0.000433	0.00338362	5.13129	4.59436	3.3122	0.198328	0.136752	0.224371	NM_012751	1367989_at	Solute carrier family 2 (facilitated glucose transporter), member 4	Rn.1314	25139	Slc2a4	10
0.000434	0.00338396	9.78955	9.43928	8.66163	0.186292	0.09452	0.086366	AI502300	1393911_at	Transcribed locus	Rn.35396	-	-	9
0.000434	0.00338396	9.76508	8.32131	8.19636	0.081928	0.121842	0.227624	H35017	1374493_at	Transcribed locus	Rn.19441	-	-	3
0.000436	0.00339581	8.58024	7.07171	6.68902	0.090589	0.208674	0.212696	BM386036	1385019_at	Transcribed locus, strongly similar to XP_345296.3 PREDICTED: similar to B-cell scaffold protein with ankyrin repeats 1 [Ratt	Rn.33991	-	-	2
0.000437	0.00339611	8.01982	9.39773	9.8473	0.207798	0.157697	0.195332	NM_012715	1387219_at	Adrenomedullin	Rn.10232	25026	Adm	1
0.000437	0.00339611	6.45201	4.27509	4.96551	0.358136	0.18813	0.130394	BF419415	1378913_at	ESTs	-	-	-	-
0.000438	0.00340015	9.40908	9.83986	10.6848	0.020476	0.105507	0.176584	AF200684	1387808_at	Solute carrier family 7 (cationic amino acid transporter, y+ system), member 7	Rn.163294	83509	Slc7a7	15
0.00044	0.00340074	3.705	4.25235	7.20725	0.162192	0.408053	0.43949	BF555488	1393917_at	CD163 molecule	Rn.221900	312701	Cd163	4
0.00044	0.00340074	6.07107	6.26492	4.21656	0.245843	0.303683	0.131056	NM_133558	1368208_at	N-acetyltransferase 8B	Rn.3643	171084	Nat8b	4
0.00044	0.00340074	4.49229	3.4747	3.08817	0.236746	0.098198	0.108104	BF398819	1379931_at	Transcribed locus	Rn.199388	-	-	6
0.000439	0.00340074	13.9341	13.0401	12.3233	0.09056	0.180913	0.161012	BE108859	1391856_at	Transcribed locus	Rn.204564	-	-	16
0.000441	0.00340475	6.47979	6.02961	5.3101	0.09791	0.065342	0.160564	AI175442	1376696_at	Transcribed locus	Rn.24077	-	-	15
0.000442	0.00340875	7.63041	6.90586	6.42423	0.003878	0.118802	0.145535	BM391278	1374745_at	Rattus norvegicus peroxisomal thioesterase 1 mRNA, complete cds	-	-	-	-
0.000443	0.00341274	8.78976	8.57482	8.03606	0.021422	0.083913	0.090443	AI577508	1374677_at	Transcribed locus, strongly similar to NP_031447.1 adenylosuccinate synthase like 1 [Mus musculus]	Rn.216598	-	-	*
0.000444	0.00341672	8.36788	7.67827	7.28678	0.184508	0.088333	0.061015	BE110614	1371494_at	Transcribed locus	Rn.14639	-	-	9
0.000445	0.0034207	11.2533	9.651	8.77185	0.137395	0.048909	0.372618	AI103156	1390821_at	Protocadherin alpha 4	Rn.22308	116741	Pcdha4	18
0.000447	0.00343234	9.44438	8.64824	7.22985	0.323152	0.186351	0.200432	BE109002	1378156_at	Similar to cystin 1	Rn.17018	690489	LOC690489	6
0.000448	0.00343256	4.6752	5.25108	6.78802	0.023733	0.271572	0.221193	NM_017235	1387233_at	Hydroxysteroid (17-beta) dehydrogenase 7	Rn.7040	29540	Hsd17b7	13
0.000448	0.00343256	9.91591	9.40687	9.18355	0.144385	0.025012	0.047863	BF418025	1392032_at	GRB2-related adaptor protein	Rn.63315	363616	Grap	10
0.000449	0.00343279	11.8192	11.1139	10.9754	0.049	0.111348	0.074385	AI229647	1372491_at	Transcribed locus	Rn.8311	-	-	5
0.000449	0.00343279	8.72648	8.26608	6.89383	0.260443	0.132126	0.206853	AI599072	1378801_at	Transcribed locus	Rn.168370	-	-	17
0.00045	0.00343301	6.11305	7.466	7.70673	0.326627	0.075808	0.099291	BF396190	1382679_at	WD repeat domain 43	Rn.101883	362703	Wdr43	6
0.00045	0.00343301	9.62324	9.21906	8.84581	0.125743	0.062119	0.054865	AI012613	1372358_at	similar to IQ motif and Sec7 domain 1	-	-	-	-
0.000451	0.00343693	8.75798	8.31176	7.55823	0.14689	0.148575	0.065526	BI289460	1372682_at	Similar to RIKEN cDNA 2810432L12	Rn.161029	362518	RGD1307218	5
0.000452	0.00344084	9.27516	9.8606	10.1953	0.13078	0.098672	0.049906	BI285671	1388341_at	RAN GTPase activating protein 1	Rn.107099	362965	Rangap1	7
0.000454	0.00345235	12.8565	13.963	14.6054	0.277314	0.175191	0.07722	M14050	1370283_at	Heat shock protein 5	Rn.11088	25617	Hspa5	3
0.000456	0.00346384	9.38936	9.13966	8.29478	0.040171	0.119829	0.138786	BF416847	1383906_at	Lung-inducible neuralized-related C3HC4 RING domain protein	Rn.17894	316326	Lincr	9
0.000458	0.0034753	5.84061	9.65365	9.01282	0.389089	0.420149	0.373487	NM_022194	1387835_at	Interleukin 1 receptor antagonist	Rn.162640	60582	Il1rn	3
0.000461	0.00348311	8.09292	9.20062	9.88577	0.188282	0.136124	0.20696	AI236753	1374180_at	Transcribed locus	Rn.146914	-	-	18
0.00046	0.00348311	11.7212	11.1373	10.8996	0.068	0.099563	0.069268	AI012962	1371531_at	Similar to mammalian retrotransposon derived 8b	Rn.202610	679038	LOC679038	X
0.000461	0.00348311	9.50661	8.3599	9.22131	0.097507	0.123472	0.131328	BF412303	1376771_at	Protein phosphatase 1 (formerly 2C)-like	Rn.133275	310506	Ppm1l	2
0.000461	0.00348311	10.0455	9.30113	9.07261	0.106261	0.126183	0.054224	AI716243	1376304_at	Transcribed locus	Rn.163051	-	-	9
0.000462	0.00348694	8.65499	9.71463	9.8	0.169295	0.137824	0.069529	NM_031614	1386958_at	Thioredoxin reductase 1	Rn.67581	58819	Txnrd1	7
0.000463	0.00349076	9.78187	10.0706	10.4224	0.022666	0.096903	0.025427	AI178914	1376272_s_at	Transcribed locus, strongly similar to NP_777569.1 transmembrane protein 167A [Homo sapiens]	Rn.95123	-	-	20
0.000464	0.00349458	5.14287	6.46001	6.41643	0.231313	0.132573	0.0906	BI300400	1375818_at	Lactamase, beta	Rn.73451	300803	Lactb	8
0.000471	0.00354352	9.29499	8.80274	8.49376	0.141532	0.021453	0.073587	BI281889	1373295_at	Oligonucleotide/oligosaccharide-binding fold containing 1	Rn.15899	294025	Obfc1	1
0.000473	0.00355479	11.3052	12.1373	12.4097	0.206955	0.059785	0.081423	BI292252	1383080_at	Transcribed locus	Rn.203168	-	-	X
0.000474	0.00355852	10.4354	9.92443	9.59009	0.136059	0.05113	0.076331	AW914992	1376024_at	Stromal interaction molecule 1	Rn.106771	361618	Stim1	1
0.000478	0.00356197	3.4272	5.74935	10.589	0.635738	1.03967	0.321573	NM_053288	1368731_at	Orosomucoid 1	Rn.10295	24614	Orm1	5
0.000479	0.00356197	9.07285	10.1768	10.3598	0.137598	0.103952	0.160635	BI302669	1392107_at	Strawberry notch homolog 2 (Drosophila)	Rn.67287	314619	Sbno2	7
0.00048	0.00356197	9.88156	9.6469	9.27361	0.099965	0.038955	0.05592	AI178732	1371740_at	Suppressor of IKK epsilon	Rn.9125	362007	Sike	2
0.000478	0.00356197	5.72382	5.7698	6.52428	0.043264	0.068089	0.128604	BG378588	1373697_at	Myosin binding protein C, fast-type	Rn.137668	292879	Mybpc2	1
0.00048	0.00356197	9.0198	8.64473	8.22234	0.123776	0.050667	0.076137	BF552908	1389127_at	Transcribed locus	Rn.202991	-	-	8
0.000479	0.00356197	9.89321	9.32895	9.16568	0.0215	0.093566	0.070412	AB018253	1370358_at	Two pore segment channel 1	Rn.24484	246215	Tpcn1	12
0.000475	0.00356197	6.74171	6.12203	5.45152	0.143642	0.166397	0.060838	BM390475	1377893_at	similar to CG3740-PA	-	-	-	-
0.000477	0.00356197	13.6742	12.7793	12.6185	0.079188	0.08874	0.140433	BI285449	1372111_at	Caveolin 1, caveolae protein	Rn.22518	25404	Cav1	4
0.000479	0.00356197	6.68159	5.81837	5.21688	0.055524	0.201343	0.105591	BM383457	1372381_at	Transcribed locus	Rn.16382	-	-	20
0.00048	0.00356197	5.61572	4.5691	3.95317	0.117943	0.117766	0.219318	BI294688	1383694_at	Ring finger protein 208	Rn.34661	499748	Rnf208	3
0.000478	0.00356197	12.7425	12.0259	10.7446	0.284593	0.22965	0.111117	BF397093	1384392_at	Cytochrome P450, family 26, subfamily b, polypeptide 1	Rn.19898	312495	Cyp26b1	4
0.000482	0.00357307	11.3902	10.6665	10.2512	0.218842	0.080291	0.045201	NM_012844	1387669_a_at	Epoxide hydrolase 1, microsomal	Rn.3603	25315	Ephx1	13
0.000484	0.00358413	11.2175	10.8748	10.5057	0.101337	0.071905	0.049531	AW529033	1379969_at	Forkhead box J2	Rn.63642	502886	Foxj2	4
0.000487	0.00360258	9.4417	9.88108	10.3354	0.059325	0.118863	0.064846	AW435213	1372401_at	N-acetylneuraminic acid synthase	Rn.17006	298071	Nans	5
0.000488	0.00360606	2.48701	4.63574	5.13816	0.060778	0.419156	0.112138	BE104792	1375051_at	Transcribed locus	Rn.20417	-	-	1
0.000489	0.00360606	8.37301	8.27497	9.03648	0.067821	0.064956	0.113592	AW529938	1379366_a_at	B-box and SPRY domain containing	Rn.53996	64027	Bspry	5
0.000489	0.00360606	9.82779	8.64514	8.70833	0.090406	0.092483	0.171924	BG372589	1375926_at	Transcribed locus	Rn.22507	-	-	9
0.000492	0.00360921	9.92068	9.36332	8.98921	0.017572	0.134365	0.05921	NM_080787	1387190_at	Diacylglycerol kinase, alpha	Rn.1840	140866	Dgka	7
0.000493	0.00360921	11.5698	10.9811	10.4883	0.074776	0.138906	0.084827	AI176849	1388334_at	SEC14-like 1 (S. cerevisiae)	Rn.101656	360668	Sec14l1	10
0.000491	0.00360921	11.8713	11.2262	10.8118	0.110748	0.077846	0.126114	BM389186	1388712_at	Cytohesin 3	Rn.10673	116693	Cyth3	12
0.000493	0.00360921	13.7314	13.134	12.4934	0.053326	0.019925	0.192264	NM_022441	1368553_at	Activin A receptor type II-like 1	Rn.10631	25237	Acvrl1	7
0.00049	0.00360921	10.1393	9.62758	8.67482	0.044789	0.142977	0.189785	BM388859	1374771_at	Transcribed locus	Rn.199303	-	-	10
0.000491	0.00360921	7.43245	6.27896	6.56746	0.193742	0.114046	0.055202	NM_053704	1387249_at	BCL2-interacting killer (apoptosis-inducing)	Rn.38487	114496	Bik	7
0.000492	0.00360921	4.04472	2.89231	2.90266	0.289121	0.007022	0.005686	BM392389	1383979_at	Monoacylglycerol O-acyltransferase 2	Rn.19175	681211	Mogat2	1
0.000494	0.00361279	6.91634	5.10491	3.44237	0.295315	0.425897	0.27949	BM389214	1376770_at	EF-hand domain family, member D1	Rn.12811	501181	Efhd1	9
0.000495	0.00361603	3.94622	5.08992	7.24316	0.214311	0.497075	0.150296	AA859652	1376267_at	Transcribed locus	Rn.54795	-	-	10
0.000497	0.00361603	10.7045	11.1306	11.3726	0.083302	0.079293	0.038851	BI295945	1373876_at	Eukaryotic translation initiation factor 4E member 2	Rn.11732	363275	Eif4e2	9
0.000497	0.00361603	8.80647	8.33826	7.87389	0.049837	0.033251	0.14005	BF523172	1394340_at	Inositol polyphosphate-1-phosphatase	Rn.20288	316376	Inpp1	9
0.000496	0.00361603	12.6579	13.3531	13.4112	0.053105	0.120745	0.028931	BI284739	1370928_at	Lipopolysaccharide-induced TNF factor	Rn.6940	65161	Litaf	10
0.000496	0.00361603	11.0425	9.16553	8.53358	0.16969	0.279902	0.268934	BI274192	1372565_at	HtrA serine peptidase 3	Rn.15228	360959	Htra3	14
0.000499	0.00361941	9.0927	8.46229	8.32814	0.040198	0.049765	0.113082	BI303388	1380170_at	GABA(A) receptor-associated protein like 2	Rn.64537	64670	Gabarapl2	19
0.000498	0.00361941	9.27757	8.81543	8.33849	0.111905	0.097998	0.080384	AW526620	1384399_at	Ankyrin repeat domain 50	Rn.7482	294988	Ankrd50	2
0.000499	0.00361941	10.0924	9.37273	9.09413	0.181322	0.070328	0.066863	BE101485	1373485_at	Similar to ring finger protein 122 homolog	Rn.21162	502091	RGD1561238	16
0.000501	0.0036302	11.4228	11.9727	12.2458	0.1504	0.034777	0.06886	AI008441	1371646_at	Transcribed locus, strongly similar to NP_002622.2 phosphogluconate dehydrogenase [Homo sapiens]	Rn.915	-	-	5
0.000507	0.00365868	4.86106	4.69526	4.14642	0.12844	0.060867	0.055941	AI600015	1377788_at	Family with sequence similarity 8, member A1	Rn.199019	291031	Fam8a1	17
0.000506	0.00365868	9.70623	9.1117	8.93071	0.109981	0.071291	0.069909	AI227742	1373733_at	BCL2-related ovarian killer	Rn.44461	29884	Bok	9
0.000507	0.00365868	7.04148	7.14385	5.76552	0.182697	0.207535	0.084888	BE105801	1381576_at	Phosphoinositide-3-kinase, class 2, beta polypeptide	Rn.72591	289021	Pik3c2b	13
0.000506	0.00365868	9.49391	9.04109	8.4545	0.149882	0.095206	0.087643	AI547837	1384160_at	Synaptopodin 2	Rn.205751	499702	Synpo2	2
0.000509	0.00366164	4.41431	4.66996	5.57408	0.207089	0.091429	0.101824	BE101666	1394954_at	Solute carrier family 31 (copper transporters), member 2	Rn.15570	298091	Slc31a2	5
0.000509	0.00366164	12.0835	12.5759	12.9409	0.142046	0.049787	0.077445	AA850618	1377457_a_at	Sortilin-related receptor, LDLR class A repeats-containing	Rn.92871	300652	Sorl1	8
0.00051	0.00366164	8.982	8.25309	7.89159	0.154544	0.122118	0.060051	NM_022296	1369722_a_at	Xylosyltransferase II	Rn.22727	64134	Xylt2	10
0.000509	0.00366164	9.34053	8.60423	8.11047	0.13944	0.106021	0.131506	BI285149	1369635_at	Sorbitol dehydrogenase	Rn.11334	24788	Sord	3
0.00051	0.00366164	7.41554	6.16965	5.56287	0.216665	0.10747	0.230265	BI295135	1374219_at	Dispatched homolog 1 (Drosophila)	Rn.41748	289338	Disp1	13
0.000514	0.00368662	11.6214	11.2245	10.7921	0.098756	0.100988	0.050715	BI275757	1373031_at	Transcribed locus	Rn.219561	-	-	1
0.000517	0.00370438	9.54224	9.14295	7.80809	0.211333	0.141323	0.21722	BG379771	1393262_at	Transcribed locus	Rn.24450	-	-	2
0.00052	0.00371834	9.6492	10.6241	10.8445	0.115034	0.13534	0.120783	BI290791	1368032_at	Nucleolar and coiled-body phosphoprotein 1	Rn.9517	64896	Nolc1	1
0.00052	0.00371834	9.85053	9.37574	8.99755	0.118757	0.078904	0.072205	AA894060	1389330_at	Similar to cDNA sequence BC017158	Rn.138258	361654	RGD1310127	1
0.000526	0.003757	8.30058	9.27939	9.6832	0.066085	0.137599	0.170168	BG380440	1376001_at	Polymerase (RNA) I polypeptide E	Rn.11499	313245	Polr1e	5
0.000527	0.003757	8.4785	9.52192	9.30404	0.151111	0.114309	0.072641	NM_053516	1368544_a_at	Nucleolar protein 3 (apoptosis repressor with CARD domain)	Rn.86956	85383	Nol3	19
0.000527	0.003757	10.3196	9.86668	9.38702	0.153737	0.045852	0.092235	AI176989	1392600_a_at	Transcribed locus	Rn.13751	-	-	8
0.000529	0.00376746	8.92556	9.99185	10.5146	0.13317	0.169934	0.166361	BI282363	1372043_at	Transcribed locus, strongly similar to NP_001100167.1 mRNA turnover 4 homolog [Rattus norvegicus]	Rn.102515	-	-	5
0.00053	0.00377078	11.6174	11.0434	10.7365	0.142694	0.096554	0.022753	BG380713	1372861_at	Phosphatidylinositol-4-phosphate 5-kinase, type I, gamma	Rn.2928	314641	Pip5k1c	7
0.000531	0.0037741	7.50153	6.56528	6.50161	0.107419	0.103732	0.118674	BE117101	1397846_at	Chibby homolog 1 (Drosophila)	Rn.3025	246768	Cby1	7
0.000533	0.00378072	5.00909	5.25948	6.9172	0.171384	0.088288	0.312322	AW433692	1397929_at	Transcribed locus	Rn.171873	-	-	20
0.000533	0.00378072	9.3626	7.20441	7.19772	0.087623	0.279487	0.265087	AI059914	1392477_at	Ets variant 1	Rn.76536	362733	Etv1	6
0.000534	0.00378402	8.95217	7.83339	7.1701	0.088267	0.186223	0.207677	AA859663	1379073_at	Solute carrier family 25 (mitochondrial carrier; phosphate carrier), member 23	Rn.41	301113	Slc25a23	9
0.000535	0.00378731	3.67288	7.81141	7.17524	0.910845	0.257931	0.082567	AF268593	1388046_at	Integrin alpha M	Rn.54465	25021	Itgam	1
0.000537	0.00379387	9.34483	8.57857	8.52063	0.113909	0.113162	0.038191	BF420425	1372956_at	HLA-B associated transcript 4	Rn.203143	415064	Bat4	20
0.000537	0.00379387	8.55026	7.51265	7.16258	0.144446	0.179887	0.094233	U61261	1370538_at	Laminin, alpha 3	Rn.10597	307582	Lama3	18
0.000538	0.00379714	9.05471	10.7485	9.96116	0.094317	0.156526	0.211686	AW435343	1373847_at	Transmembrane 4 L six family member 1	Rn.24712	295061	Tm4sf1	2
0.00054	0.00379988	3.65146	4.34807	4.7602	0.038098	0.166844	0.056366	BE113064	1382038_at	Karyopherin alpha 6 (importin alpha 7)	Rn.139167	362607	Kpna6	5
0.00054	0.00379988	12.1984	11.4794	11.1523	0.018558	0.065509	0.155597	AA859508	1390474_at	NIPA-like domain containing 2	Rn.242	362899	Npal2	7
0.000539	0.00379988	8.956	8.09566	7.89024	0.108795	0.133239	0.088939	NM_031801	1386988_at	Deformed epidermal autoregulatory factor 1 (Drosophila)	Rn.11134	83632	Deaf1	1
0.000543	0.00380854	5.6197	9.81622	9.58435	0.298727	0.475342	0.525789	AI102790	1370869_at	Branched chain aminotransferase 1, cytosolic	Rn.8273	29592	Bcat1	4
0.000544	0.00380854	10.5108	10.1516	9.88093	0.035088	0.052792	0.082521	BI275516	1399125_at	Inositol polyphosphate-1-phosphatase	Rn.20288	316376	Inpp1	9
0.000544	0.00380854	8.12849	7.51634	6.55347	0.103289	0.136477	0.20755	AF015718	1368375_a_at	Interleukin 15	Rn.2490	25670	Il15	19
0.000545	0.00380854	12.6095	11.444	11.2308	0.181019	0.153665	0.12014	J04035	1388111_at	Elastin	Rn.54384	25043	Eln	12
0.000545	0.00380854	9.22786	8.02486	7.6751	0.227813	0.084594	0.181222	AA945955	1390450_a_at	Osteoglycin	Rn.103114	291015	Ogn	17
0.000544	0.00380854	8.941	7.70125	6.7199	0.108741	0.150594	0.313803	BE099056	1390918_at	Growth hormone regulated TBC protein 1	Rn.19589	361180	Grtp1	16
0.000543	0.00380854	7.34801	5.70987	4.87107	0.306068	0.254831	0.219092	BF390608	1395104_at	Transcribed locus	Rn.16756	-	-	5
0.00055	0.00383531	10.6537	10.1165	9.58729	0.15175	0.12168	0.057081	AI576652	1371986_at	Transcribed locus	Rn.144053	-	-	8
0.000551	0.00383531	9.61137	10.4788	10.4384	0.026937	0.144051	0.05042	BM387711	1376109_at	Transcribed locus	Rn.48053	-	-	5
0.00055	0.00383531	12.2476	11.2045	10.7432	0.211832	0.163896	0.10233	BI290527	1377874_at	Transcribed locus, strongly similar to XP_220810.4 PREDICTED: similar to T-box transcription factor TBX2 (T-box protein 2) [R	Rn.219427	-	-	10
0.000551	0.00383531	6.02093	4.89491	4.49009	0.252783	0.139129	0.108094	AI710341	1393438_at	Zinc finger protein 316	Rn.40708	304293	Zfp316	12
0.000552	0.00383849	6.12168	5.58938	4.83705	0.234365	0.033653	0.125046	NM_133293	1369525_at	GATA binding protein 3	Rn.92350	85471	Gata3	17
0.000553	0.00384167	11.1349	10.62	10.518	0.076732	0.055595	0.069471	AI012242	1371990_at	MPN domain containing	Rn.199114	681944	Mpnd	9
0.000555	0.00385178	14.3913	13.8013	13.1156	0.095157	0.114913	0.15865	NM_020086	1368284_at	Plasmalemma vesicle associated protein	Rn.53915	56765	Plvap	16
0.000556	0.00385493	7.35186	5.60755	5.12352	0.102749	0.18641	0.311818	BF404294	1379177_at	Matrix metallopeptidase 28 (epilysin)	Rn.60472	303384	Mmp28	10
0.000557	0.00385808	12.0871	11.2782	11.1734	0.063387	0.10958	0.103893	AA925441	1385851_at	Transcribed locus	Rn.15526	-	-	1
0.000558	0.00386123	10.2959	10.9371	11.8905	0.195223	0.113529	0.191908	AI548897	1374976_a_at	Sterol O-acyltransferase 1	Rn.59	81782	Soat1	13
0.000561	0.00387441	10.2342	9.76822	9.39293	0.151373	0.04902	0.067394	BG380027	1381779_s_at	Mannosidase, alpha, class 2C, member 1	Rn.11301	246136	Man2c1	8
0.000561	0.00387441	7.83189	8.51865	8.63581	0.044645	0.095622	0.092992	BI284236	1376312_a_at	Transcribed locus	Rn.199128	-	-	13
0.00057	0.0038828	8.77267	9.55793	10.6129	0.228263	0.253916	0.025232	NM_024356	1387221_at	GTP cyclohydrolase 1	Rn.28195	29244	Gch1	15
0.000567	0.0038828	7.78752	8.46527	9.27656	0.031594	0.077456	0.229069	AW915049	1383330_at	Transcribed locus	Rn.165727	-	-	9
0.000569	0.0038828	9.5644	9.91213	10.2117	0.082366	0.058686	0.064137	AW523924	1373392_at	Transmembrane protein 165	Rn.2779	364137	Tmem165	14
0.000566	0.0038828	9.13448	8.74739	8.31877	0.131618	0.061603	0.071544	BF287135	1372855_at	Bromodomain containing 4	Rn.12110	362844	Brd4	7
0.000564	0.0038828	9.64751	9.00568	8.78705	0.072883	0.111006	0.071856	BI282671	1374592_at	BTB (POZ) domain containing 6	Rn.6057	690367	Btbd6	6
0.000571	0.0038828	8.99722	8.48545	7.95363	0.188046	0.08553	0.061113	BE349704	1374354_at	PHD finger protein 19	Rn.48468	296653	Phf19	3
0.000568	0.0038828	9.03921	8.41831	8.07423	0.184457	0.054765	0.06676	AI411270	1372568_at	Transcribed locus	Rn.2561	-	-	8
0.000566	0.0038828	10.9989	11.7338	11.8744	0.049874	0.113542	0.08925	NM_031014	1369962_at	5-aminoimidazole-4-carboxamide ribonucleotide formyltransferase/IMP cyclohydrolase	Rn.15114	81643	Atic	9
0.000567	0.0038828	11.0661	10.621	9.74926	0.023441	0.193039	0.106447	BI288833	1383205_at	Dapper, antagonist of beta-catenin, homolog 2 (Xenopus laevis)	Rn.100050	308212	Dact2	1
0.000571	0.0038828	8.92495	7.90859	7.51868	0.130358	0.112485	0.179594	AA998083	1383948_at	Similar to TPR repeat-containing protein KIAA1043	Rn.137233	304558	LOC304558	12
0.000563	0.0038828	10.0428	8.88054	8.7306	0.111606	0.181435	0.110558	BI286364	1374329_at	Transcribed locus	Rn.164921	-	-	16
0.00057	0.0038828	10.9282	9.9566	9.37444	0.099247	0.14248	0.19512	BE116601	1389281_at	Transcribed locus, strongly similar to XP_001077488.1 PREDICTED: similar to ankyrin repeat domain 25 [Rattus norvegicus]	Rn.8592	-	-	8
0.00057	0.0038828	12.2473	11.3724	10.5381	0.180779	0.229757	0.08678	BI283094	1373674_at	Microfibrillar associated protein 5	Rn.25217	362429	Mfap5	4
0.00057	0.0038828	6.69879	5.61002	4.85879	0.27217	0.159973	0.160677	BI294726	1374937_at	Similar to RIKEN cDNA 4931414P19	Rn.19875	498514	RGD1565222	15
0.000567	0.0038828	7.82233	6.29853	6.00946	0.165271	0.167976	0.23022	BE115243	1391039_at	Transcribed locus	Rn.71071	-	-	6
0.00057	0.0038828	6.86953	5.63181	3.06973	0.140887	0.568829	0.277988	AI411061	1383798_at	Family with sequence similarity 151, member A	Rn.162073	313430	Fam151a	5
0.000572	0.00388586	11.4626	10.5077	10.2448	0.263146	0.050644	0.064652	AW920000	1371940_at	Microtubule-actin crosslinking factor 1	Rn.201800	362587	Macf1	5
0.000573	0.00388892	7.43542	5.52879	4.47713	0.218027	0.161428	0.425234	BE095915	1392940_at	Transcribed locus	Rn.37568	-	-	17
0.000575	0.00389129	7.94548	7.33111	6.99814	0.058307	0.043018	0.14196	NM_024132	1368717_at	Fatty acid amide hydrolase	Rn.89119	29347	Faah	5
0.000575	0.00389129	10.0993	9.1344	8.76196	0.112095	0.163632	0.123764	BE328961	1379076_at	Transcribed locus	Rn.12349	-	-	2
0.000575	0.00389129	8.58385	7.83389	6.56723	0.044674	0.281122	0.180903	AI103937	1376128_at	Transcribed locus	Rn.17851	-	-	10
0.000581	0.00392439	10.1462	10.5637	11.0015	0.072176	0.106925	0.073238	AI411497	1398349_at	Adenylate kinase 2	Rn.3421	24184	Ak2	5
0.000581	0.00392439	6.77983	4.90754	4.65276	0.491781	0.08764	0.08352	AI511126	1391028_at	Transcribed locus	Rn.198692	-	-	4
0.000582	0.00392739	9.40286	9.62869	10.4442	0.05553	0.155103	0.090621	NM_013173	1367877_at	Solute carrier family 11 (proton-coupled divalent metal ion transporters), member 2	Rn.11418	25715	Slc11a2	7
0.000583	0.00393039	10.6125	11.1682	11.597	0.142271	0.113719	0.04921	BF289044	1388857_at	Sec23 homolog B (S. cerevisiae)	Rn.8735	362226	Sec23b	3
0.000587	0.00395358	8.9987	8.28984	8.03232	0.099415	0.127274	0.066447	BI297929	1389504_at	Deltex homolog 3 (Drosophila)	Rn.50909	500847	Dtx3	7
0.000588	0.00395655	9.23295	8.63841	8.22526	0.172167	0.068412	0.085233	AI639178	1392057_at	Similar to GLI-Kruppel family member GLI4	Rn.18674	500893	LOC500893	7
0.00059	0.00396624	7.07242	6.26557	4.99555	0.161774	0.186338	0.267565	AA964510	1393598_at	Cyclin A1	Rn.102823	295052	Ccna1	2
0.000592	0.0039759	8.08733	7.7479	7.12382	0.129189	0.087556	0.101212	AA894233	1374346_at	Apoptosis-inducing factor, mitochondrion-associated 2	Rn.1357	361843	Aifm2	20
0.000595	0.00399226	9.27285	8.80129	8.58729	0.093868	0.075803	0.050281	BF419881	1389320_at	F-box protein 25	Rn.3663	364637	Fbxo25	16
0.000598	0.00400479	4.2479	5.49905	6.10493	0.27353	0.112062	0.206859	AI639457	1380230_at	Transcribed locus	Rn.204182	-	-	15
0.000598	0.00400479	6.39795	7.09333	7.81768	0.233373	0.140323	0.083609	BM386731	1385089_at	Grainyhead-like 1 (Drosophila)	Rn.212889	313993	Grhl1	6
0.000601	0.00400591	6.38246	8.45533	9.57809	0.599194	0.239385	0.190779	AA893454	1384934_at	Solute carrier family 41, member 2	Rn.7329	362861	Slc41a2	7
0.0006	0.00400591	7.27148	7.9045	9.20359	0.1858	0.166348	0.250462	AI012418	1373869_at	Transcribed locus	Rn.203184	-	-	13
0.000601	0.00400591	10.3216	10.6092	10.9166	0.076199	0.058596	0.056215	BM390343	1373391_at	Transmembrane and coiled-coil domains 1	Rn.89308	289196	Tmco1	13
0.0006	0.00400591	10.9891	11.2883	11.6814	0.089098	0.04452	0.084351	BI285910	1375652_at	Signal sequence receptor, gamma	Rn.3264	81784	Ssr3	2
0.000599	0.00400591	7.4705	8.38258	8.35517	0.138217	0.025159	0.13056	BG373522	1379059_at	MICAL-like 2	Rn.108004	288515	Micall2	12
0.000605	0.00402499	9.98627	9.53824	9.26655	0.048408	0.062651	0.093369	AA946353	1379626_at	SATB homeobox 1	Rn.21462	316164	Satb1	9
0.000605	0.00402499	12.3051	11.5437	11.1846	0.099259	0.12429	0.116501	AI169331	1370952_at	Glutathione S-transferase mu 2	Rn.625	24424	Gstm2	2
0.000613	0.00407438	7.17074	7.93601	7.92776	0.130429	0.075564	0.073875	BM387863	1390604_s_at	Integrin beta 3 binding protein (beta3-endonexin)	Rn.91426	362548	Itgb3bp	5
0.000616	0.00409047	8.16234	7.28182	6.9575	0.138057	0.140978	0.104152	BI301512	1394491_at	Transcribed locus	Rn.212321	-	-	1
0.000617	0.00409327	9.7131	9.16874	8.44495	0.210918	0.102892	0.106995	BI278885	1398942_at	Hypothetical protein LOC100125365	Rn.8239	100125365	LOC100125365	7
0.00062	0.00410932	3.38502	3.66119	4.26865	0.035068	0.144083	0.040004	AI137642	1393164_at	Mitochondrial ribosomal protein S27	Rn.203126	361883	Mrps27	2
0.000622	0.00411486	8.18027	8.7866	9.33023	0.164348	0.113866	0.09518	H32128	1393072_at	Transcribed locus, strongly similar to NP_850931.1 ubiquitin-conjugating enzyme E2Q 2 [Mus musculus]	Rn.19628	-	-	8
0.000622	0.00411486	9.4718	8.46966	7.46294	0.033746	0.196997	0.263828	AI102026	1390037_at	Na+/K+ transporting ATPase interacting 4	Rn.7222	296469	Nkain4	3
0.000623	0.00411762	10.621	9.98698	9.53621	0.055966	0.125284	0.119508	BM390254	1371855_at	Transcribed locus	Rn.165280	-	-	15
0.000624	0.00412038	11.596	11.8315	12.2444	0.040163	0.041545	0.097285	NM_017068	1370010_at	Lysosomal-associated membrane protein 2	Rn.1722	24944	Lamp2	X
0.000627	0.00413247	9.83124	12.0741	12.4961	0.600472	0.136806	0.111493	AA818262	1388924_at	Angiopoietin-like 4	Rn.119611	362850	Angptl4	7
0.000627	0.00413247	9.04333	8.31744	8.42089	0.100935	0.080739	0.065253	AA944201	1382039_at	RAB, member of RAS oncogene family-like 2B	Rn.11822	362987	Rabl2b	7
0.000631	0.00414724	8.80523	8.1865	7.96292	0.106508	0.095771	0.07072	BE107167	1389908_at	Transcribed locus	Rn.160119	-	-	5
0.00063	0.00414724	12.6276	11.9575	11.7652	0.086743	0.074556	0.109256	BI284307	1372106_at	EH-domain containing 4	Rn.7379	192204	Ehd4	3
0.000631	0.00414724	7.96542	6.82353	6.30784	0.231976	0.153817	0.157665	NM_024396	1368081_at	ATP-binding cassette, sub-family A (ABC1), member 2	Rn.13115	79248	Abca2	3
0.000633	0.00414769	10.5109	10.7132	11.1494	0.038283	0.083949	0.065204	BI284430	1388628_at	Transmembrane emp24 protein transport domain containing 3	Rn.98226	300888	Tmed3	8
0.000634	0.00414769	10.34	9.85501	9.74759	0.030385	0.060734	0.078507	BG381486	1372884_at	Like-glycosyltransferase	Rn.24338	361368	Large	19
0.000632	0.00414769	10.5233	9.8819	9.8123	0.057303	0.097052	0.068994	BI296640	1371562_at	Epsin 2	Rn.44273	60443	Epn2	10
0.000634	0.00414769	9.05725	8.41045	8.11969	0.119103	0.083688	0.100388	AI102760	1389022_at	PAN2 polyA specific ribonuclease subunit homolog (S. cerevisiae)	Rn.9091	408200	Pan2	7
0.000634	0.00414769	10.8293	9.90833	9.31878	0.066025	0.166931	0.177697	AI406304	1371747_at	Similar to RIKEN cDNA 2700038C09	Rn.1389	296470	RGD1310660	3
0.000635	0.00415039	6.96119	7.78852	8.10243	0.139112	0.135165	0.091629	BE118552	1390848_at	Transcribed locus	Rn.113817	-	-	11
0.000637	0.00415962	10.5954	11.0733	11.4947	0.059593	0.105933	0.094211	BI288769	1383401_at	Testis derived transcript	Rn.44847	500040	Tes	4
0.000639	0.00416883	9.49221	8.99762	8.72792	0.138124	0.057323	0.055564	AI012601	1372937_at	Transcribed locus	Rn.164473	-	-	3
0.00064	0.0041715	4.74059	3.8687	2.836	0.194903	0.261392	0.112197	BM389984	1395057_at	Transcribed locus	Rn.177844	-	-	20
0.000642	0.00418069	9.76539	10.5676	10.687	0.104997	0.09918	0.103302	AF158186	1387950_at	Nuclear import 7 homolog (S. cerevisiae)	Rn.127815	192180	Nip7	19
0.000643	0.00418334	8.45894	7.6531	7.36613	0.130929	0.149069	0.053274	AI502578	1379816_at	Similar to RIKEN cDNA 2410025L10	Rn.24267	304572	RGD1563342	12
0.000645	0.00418865	6.9397	7.74143	7.70325	0.100315	0.078752	0.099637	BF283610	1377650_at	Transcribed locus	Rn.37226	-	-	9
0.000645	0.00418865	4.5101	2.63626	2.76361	0.308523	0.234603	0.10414	NM_012581	1368873_at	Homeo box A2	Rn.91077	24452	Hoxa2	4
0.000649	0.0041992	9.30921	8.9582	8.50474	0.093176	0.056661	0.102399	BI285437	1375980_at	Nucleoredoxin	Rn.105982	360577	Nxn	10
0.000649	0.0041992	11.0636	10.2706	9.77831	0.193232	0.141179	0.07976	AI236027	1374307_at	Transcribed locus	Rn.164709	-	-	5
0.000648	0.0041992	8.34515	7.00312	7.01596	0.045009	0.220973	0.108369	U86635	1370813_at	Glutathione S-transferase, mu 5	Rn.9158	64352	Gstm5	2
0.000649	0.0041992	9.04792	7.8284	7.19604	0.355855	0.046334	0.169232	BF389910	1391434_at	RAB3A, member RAS oncogene family	Rn.44409	25531	Rab3a	16
0.000651	0.00420445	2.54104	2.55669	3.77933	0.014764	0.003733	0.246622	BF395083	1390253_at	Ankyrin repeat domain 9	Rn.20951	314457	Ankrd9	6
0.000651	0.00420445	7.50394	7.75371	8.53282	0.128254	0.126839	0.095074	NM_031620	1367811_at	Phosphoglycerate dehydrogenase	Rn.6872	58835	Phgdh	2
0.000652	0.00420707	10.7166	11.3079	11.6185	0.061509	0.105875	0.096066	AA893215	1372028_at	NOP16 nucleolar protein homolog (yeast)	Rn.6090	306768	Nop16	17
0.000655	0.00422257	7.98962	9.43484	9.83044	0.07513	0.209217	0.227674	BG371620	1383675_at	Transcribed locus, strongly similar to NP_955518.1 ribosomal RNA processing 12 homolog [Mus musculus]	Rn.216740	-	-	*
0.000662	0.00425219	9.87603	10.1903	11.0998	0.213467	0.13518	0.076271	BI302544	1383606_at	Tandem C2 domains, nuclear	Rn.43919	500707	Tc2n	6
0.000662	0.00425219	9.99643	9.03039	8.93622	0.134144	0.147232	0.072587	AW527282	1393489_at	Rsb-66 protein	Rn.46431	296610	Rsb66	3
0.000662	0.00425219	8.83078	7.91375	7.5419	0.243307	0.119501	0.052665	AI707002	1393127_at	Zinc finger protein 358	Rn.22648	360754	Zfp358	12
0.000661	0.00425219	7.26427	6.01464	5.61985	0.196179	0.147977	0.19109	AI136325	1380210_at	GTPase, IMAP family member 1	-	-	-	-
0.000665	0.00426372	11.8964	12.6579	13.2401	0.056437	0.179633	0.124413	AW433875	1388528_at	Fibrillarin	Rn.98803	292747	Fbl	1
0.000665	0.00426372	13.1304	12.0257	12.0928	0.061149	0.153197	0.121283	J02582	1370862_at	apolipoprotein E	-	25728	-	-
0.000666	0.00426626	11.2849	10.8078	10.629	0.05045	0.102726	0.019023	NM_053569	1398833_at	Membrane-bound transcription factor peptidase, site 1	Rn.2362	89842	Mbtps1	19
0.000668	0.0042752	3.94017	3.50058	2.75157	0.186076	0.151243	0.028544	AW919109	1368894_at	CAP, adenylate cyclase-associated protein, 2 (yeast)	Rn.10229	116653	Cap2	17
0.000671	0.00428143	9.9235	10.8415	11.3714	0.234447	0.159724	0.069154	NM_022229	1386894_at	Heat shock protein 1 (chaperonin)	Rn.102058	63868	Hspd1	9
0.000671	0.00428143	8.71872	8.10264	7.54962	0.179975	0.093417	0.112431	BF418522	1383527_at	Transcribed locus	Rn.17773	-	-	3
0.00067	0.00428143	9.69692	8.99331	8.51365	0.045538	0.106691	0.161104	BF408594	1374708_at	Transcribed locus, strongly similar to XP_001074859.1 PREDICTED: similar to Rho guanine nucleotide exchange factor (GEF) 10 [	Rn.18942	-	-	16
0.000672	0.00428143	8.616	7.0835	7.6147	0.255248	0.126078	0.128699	AI711152	1389514_at	Leucine rich repeat and Ig domain containing 1	Rn.20269	315691	Lingo1	8
0.000672	0.00428143	5.00014	4.01045	3.21403	0.210517	0.176937	0.184501	BI288489	1384445_at	Similar to RIKEN cDNA 0610037D15	Rn.204830	298442	LOC298442	5
0.000673	0.00428394	8.54433	7.69204	7.67601	0.010343	0.10229	0.123792	BF283228	1379308_at	Transcribed locus	Rn.15257	-	-	9
0.000677	0.00430414	9.02652	9.61314	9.80964	0.091983	0.098054	0.061632	AA848782	1389983_at	Nucleolar complex associated 2 homolog (S. cerevisiae)	Rn.3274	313777	Noc2l	5
0.000678	0.00430414	9.14886	8.03688	7.70113	0.194631	0.156312	0.132483	BM383310	1373331_at	Leucine rich repeat and sterile alpha motif containing 1	Rn.61607	311866	Lrsam1	3
0.000678	0.00430414	7.35225	6.37983	5.74291	0.148837	0.241774	0.042167	BE098114	1372434_at	CASK-interacting protein CIP98	Rn.204268	313255	Cip98	5
0.000681	0.00431931	9.96643	9.35581	9.01581	0.128651	0.026303	0.126846	AA818192	1388620_at	Transcriptional adaptor 3 (NGG1 homolog, yeast)-like	Rn.1326	362414	Tada3l	4
0.000682	0.00432178	7.69155	9.54301	9.58449	0.068552	0.182004	0.295658	AI030449	1382233_a_at	Transcribed locus, strongly similar to NP_034922.1 methyltransferase like 1 [Mus musculus]	Rn.216446	-	-	*
0.000684	0.00433057	6.43494	7.00022	8.28991	0.21335	0.245539	0.147663	AA945076	1391661_at	Glycerol kinase	Rn.153497	79223	Gk	X
0.000686	0.00433935	8.45733	7.76057	7.52226	0.173945	0.064258	0.077076	BI295700	1375793_at	Myeloid/lymphoid or mixed-lineage leukemia 1	Rn.62341	315606	Mll1	8
0.00069	0.00436075	10.6884	9.16117	6.85292	0.098261	0.295879	0.576347	BG377269	1383469_at	Aldehyde dehydrogenase 1 family, member A3	Rn.8297	266603	Aldh1a3	1
0.000692	0.00436559	9.19974	9.65134	9.99538	0.041622	0.116382	0.055664	M29392	1368165_at	Phosphoribosyl pyrophosphate synthetase 1	Rn.9761	29562	Prps1	X
0.000692	0.00436559	8.67735	7.15857	7.12055	0.198891	0.143219	0.207343	AI230054	1373902_at	Ribosomal modification protein rimK-like family member B	Rn.11771	362428	Rimklb	4
0.000693	0.004368	9.93074	9.2967	9.18806	0.034669	0.117732	0.05105	AI072467	1377961_at	Zinc finger homeobox 3	Rn.204355	307829	Zfhx3	19
0.000695	0.00437671	12.0934	11.4284	11.3151	0.111294	0.053659	0.098494	AI104759	1388948_at	StAR-related lipid transfer (START) domain containing 10	Rn.143765	293150	Stard10	1
0.000697	0.00437761	8.05833	8.25544	8.77845	0.152755	0.052709	0.042639	NM_080783	1368074_at	UDP-galactose-4-epimerase	Rn.29908	114860	Gale	5
0.000697	0.00437761	7.54728	7.03766	6.68746	0.094264	0.064025	0.109352	BF551427	1379091_at	Similar to D8Ertd354e protein	Rn.17086	361165	RGD1560755	16
0.000697	0.00437761	8.47292	9.23082	9.33357	0.070948	0.106847	0.09752	BM385390	1376262_at	UDP-glucuronate decarboxylase 1	Rn.3037	246232	Uxs1	9
0.000698	0.00438	9.53094	8.82129	8.3203	0.112344	0.082499	0.16593	BF411971	1390361_at	Zinc finger protein 213	Rn.98676	287094	Znf213	10
0.0007	0.00438865	10.2484	10.8703	11.2898	0.067058	0.123509	0.112305	AA944181	1389969_at	Translocase of outer mitochondrial membrane 40 homolog (yeast)	Rn.17999	308416	Tomm40	1
0.000702	0.00439729	6.71712	8.4153	7.46672	0.031217	0.241269	0.152961	AI012782	1385047_x_at	Transcribed locus, moderately similar to NP_001108516.1 hypothetical protein LOC685157 [Rattus norvegicus]	Rn.105826	-	-	12
0.000703	0.00439966	7.65725	7.10016	6.7288	0.080438	0.076418	0.122105	AI409696	1377007_at	Transcribed locus	Rn.165337	-	-	3
0.000705	0.00440828	10.5397	8.56913	9.28028	0.068654	0.08065	0.316022	BI274344	1375063_at	Similar to MGC45438 protein	Rn.23822	287059	RGD1565166	10
0.000707	0.00441688	8.24507	7.05374	6.83845	0.117403	0.082388	0.218188	AI070704	1383919_at	Transcribed locus	Rn.204261	-	-	17
0.000708	0.00441922	8.82305	9.02255	9.54401	0.014114	0.048056	0.118031	U06230	1371037_at	protein S (alpha)	-	81750	-	-
0.00071	0.0044278	9.34398	10.5173	10.8358	0.058283	0.179379	0.180041	BI281160	1388397_at	EBNA1 binding protein 2	Rn.9598	114021	Ebna1bp2	5
0.000712	0.00443636	10.44	9.84019	9.68255	0.157916	0.041939	0.054103	NM_134407	1367843_at	Aldo-keto reductase family 7, member A2 (aflatoxin aldehyde reductase)	Rn.8548	171445	Akr7a2	5
0.000713	0.00443868	8.39968	9.0496	8.96519	0.04264	0.054171	0.097498	U31668	1388154_at	E2F transcription factor 5	Rn.52317	116651	E2f5	2
0.000715	0.0044394	7.65019	8.25074	8.69966	0.080871	0.129948	0.10299	AI230431	1372368_at	Transcribed locus	Rn.163588	-	-	11
0.000715	0.0044394	9.65306	9.31667	8.76501	0.155203	0.062945	0.085048	BF285179	1372799_at	Deoxyguanosine kinase	Rn.6770	297389	Dguok	4
0.000715	0.0044394	9.04442	9.37492	9.96629	0.08618	0.084922	0.120025	AI172148	1376314_at	Transcribed locus, strongly similar to NP_850931.1 ubiquitin-conjugating enzyme E2Q 2 [Mus musculus]	Rn.19628	-	-	8
0.000719	0.00445251	5.81564	4.73492	4.93498	0.066187	0.098722	0.153666	AA892331	1377645_at	Similar to hypothetical protein	Rn.3653	360479	LOC360479	10
0.000719	0.00445251	6.88209	5.95805	5.82382	0.248125	0.035835	0.059192	BF403405	1389777_at	RIB43A domain with coiled-coils 1	Rn.40643	317431	Ribc1	X
0.000719	0.00445251	10.4989	9.34081	9.076	0.187785	0.194661	0.077775	AI411997	1372426_at	ADAMTS-like 4	Rn.62115	310670	Adamtsl4	2
0.000723	0.00447336	7.04637	6.51712	6.17995	0.18374	0.053994	0.035823	BF409977	1375018_at	Similar to hypothetical protein D630003M21	Rn.52207	311592	RGD1563354	3
0.000726	0.004488	9.52404	8.32191	7.16061	0.161606	0.364368	0.108514	BG671264	1390783_at	ATP-binding cassette, sub-family A (ABC1), member 8a	Rn.22789	303638	Abca8a	10
0.000727	0.00449026	8.56222	7.75356	7.92415	0.050086	0.097204	0.094555	AI411088	1374087_at	Solute carrier family 48 (heme transporter), member 1	Rn.32236	300191	Slc48a1	7
0.000729	0.00449868	9.66503	9.19479	9.04081	0.042006	0.090274	0.049506	BE107128	1372405_at	Leucine rich repeat containing 68	Rn.7032	308398	Lrrc68	1
0.00073	0.00450092	5.81286	3.0493	2.56685	0.376855	0.390557	0.327072	NM_053726	1370115_at	Solute carrier family 7, (neutral amino acid transporter, y+ system) member 10	Rn.128083	114518	Slc7a10	1
0.000732	0.00450932	11.2027	8.87368	7.62136	0.178117	0.456855	0.373428	NM_012505	1386911_at	ATPase, Na+/K+ transporting, alpha 2 polypeptide	Rn.1042	24212	Atp1a2	13
0.000734	0.00451771	8.51252	9.06335	10.0097	0.094941	0.021098	0.249057	BE108969	1371462_at	Insulin-like growth factor binding protein 4	Rn.160666	360622	Igfbp4	10
0.000736	0.00452608	8.4742	7.97472	7.78725	0.08953	0.06029	0.07828	AI043888	1378061_at	Transcribed locus, strongly similar to NP_112454.1 WD repeat domain 10 [Mus musculus]	Rn.73360	-	-	4
0.000738	0.0045305	9.43072	10.0069	10.4829	0.082415	0.137236	0.094931	NM_019290	1368072_at	B-cell translocation gene 3	Rn.8897	54230	Btg3	11
0.000738	0.0045305	10.4104	10.9178	11.1798	0.066484	0.083744	0.087514	AI575747	1383158_at	ArfGAP with FG repeats 1	Rn.3734	363266	Agfg1	9
0.000739	0.0045327	9.55892	10.4124	10.9641	0.188646	0.094052	0.170766	AI556447	1384186_at	ER degradation enhancer, mannosidase alpha-like 1	Rn.8162	297504	Edem1	4
0.00074	0.0045349	11.0147	10.1312	9.739	0.171855	0.162588	0.075553	BM388100	1390148_a_at	Zinc finger protein 395	Rn.13352	305972	Zfp395	15
0.000743	0.00454935	8.93963	8.30043	7.62212	0.221088	0.124823	0.097725	BG377320	1373541_at	Rho guanine nucleotide exchange factor (GEF) 17	Rn.106856	308862	Arhgef17	1
0.000744	0.00455153	5.55609	7.4626	8.75042	0.319881	0.1438	0.465637	BI284255	1380611_at	FK506 binding protein 5	Rn.144288	361810	Fkbp5	20
0.000746	0.00455195	8.90618	8.82089	8.20344	0.076719	0.058765	0.108492	AI012582	1389205_at	Transcribed locus	Rn.6367	-	-	11
0.000746	0.00455195	10.5128	9.81299	10.1879	0.090316	0.086878	0.049602	AI412065	1373337_at	Glyoxylate reductase/hydroxypyruvate reductase	Rn.7815	680021	Grhpr	5
0.000745	0.00455195	8.31333	7.79343	7.50227	0.163088	0.063314	0.037778	BE329471	1389792_at	Small optic lobes homolog (Drosophila)	Rn.131050	303000	Solh	10
0.000749	0.00456632	7.54025	8.28625	8.38099	0.079199	0.077238	0.117798	AA892330	1389655_at	Peptidyl-tRNA hydrolase 2	Rn.13456	287593	Ptrh2	10
0.000751	0.00457457	6.8169	5.7949	5.07676	0.228542	0.122868	0.211286	BE097103	1378776_at	POU class 6 homeobox 1	Rn.44845	116545	Pou6f1	7
0.000752	0.00457672	5.84772	5.63093	6.74368	0.137541	0.163875	0.093784	AI556437	1391811_at	Transcribed locus	Rn.203417	-	-	9
0.000755	0.00459102	8.59488	8.09122	7.78943	0.118245	0.094548	0.050611	BM385279	1374203_at	Transcribed locus	Rn.12745	-	-	2
0.000758	0.00459741	7.3493	8.2992	8.72684	0.142376	0.177683	0.115461	AI235631	1373960_at	Transmembrane protein 120A	Rn.6288	288591	Tmem120a	12
0.000757	0.00459741	10.3969	10.0687	9.80495	0.117628	0.033194	0.044037	BF284224	1373425_at	CDC-like kinase 2	Rn.17201	365842	Clk2	2
0.000758	0.00459741	7.48344	5.51857	4.25675	0.116255	0.41296	0.345341	AI406795	1374709_at	Transcribed locus	Rn.19878	-	-	10
0.000759	0.00459953	9.97998	8.9746	8.02664	0.329449	0.126023	0.197139	AW521804	1396057_at	Transcribed locus	Rn.169319	-	-	19
0.000761	0.0046077	11.9623	11.6072	11.2397	0.150808	0.039068	0.045802	BF282059	1390132_at	Transcribed locus	Rn.48189	-	-	15
0.000762	0.00460981	6.73751	6.41565	5.84462	0.118681	0.114613	0.063376	BF407916	1374706_at	Growth differentiation factor 11	Rn.51292	29454	Gdf11	7
0.000763	0.00461191	6.50812	7.40284	7.83266	0.14039	0.159699	0.12413	NM_053866	1368668_at	Phospholipase A2, activating protein	Rn.22260	116645	Plaa	5
0.000765	0.00462005	8.3082	7.96623	7.30308	0.060851	0.106859	0.133455	AA858962	1371762_at	Retinol binding protein 4, plasma	Rn.108214	25703	Rbp4	1
0.000766	0.00462214	7.73598	8.57522	8.8653	0.03747	0.116355	0.153976	AI236745	1399045_at	UDP-N-acetyl-alpha-D-galactosamine:polypeptide N-acetylgalactosaminyltransferase 1 (GalNAc-T1)	Rn.10266	79214	Galnt1	18
0.000767	0.00462238	8.62026	8.77064	7.85915	0.117696	0.057994	0.144004	AA891732	1377198_at	Transcribed locus	Rn.12934	-	-	4
0.000768	0.00462238	12.5404	12.9242	13.3416	0.186218	0.019378	0.028948	NM_012998	1367635_at	Prolyl 4-hydroxylase, beta polypeptide	Rn.4234	25506	P4hb	10
0.000768	0.00462238	5.43157	4.15066	4.09865	0.17362	0.117999	0.181997	BF414143	1373693_at	G protein-coupled receptor, family C, group 5, member C	Rn.3658	287805	Gprc5c	10
0.00077	0.00463048	9.98333	8.93118	8.32078	0.154668	0.229696	0.121029	BI275257	1375206_at	WSC domain containing 1	Rn.198297	287466	Wscd1	10
0.000771	0.00463255	11.5131	10.8519	10.6419	0.055334	0.070998	0.127435	BI283114	1372030_at	Zinc finger, FYVE domain containing 21	Rn.2468	362789	Zfyve21	6
0.000773	0.00464062	7.28967	6.709	6.51064	0.114872	0.095076	0.049885	BF420043	1377946_at	Transcribed locus	Rn.23377	-	-	5
0.000776	0.00465468	8.96375	8.23678	7.75683	0.024115	0.181254	0.092807	NM_031079	1368089_at	Phosphodiesterase 2A, cGMP-stimulated	Rn.10044	81743	Pde2a	1
0.000778	0.00465878	7.02286	7.97615	8.5363	0.285564	0.077045	0.138633	NM_020542	1370083_at	Chemokine (C-C motif) receptor 1	Rn.34673	57301	Ccr1	8
0.000778	0.00465878	11.4069	11.1052	10.8014	0.098117	0.062723	0.042806	BG380742	1398918_at	Zinc finger, AN1-type domain 3	Rn.136939	361816	Zfand3	20
0.000782	0.00466692	10.9487	11.8111	12.0296	0.033778	0.097468	0.161236	NM_024363	1386897_at	Protein arginine methyltransferase 1	Rn.5870	60421	Prmt1	1
0.000782	0.00466692	11.5116	12.2696	12.5095	0.188124	0.106242	0.032876	NM_053604	1386982_at	Mannosyl (alpha-1,6-)-glycoprotein beta-1,2-N-acetylglucosaminyltransferase	Rn.2342	94273	Mgat2	6
0.000781	0.00466692	11.7585	10.878	10.4916	0.051629	0.121036	0.176286	AA946351	1388427_at	Matrix-remodelling associated 8	Rn.2457	313770	Mxra8	5
0.000781	0.00466692	9.79205	8.4164	7.49995	0.113482	0.317777	0.20831	AA942959	1372208_at	Protein phosphatase 1, regulatory (inhibitor) subunit 1B	Rn.70366	360616	Ppp1r1b	10
0.000787	0.00468885	10.8214	10.5871	10.0783	0.106156	0.06509	0.086889	BF386091	1382726_at	Naked cuticle homolog 1 (Drosophila)	Rn.8826	364952	Nkd1	19
0.000787	0.00468885	5.48739	3.81549	4.03378	0.187462	0.236862	0.131319	BF404624	1370372_at	RASD family, member 2	Rn.115571	171099	Rasd2	19
0.000789	0.00469681	7.48886	8.44656	8.54303	0.158034	0.110177	0.11285	BF402630	1374886_at	BCS1-like (yeast)	Rn.15293	301514	Bcs1l	9
0.000792	0.0047107	4.79986	3.18942	2.8271	0.17969	0.197929	0.258283	AI145819	1384052_at	Transcribed locus	Rn.166885	-	-	3
0.000794	0.00471863	11.3111	11.6735	12.0659	0.019931	0.110455	0.064967	BF396350	1373379_at	Interleukin-1 receptor-associated kinase 1	Rn.22238	363520	Irak1	X
0.000795	0.0047206	7.41855	8.0328	8.59563	0.137199	0.123884	0.123805	NM_133525	1368226_at	Nucleoside 2-deoxyribosyltransferase domain containing protein RGD620382	Rn.6997	171047	RGD620382	9
0.000796	0.00472258	11.0267	11.4827	11.8332	0.060201	0.081271	0.101715	AI175447	1372721_at	Transcribed locus, strongly similar to NP_777569.1 transmembrane protein 167A [Homo sapiens]	Rn.137995	-	-	2
0.000799	0.00472452	6.52901	8.33121	8.63932	0.438389	0.177486	0.127392	BI296057	1377761_at	Glutamine-fructose-6-phosphate transaminase 2	Rn.16089	360518	Gfpt2	10
0.000798	0.00472452	8.73506	10.39	10.251	0.059083	0.072252	0.293277	AI144754	1381533_at	Rho family GTPase 1	Rn.198250	362993	Rnd1	7
0.000797	0.00472452	8.38573	7.77869	7.7683	0.066765	0.102405	0.032446	BF420822	1384237_at	Peroxisome biogenesis factor 10	Rn.111	680424	Pex10	5
0.000799	0.00472452	10.5918	9.3876	9.21669	0.299241	0.127914	0.031145	AA955773	1374266_at	Protocadherin 1	Rn.115356	307481	Pcdh1	18
0.0008	0.00472648	10.4738	9.98212	9.65067	0.019651	0.121138	0.068711	BG374986	1373652_at	Similar to 9630058J23Rik protein	Rn.140701	498297	RGD1564833	13
0.000803	0.00474025	12.302	11.9094	11.4054	0.079712	0.126568	0.068289	AI230759	1388454_at	Ornithine decarboxylase antizyme 2	Rn.2946	501454	Oaz2	8
0.000806	0.00475399	7.56889	5.65858	4.42054	0.185777	0.217923	0.471958	U31884	1368064_a_at	Dopa decarboxylase (aromatic L-amino acid decarboxylase)	Rn.11064	24311	Ddc	14
0.000807	0.00475592	7.01444	6.08134	6.00093	0.187783	0.0878	0.098996	NM_033376	1387441_at	Potassium channel, subfamily K, member 3	Rn.15536	29553	Kcnk3	6
0.000808	0.00475785	11.7646	12.3545	12.3689	0.137824	0.047138	0.037819	NM_013091	1367715_at	Tumor necrosis factor receptor superfamily, member 1a	Rn.11119	25625	Tnfrsf1a	4
0.000809	0.00475977	12.095	11.5927	11.4816	0.061858	0.080425	0.059285	M31322	1388121_at	Amyloid beta (A4) precursor-like protein 2	Rn.1423	64312	Aplp2	8
0.000812	0.00477345	9.7933	9.19264	8.63715	0.10377	0.153024	0.100667	AA963875	1383337_at	CDNA clone IMAGE:7381559	Rn.203648	-	-	19
0.000813	0.00477536	8.51683	7.8728	8.20574	0.096695	0.053206	0.068361	BM385443	1374949_at	Zinc finger, FYVE domain containing 19	Rn.37288	499871	Zfyve19	3
[truncated: 3,156 more rows]
